# Supplementary material for: Estimating turnover and industry longevity of Canadian sex workers
Source: PLoS One. 2024 Mar 27;19(3):e0298523. doi: 10.1371/journal.pone.0298523 (PMC10971545; doi:10.1371/journal.pone.0298523)
Supplement: S1 File — (ZIP) [file pone.0298523.s001.zip]

Archive with 1 entries (1 files):
- S1_File.mysql
