# Supplementary material for: Estimating turnover and industry longevity of Canadian sex workers
Source: PLoS One. 2024 Mar 27;19(3):e0298523. doi: 10.1371/journal.pone.0298523 (PMC10971545; doi:10.1371/journal.pone.0298523)
Supplement: S1 File — (ZIP) [file pone.0298523.s001.zip › S1_File.mysql]

-- MySQL dump 10.19  Distrib 10.3.38-MariaDB, for debian-linux-gnu (x86_64)
--
-- Host: localhost    Database: hasurl_osf
-- ------------------------------------------------------
-- Server version	10.3.38-MariaDB-0ubuntu0.20.04.1

/*!40101 SET @OLD_CHARACTER_SET_CLIENT=@@CHARACTER_SET_CLIENT */;
/*!40101 SET @OLD_CHARACTER_SET_RESULTS=@@CHARACTER_SET_RESULTS */;
/*!40101 SET @OLD_COLLATION_CONNECTION=@@COLLATION_CONNECTION */;
/*!40101 SET NAMES utf8mb4 */;
/*!40103 SET @OLD_TIME_ZONE=@@TIME_ZONE */;
/*!40103 SET TIME_ZONE='+00:00' */;
/*!40014 SET @OLD_UNIQUE_CHECKS=@@UNIQUE_CHECKS, UNIQUE_CHECKS=0 */;
/*!40014 SET @OLD_FOREIGN_KEY_CHECKS=@@FOREIGN_KEY_CHECKS, FOREIGN_KEY_CHECKS=0 */;
/*!40101 SET @OLD_SQL_MODE=@@SQL_MODE, SQL_MODE='NO_AUTO_VALUE_ON_ZERO' */;
/*!40111 SET @OLD_SQL_NOTES=@@SQL_NOTES, SQL_NOTES=0 */;

--
-- Table structure for table `README`
--

DROP TABLE IF EXISTS `README`;
/*!40101 SET @saved_cs_client     = @@character_set_client */;
/*!40101 SET character_set_client = utf8 */;
CREATE TABLE `README` (
  `readme` text DEFAULT NULL
) ENGINE=InnoDB DEFAULT CHARSET=utf8mb4 COLLATE=utf8mb4_general_ci;
/*!40101 SET character_set_client = @saved_cs_client */;

--
-- Dumping data for table `README`
--

LOCK TABLES `README` WRITE;
/*!40000 ALTER TABLE `README` DISABLE KEYS */;
INSERT INTO `README` VALUES ('Description of database schema for hasurl_osf\n\nThis is the anonymized database containing data used to \nestimate the number of workers from the sampled advertisers\nand calculate worker turnover estimates.\n\nThere are two tables: hasurl and hasurlnames.\n\nThe hasurl table contains references to all advertisers in 2021-2022\nwho had used URLs as contact info in at least one ad. This table\nindicates the initial selection of advertisers (initialselection field)\nand indicates which advertisers had available information (sampled \nfield). To be included advertisers had to have live ads or profile pages.\nSome fields containing urls and names have been removed to protect\nworker and advertiser anonymity.\n\nThe hasurlnames table contained all the collected data on who was\nlisted as a worker on the sample of advertisers who provided this\ninformation on their websites. Names have been anonymized and \nsome fields have been removed (notes) which contained identifying \ninformation.\n\nBefore recreating the databse from the .mysql.gz file add a mariadb \nuser \"pp\" or some operations may fail. If using phpMyAdmin set the \ndatabase name to hasurl_osf.\n\nTABLE hasurl\n\nid - primary key: advertiser identifier\nfid - qualcoder file reference (not used in this study)\ntype - type of id (in this case it is always a \"chatname\")\ninitialselection - was this advertiser included in the initial random \n    sample of 1000\nsampled - advertisers, part of the initial selection, who had visible \n    ads and were included in the study\nlastdate - date of last ad\nadcount - number of ads for this advertiser during the sampling period \n    (Aug 22, 2022 to Sept 22, 2022)\nlastfid - last file id seen (internal reference to collected files)\ncollective - based on ad data does this advertiser represent a collective?\nrelevant - based on visual inspection is the advertiser representing \n    contact sex workers\ndownloads - number of external web pages downloaded (other than ads)\nsocialmedia - social media accounts associated with this advertiser\nonlyfans - does the advertiser have an onlyfans-like page\nownwebsite - does the advertiser maintain their own privately owned website\nworkers - initial count of workers based on external web data\nworking - initial count of active workers on the day of web data download\nlocations - number of locations they advertised in\nprovcount - number of provinces they advertised in\nindirectory - do they have a directory page on the classifieds site?\ntravelling - do they travel\nnamecount - 2021-2022 name count for this advertiser\naugnamecount - number of names found in Aug 2022\nfetish - does the advertiser advertise fetish services?\ngeo_province - geographic province of advertiser based on external \n    website data\nad_province - provinces where ads were place on the classsifieds site\nhiring - does the advertiser mention hiring on their website?\nactive - was the advertiser active in Sept or Oct 2023?\n\nTABLE hasurlnames\n\nid - advertiser id (should match id in hasurl)\nsampled - date when the advertiser website was checked\nnames - comma separated list of names of all workers seen on the website \n    at the time it was checked\nworkers - number of workers (should equal number of names)\nworking - number of workers schedule on the nearest day to the sampling date\n\n');
/*!40000 ALTER TABLE `README` ENABLE KEYS */;
UNLOCK TABLES;

--
-- Table structure for table `collectivetype`
--

DROP TABLE IF EXISTS `collectivetype`;
/*!40101 SET @saved_cs_client     = @@character_set_client */;
/*!40101 SET character_set_client = utf8 */;
CREATE TABLE `collectivetype` (
  `id` varchar(128) NOT NULL,
  `collectivetype` varchar(32) DEFAULT NULL,
  PRIMARY KEY (`id`)
) ENGINE=InnoDB DEFAULT CHARSET=utf8mb4 COLLATE=utf8mb4_general_ci;
/*!40101 SET character_set_client = @saved_cs_client */;

--
-- Dumping data for table `collectivetype`
--

LOCK TABLES `collectivetype` WRITE;
/*!40000 ALTER TABLE `collectivetype` DISABLE KEYS */;
INSERT INTO `collectivetype` VALUES ('id chatname 101','spa'),('id chatname 1045','spa'),('id chatname 1108','spa'),('id chatname 1200','spa'),('id chatname 1224','spa'),('id chatname 1293','associate'),('id chatname 1297','associate'),('id chatname 1321','spa'),('id chatname 1363','escort'),('id chatname 1377','spa'),('id chatname 1392','associate'),('id chatname 1441','spa'),('id chatname 1475','spa'),('id chatname 1478','escort'),('id chatname 1487','associate'),('id chatname 1497','spa'),('id chatname 1509','collective'),('id chatname 1520','collective'),('id chatname 1594','escort'),('id chatname 1597','spa'),('id chatname 1662','escort'),('id chatname 1721','escort'),('id chatname 1746','spa'),('id chatname 177','spa'),('id chatname 18','collective'),('id chatname 1864','spa'),('id chatname 1876','associate'),('id chatname 1953','spa'),('id chatname 2010','spa'),('id chatname 2027','spa'),('id chatname 2030','escort'),('id chatname 2141','spa'),('id chatname 2166','spa'),('id chatname 2221','spa'),('id chatname 2291','associate'),('id chatname 23','spa'),('id chatname 2323','spa'),('id chatname 2375','spa'),('id chatname 2378','escort'),('id chatname 2670','spa'),('id chatname 2681','spa'),('id chatname 27','spa'),('id chatname 2706','spa'),('id chatname 2976','associate'),('id chatname 3001','escort'),('id chatname 3125','spa'),('id chatname 3138','spa'),('id chatname 3150','escort'),('id chatname 3195','escort'),('id chatname 3221','spa'),('id chatname 3241','spa'),('id chatname 3289','escort'),('id chatname 3492','spa'),('id chatname 3656','collective'),('id chatname 3682','spa'),('id chatname 3688','spa'),('id chatname 3691','spa'),('id chatname 3718','escort'),('id chatname 3764','spa'),('id chatname 3781','escort'),('id chatname 3899','spa'),('id chatname 3969','escort'),('id chatname 4101','spa'),('id chatname 4102','escort'),('id chatname 4126','escort'),('id chatname 44','escort'),('id chatname 440','spa'),('id chatname 4487','escort'),('id chatname 4495','spa'),('id chatname 452','spa'),('id chatname 454','escort'),('id chatname 4546','party'),('id chatname 4572','spa'),('id chatname 4586','spa'),('id chatname 4594','escort'),('id chatname 4647','associate'),('id chatname 4654','associate'),('id chatname 4691','escort'),('id chatname 4773','escort'),('id chatname 4794','spa'),('id chatname 4797','associate'),('id chatname 4825','escort'),('id chatname 486','spa'),('id chatname 4920','spa'),('id chatname 4971','escort'),('id chatname 4993','escort'),('id chatname 4996','collective'),('id chatname 50','spa'),('id chatname 5033','spa'),('id chatname 618','spa'),('id chatname 657','spa'),('id chatname 660','spa'),('id chatname 685','spa'),('id chatname 741','associate'),('id chatname 767','spa'),('id chatname 787','escort'),('id chatname 795','spa'),('id chatname 848','spa'),('id chatname 948','spa'),('id chatname 950','associate'),('id chatname 954','spa'),('id chatname 989','escort');
/*!40000 ALTER TABLE `collectivetype` ENABLE KEYS */;
UNLOCK TABLES;

--
-- Table structure for table `hasurl`
--

DROP TABLE IF EXISTS `hasurl`;
/*!40101 SET @saved_cs_client     = @@character_set_client */;
/*!40101 SET character_set_client = utf8 */;
CREATE TABLE `hasurl` (
  `fid` int(11) DEFAULT NULL,
  `type` varchar(16) DEFAULT NULL,
  `initialselection` int(11) DEFAULT NULL,
  `sampled` int(11) DEFAULT NULL,
  `lastdate` datetime DEFAULT NULL,
  `adcount` int(11) DEFAULT NULL,
  `lastfid` int(11) DEFAULT NULL,
  `collective` int(11) DEFAULT NULL,
  `relevant` int(11) DEFAULT NULL,
  `downloads` int(11) DEFAULT 0,
  `socialmedia` int(11) DEFAULT 0,
  `onlyfans` int(11) DEFAULT 0,
  `ownwebsite` int(11) DEFAULT 0,
  `workers` int(11) DEFAULT NULL,
  `working` int(11) DEFAULT NULL,
  `locations` int(11) DEFAULT NULL,
  `provcount` int(11) DEFAULT NULL,
  `indirectory` int(11) DEFAULT 0,
  `travelling` int(11) DEFAULT NULL,
  `namecount` int(11) DEFAULT NULL,
  `augnamecount` int(11) DEFAULT NULL,
  `fetish` int(11) DEFAULT NULL,
  `geo_province` varchar(32) DEFAULT NULL,
  `ad_province` varchar(32) DEFAULT NULL,
  `hiring` int(11) DEFAULT NULL,
  `active` int(11) DEFAULT NULL,
  `id` varchar(128) NOT NULL,
  `primaryurls` varchar(256) DEFAULT NULL,
  PRIMARY KEY (`id`),
  KEY `collective` (`collective`),
  KEY `socialmedia` (`socialmedia`),
  KEY `websites` (`ownwebsite`),
  KEY `workers` (`workers`),
  KEY `verified` (`indirectory`),
  KEY `sampled` (`initialselection`),
  KEY `lastdate` (`lastdate`),
  KEY `adcount` (`adcount`),
  KEY `lastfid` (`lastfid`),
  KEY `type` (`type`),
  KEY `filecount` (`downloads`),
  KEY `onlyfans` (`onlyfans`),
  KEY `relevant` (`relevant`),
  KEY `working` (`working`)
) ENGINE=InnoDB DEFAULT CHARSET=utf8mb4 COLLATE=utf8mb4_general_ci;
/*!40101 SET character_set_client = @saved_cs_client */;

--
-- Dumping data for table `hasurl`
--

LOCK TABLES `hasurl` WRITE;
/*!40000 ALTER TABLE `hasurl` DISABLE KEYS */;
INSERT INTO `hasurl` VALUES (NULL,'chatname',0,0,'2022-05-18 00:00:00',3,9544266,NULL,NULL,0,0,0,0,NULL,NULL,NULL,NULL,0,NULL,NULL,NULL,0,NULL,NULL,NULL,NULL,'id chatname 10',NULL),(NULL,'chatname',0,0,'2022-08-12 00:00:00',5,10149390,NULL,1,0,0,0,0,NULL,NULL,NULL,NULL,0,NULL,NULL,NULL,0,NULL,NULL,NULL,NULL,'id chatname 100',NULL),(NULL,'chatname',0,0,'2021-11-18 00:00:00',1,9345998,NULL,1,0,0,0,0,NULL,NULL,NULL,NULL,0,NULL,NULL,NULL,0,NULL,NULL,NULL,NULL,'id chatname 1000',NULL),(NULL,'chatname',0,0,'2021-08-28 00:00:00',1,9157031,NULL,NULL,0,0,0,0,NULL,NULL,NULL,NULL,0,NULL,NULL,NULL,0,NULL,NULL,NULL,NULL,'id chatname 1001',NULL),(NULL,'chatname',0,0,'2022-04-15 00:00:00',1,9417460,NULL,1,0,0,0,0,NULL,NULL,NULL,NULL,0,NULL,NULL,NULL,0,NULL,NULL,NULL,NULL,'id chatname 1002',NULL),(NULL,'chatname',0,0,'2022-05-05 00:00:00',11,10102080,NULL,1,0,0,0,0,NULL,NULL,NULL,NULL,0,NULL,NULL,NULL,0,NULL,NULL,NULL,NULL,'id chatname 1003',NULL),(NULL,'chatname',1,0,'2022-09-22 00:00:00',24,10322824,NULL,1,0,0,0,0,NULL,NULL,NULL,NULL,0,NULL,NULL,NULL,0,NULL,NULL,NULL,NULL,'id chatname 1004',NULL),(NULL,'chatname',0,0,'2022-06-06 00:00:00',3,9613242,NULL,1,0,0,0,0,NULL,NULL,NULL,NULL,0,NULL,NULL,NULL,0,NULL,NULL,NULL,NULL,'id chatname 1005',NULL),(NULL,'chatname',0,0,'2022-03-14 00:00:00',8,9458999,NULL,1,0,0,0,0,NULL,NULL,NULL,NULL,0,NULL,NULL,NULL,0,NULL,NULL,NULL,NULL,'id chatname 1006',NULL),(NULL,'chatname',0,0,'2022-05-01 00:00:00',2,10087272,NULL,1,0,0,0,0,NULL,NULL,NULL,NULL,0,NULL,NULL,NULL,0,NULL,NULL,NULL,NULL,'id chatname 1007',NULL),(NULL,'chatname',0,0,'2022-06-14 00:00:00',5,10211116,NULL,1,0,0,0,0,NULL,NULL,NULL,NULL,0,NULL,NULL,NULL,0,NULL,NULL,NULL,NULL,'id chatname 1008',NULL),(NULL,'chatname',0,0,'2022-09-23 00:00:00',54,10456570,NULL,1,0,0,0,0,NULL,NULL,NULL,NULL,0,NULL,NULL,NULL,0,NULL,NULL,NULL,NULL,'id chatname 1009',NULL),(62,'chatname',1,1,'2022-09-22 00:00:00',7,10395480,1,1,1,0,0,1,1,NULL,NULL,1,0,NULL,3,NULL,0,NULL,NULL,NULL,NULL,'id chatname 101',NULL),(NULL,'chatname',0,0,'2022-06-28 00:00:00',29,9681402,NULL,1,0,0,0,0,NULL,NULL,NULL,NULL,0,NULL,NULL,NULL,0,NULL,NULL,NULL,NULL,'id chatname 1010',NULL),(106,'chatname',1,1,'2022-09-20 00:00:00',9,10487535,0,1,1,0,0,0,1,NULL,NULL,1,1,NULL,NULL,1,0,NULL,NULL,NULL,NULL,'id chatname 1011',NULL),(NULL,'chatname',0,0,'2022-05-17 00:00:00',20,9528315,NULL,1,0,0,0,0,NULL,NULL,NULL,NULL,0,NULL,NULL,NULL,0,NULL,NULL,NULL,NULL,'id chatname 1012',NULL),(NULL,'chatname',0,0,'2022-07-03 00:00:00',40,10085005,NULL,1,0,0,0,0,NULL,NULL,NULL,NULL,0,NULL,NULL,NULL,0,NULL,NULL,NULL,NULL,'id chatname 1013',NULL),(NULL,'chatname',0,0,'2022-06-03 00:00:00',16,10167059,NULL,1,0,0,0,0,NULL,NULL,NULL,NULL,0,NULL,NULL,NULL,0,NULL,NULL,NULL,NULL,'id chatname 1014',NULL),(NULL,'chatname',1,0,'2022-09-08 00:00:00',29,10460398,NULL,1,0,0,0,0,NULL,NULL,NULL,NULL,0,NULL,NULL,NULL,0,NULL,NULL,NULL,NULL,'id chatname 1015',NULL),(NULL,'chatname',0,0,'2022-08-05 00:00:00',33,10312355,NULL,1,0,0,0,0,NULL,NULL,NULL,NULL,1,NULL,NULL,NULL,1,NULL,NULL,NULL,NULL,'id chatname 1016',NULL),(NULL,'chatname',0,0,'2022-03-23 00:00:00',2,9174976,NULL,1,0,0,0,0,NULL,NULL,NULL,NULL,0,NULL,NULL,NULL,0,NULL,NULL,NULL,NULL,'id chatname 1017',NULL),(107,'chatname',1,1,'2022-08-28 00:00:00',9,10310751,0,1,2,2,0,0,1,NULL,NULL,1,0,NULL,2,2,0,NULL,NULL,NULL,NULL,'id chatname 1018',NULL),(108,'chatname',1,1,'2022-09-18 00:00:00',12,10461286,0,1,3,2,1,0,1,NULL,NULL,1,1,NULL,1,1,0,NULL,NULL,NULL,NULL,'id chatname 1019',NULL),(NULL,'chatname',0,0,'2022-08-02 00:00:00',4,10115407,NULL,1,0,0,0,0,NULL,NULL,NULL,NULL,0,NULL,NULL,NULL,0,NULL,NULL,NULL,NULL,'id chatname 102',NULL),(NULL,'chatname',0,0,'2022-08-19 00:00:00',27,10206353,NULL,1,0,0,0,0,NULL,NULL,NULL,NULL,1,NULL,NULL,NULL,0,NULL,NULL,NULL,NULL,'id chatname 1020',NULL),(NULL,'chatname',0,0,'2022-06-01 00:00:00',16,10173864,NULL,1,0,0,0,0,NULL,NULL,NULL,NULL,0,NULL,NULL,NULL,0,NULL,NULL,NULL,NULL,'id chatname 1021',NULL),(NULL,'chatname',0,0,'2021-10-24 00:00:00',1,9233034,NULL,1,0,0,0,0,NULL,NULL,NULL,NULL,0,NULL,NULL,NULL,0,NULL,NULL,NULL,NULL,'id chatname 1022',NULL),(NULL,'chatname',0,0,'2022-07-30 00:00:00',10,10327277,NULL,1,0,0,0,0,NULL,NULL,NULL,NULL,0,NULL,NULL,NULL,0,NULL,NULL,NULL,NULL,'id chatname 1023',NULL),(NULL,'chatname',0,0,'2021-11-05 00:00:00',18,9316658,NULL,1,0,0,0,0,NULL,NULL,NULL,NULL,0,NULL,NULL,NULL,1,NULL,NULL,NULL,NULL,'id chatname 1024',NULL),(109,'chatname',1,0,'2022-09-13 00:00:00',2,10109848,NULL,1,0,0,0,1,NULL,NULL,NULL,NULL,1,NULL,NULL,NULL,0,NULL,NULL,NULL,NULL,'id chatname 1025',NULL),(110,'chatname',1,1,'2022-09-23 00:00:00',5,10453439,0,1,2,0,0,0,1,NULL,NULL,1,0,NULL,2,1,0,NULL,NULL,NULL,NULL,'id chatname 1026',NULL),(NULL,'chatname',0,0,'2022-07-28 00:00:00',1,9231005,NULL,1,0,0,0,0,NULL,NULL,NULL,NULL,0,NULL,NULL,NULL,0,NULL,NULL,NULL,NULL,'id chatname 1027',NULL),(NULL,'chatname',0,0,'2022-06-11 00:00:00',11,10202885,NULL,1,0,0,0,0,NULL,NULL,NULL,NULL,0,NULL,NULL,NULL,0,NULL,NULL,NULL,NULL,'id chatname 1028',NULL),(NULL,'chatname',0,0,'2022-04-03 00:00:00',5,9611743,NULL,1,0,0,0,0,NULL,NULL,NULL,NULL,0,NULL,NULL,NULL,0,NULL,NULL,NULL,NULL,'id chatname 1029',NULL),(NULL,'chatname',0,0,'2022-04-01 00:00:00',2,9696544,NULL,1,0,0,0,0,NULL,NULL,NULL,NULL,0,NULL,NULL,NULL,0,NULL,NULL,NULL,NULL,'id chatname 103',NULL),(111,'chatname',1,1,'2022-09-20 00:00:00',6,10362765,0,1,9,1,1,1,1,NULL,NULL,1,0,NULL,8,1,0,NULL,NULL,NULL,NULL,'id chatname 1030',NULL),(NULL,'chatname',0,0,'2021-12-31 00:00:00',6,9359460,NULL,1,0,0,0,0,NULL,NULL,NULL,NULL,1,NULL,NULL,NULL,0,NULL,NULL,NULL,NULL,'id chatname 1031',NULL),(NULL,'chatname',0,0,'2022-09-22 00:00:00',23,10419063,NULL,1,0,0,0,0,NULL,NULL,NULL,NULL,0,NULL,NULL,NULL,0,NULL,NULL,NULL,NULL,'id chatname 1032',NULL),(NULL,'chatname',0,0,'2022-03-29 00:00:00',40,9697619,NULL,1,0,0,0,0,NULL,NULL,NULL,NULL,0,NULL,NULL,NULL,0,NULL,NULL,NULL,NULL,'id chatname 1033',NULL),(NULL,'chatname',0,0,'2022-05-27 00:00:00',5,10161771,NULL,1,0,0,0,0,NULL,NULL,NULL,NULL,0,NULL,NULL,NULL,0,NULL,NULL,NULL,NULL,'id chatname 1034',NULL),(NULL,'chatname',0,0,'2022-04-02 00:00:00',17,9705228,NULL,1,0,0,0,0,NULL,NULL,NULL,NULL,0,NULL,NULL,NULL,0,NULL,NULL,NULL,NULL,'id chatname 1035',NULL),(NULL,'chatname',0,0,'2022-04-02 00:00:00',7,9173282,NULL,1,0,0,0,0,NULL,NULL,NULL,NULL,0,NULL,NULL,NULL,1,NULL,NULL,NULL,NULL,'id chatname 1036',NULL),(NULL,'chatname',0,0,'2022-07-01 00:00:00',5,10259580,NULL,1,0,0,0,0,NULL,NULL,NULL,NULL,0,NULL,NULL,NULL,0,NULL,NULL,NULL,NULL,'id chatname 1037',NULL),(NULL,'chatname',0,0,'2022-05-06 00:00:00',23,10079027,NULL,1,0,0,0,0,NULL,NULL,NULL,NULL,1,NULL,NULL,NULL,0,NULL,NULL,NULL,NULL,'id chatname 1038',NULL),(NULL,'chatname',0,0,'2022-09-22 00:00:00',15,10498259,NULL,1,0,0,0,0,NULL,NULL,NULL,NULL,1,NULL,NULL,NULL,0,NULL,NULL,NULL,NULL,'id chatname 1039',NULL),(NULL,'chatname',0,0,'2021-10-04 00:00:00',1,9231549,NULL,1,0,0,0,0,NULL,NULL,NULL,NULL,1,NULL,NULL,NULL,0,NULL,NULL,NULL,NULL,'id chatname 104',NULL),(NULL,'chatname',0,0,'2022-03-14 00:00:00',4,9570801,NULL,1,0,0,0,0,NULL,NULL,NULL,NULL,1,NULL,NULL,NULL,0,NULL,NULL,NULL,NULL,'id chatname 1040',NULL),(NULL,'chatname',0,0,'2021-11-23 00:00:00',2,9232087,NULL,1,0,0,0,0,NULL,NULL,NULL,NULL,1,NULL,NULL,NULL,0,NULL,NULL,NULL,NULL,'id chatname 1041',NULL),(113,'chatname',1,1,'2022-09-22 00:00:00',34,10450358,0,1,8,2,0,0,1,NULL,NULL,2,1,NULL,12,1,0,NULL,NULL,NULL,NULL,'id chatname 1042',NULL),(NULL,'chatname',0,0,'2022-09-14 00:00:00',25,10422170,NULL,1,0,0,0,0,NULL,NULL,NULL,NULL,1,NULL,NULL,NULL,0,NULL,NULL,NULL,NULL,'id chatname 1043',NULL),(NULL,'chatname',0,0,'2022-09-10 00:00:00',1,9640278,NULL,1,0,0,0,0,NULL,NULL,NULL,NULL,1,NULL,NULL,NULL,0,NULL,NULL,NULL,NULL,'id chatname 1044',NULL),(114,'chatname',1,1,'2022-09-22 00:00:00',783,10496782,1,1,11,0,0,1,9,4,NULL,1,0,NULL,9,15,0,'alberta','alberta',0,1,'id chatname 1045',NULL),(NULL,'chatname',0,0,'2022-09-22 00:00:00',31,10502100,NULL,1,0,0,0,0,NULL,NULL,NULL,NULL,0,NULL,NULL,NULL,0,NULL,NULL,NULL,NULL,'id chatname 1046',NULL),(NULL,'chatname',0,0,'2021-04-10 00:00:00',1,9171761,NULL,NULL,0,0,0,0,NULL,NULL,NULL,NULL,0,NULL,NULL,NULL,0,NULL,NULL,NULL,NULL,'id chatname 1047',NULL),(115,'chatname',1,1,'2022-08-28 00:00:00',2,9233091,0,1,2,0,1,0,1,NULL,NULL,1,1,NULL,4,1,0,NULL,NULL,NULL,NULL,'id chatname 1048',NULL),(NULL,'chatname',0,0,'2022-09-22 00:00:00',37,10507546,NULL,1,0,0,0,0,NULL,NULL,NULL,NULL,0,NULL,NULL,NULL,0,NULL,NULL,NULL,NULL,'id chatname 1049',NULL),(NULL,'chatname',0,0,'2022-06-05 00:00:00',34,10184542,NULL,1,0,0,0,0,NULL,NULL,NULL,NULL,0,NULL,NULL,NULL,0,NULL,NULL,NULL,NULL,'id chatname 105',NULL),(NULL,'chatname',0,0,'2022-07-25 00:00:00',10,10286952,NULL,1,0,0,0,0,NULL,NULL,NULL,NULL,0,NULL,NULL,NULL,0,NULL,NULL,NULL,NULL,'id chatname 1050',NULL),(NULL,'chatname',0,0,'2021-10-12 00:00:00',1,9214457,NULL,1,0,0,0,0,NULL,NULL,NULL,NULL,0,NULL,NULL,NULL,0,NULL,NULL,NULL,NULL,'id chatname 1051',NULL),(NULL,'chatname',0,0,'2022-03-12 00:00:00',1,9646156,NULL,1,0,0,0,0,NULL,NULL,NULL,NULL,1,NULL,NULL,NULL,0,NULL,NULL,NULL,NULL,'id chatname 1052',NULL),(NULL,'chatname',0,0,'2022-09-21 00:00:00',74,10492888,NULL,1,0,0,0,0,NULL,NULL,NULL,NULL,0,NULL,NULL,NULL,0,NULL,NULL,NULL,NULL,'id chatname 1053',NULL),(NULL,'chatname',0,0,'2022-09-22 00:00:00',246,10482944,NULL,1,0,0,0,0,NULL,NULL,NULL,NULL,1,NULL,NULL,NULL,1,NULL,NULL,NULL,NULL,'id chatname 1054',NULL),(NULL,'chatname',1,0,'2022-09-22 00:00:00',21,10490197,NULL,1,0,0,0,0,NULL,NULL,NULL,NULL,0,NULL,NULL,NULL,0,NULL,NULL,NULL,NULL,'id chatname 1055',NULL),(NULL,'chatname',0,0,'2022-09-19 00:00:00',33,10466305,NULL,1,0,0,0,0,NULL,NULL,NULL,NULL,0,NULL,NULL,NULL,1,NULL,NULL,NULL,NULL,'id chatname 1056',NULL),(NULL,'chatname',0,0,'2022-05-22 00:00:00',2,9452489,NULL,1,0,0,0,0,NULL,NULL,NULL,NULL,0,NULL,NULL,NULL,0,NULL,NULL,NULL,NULL,'id chatname 1057',NULL),(NULL,'chatname',0,0,'2022-09-13 00:00:00',1,10480351,NULL,1,0,0,0,0,NULL,NULL,NULL,NULL,1,NULL,NULL,NULL,0,NULL,NULL,NULL,NULL,'id chatname 1058',NULL),(NULL,'chatname',0,0,'2022-04-15 00:00:00',1,9856693,NULL,1,0,0,0,0,NULL,NULL,NULL,NULL,0,NULL,NULL,NULL,0,NULL,NULL,NULL,NULL,'id chatname 1059',NULL),(NULL,'chatname',0,0,'2022-07-27 00:00:00',19,10296308,NULL,1,0,0,0,0,NULL,NULL,NULL,NULL,0,NULL,NULL,NULL,0,NULL,NULL,NULL,NULL,'id chatname 106',NULL),(NULL,'chatname',0,0,'2022-07-26 00:00:00',23,10206190,NULL,1,0,0,0,0,NULL,NULL,NULL,NULL,1,NULL,NULL,NULL,1,NULL,NULL,NULL,NULL,'id chatname 1060',NULL),(NULL,'chatname',0,0,'2022-01-22 00:00:00',3,9531723,NULL,1,0,0,0,0,NULL,NULL,NULL,NULL,0,NULL,NULL,NULL,0,NULL,NULL,NULL,NULL,'id chatname 1061',NULL),(NULL,'chatname',0,0,'2022-05-19 00:00:00',18,10137927,NULL,1,0,0,0,0,NULL,NULL,NULL,NULL,0,NULL,NULL,NULL,0,NULL,NULL,NULL,NULL,'id chatname 1062',NULL),(NULL,'chatname',0,0,'2022-05-19 00:00:00',2,9387821,NULL,1,0,0,0,0,NULL,NULL,NULL,NULL,0,NULL,NULL,NULL,0,NULL,NULL,NULL,NULL,'id chatname 1063',NULL),(NULL,'chatname',0,0,'2022-04-30 00:00:00',10,10088631,NULL,1,0,0,0,0,NULL,NULL,NULL,NULL,0,NULL,NULL,NULL,0,NULL,NULL,NULL,NULL,'id chatname 1064',NULL),(NULL,'chatname',0,0,'2022-06-12 00:00:00',14,10205815,NULL,1,0,0,0,0,NULL,NULL,NULL,NULL,0,NULL,NULL,NULL,0,NULL,NULL,NULL,NULL,'id chatname 1065',NULL),(NULL,'chatname',0,0,'2022-04-08 00:00:00',2,9426708,NULL,1,0,0,0,0,NULL,NULL,NULL,NULL,0,NULL,NULL,NULL,0,NULL,NULL,NULL,NULL,'id chatname 1066',NULL),(NULL,'chatname',0,0,'2021-07-23 00:00:00',1,9147047,NULL,1,0,0,0,0,NULL,NULL,NULL,NULL,0,NULL,NULL,NULL,0,NULL,NULL,NULL,NULL,'id chatname 1067',NULL),(NULL,'chatname',0,0,'2022-06-19 00:00:00',8,10215698,NULL,1,0,0,0,0,NULL,NULL,NULL,NULL,0,NULL,NULL,NULL,1,NULL,NULL,NULL,NULL,'id chatname 1068',NULL),(NULL,'chatname',0,0,'2022-07-06 00:00:00',16,9853446,NULL,1,0,0,0,0,NULL,NULL,NULL,NULL,1,NULL,NULL,NULL,0,NULL,NULL,NULL,NULL,'id chatname 1069',NULL),(NULL,'chatname',0,0,'2022-09-18 00:00:00',40,10425384,NULL,1,0,0,0,0,NULL,NULL,NULL,NULL,0,NULL,NULL,NULL,1,NULL,NULL,NULL,NULL,'id chatname 107',NULL),(NULL,'chatname',0,0,'2022-05-30 00:00:00',24,10163103,NULL,1,0,0,0,0,NULL,NULL,NULL,NULL,1,NULL,NULL,NULL,0,NULL,NULL,NULL,NULL,'id chatname 1070',NULL),(NULL,'chatname',0,0,'2022-05-31 00:00:00',63,10231091,NULL,1,0,0,0,0,NULL,NULL,NULL,NULL,0,NULL,NULL,NULL,1,NULL,NULL,NULL,NULL,'id chatname 1071',NULL),(NULL,'chatname',0,0,'2022-06-08 00:00:00',17,10192629,NULL,1,0,0,0,0,NULL,NULL,NULL,NULL,0,NULL,NULL,NULL,0,NULL,NULL,NULL,NULL,'id chatname 1072',NULL),(NULL,'chatname',0,0,'2022-05-02 00:00:00',1,10110504,NULL,1,0,0,0,0,NULL,NULL,NULL,NULL,0,NULL,NULL,NULL,0,NULL,NULL,NULL,NULL,'id chatname 1073',NULL),(NULL,'chatname',0,0,'2022-02-27 00:00:00',1,9621795,NULL,1,0,0,0,0,NULL,NULL,NULL,NULL,0,NULL,NULL,NULL,0,NULL,NULL,NULL,NULL,'id chatname 1074',NULL),(NULL,'chatname',0,0,'2022-04-22 00:00:00',2,9419899,NULL,1,0,0,0,0,NULL,NULL,NULL,NULL,0,NULL,NULL,NULL,0,NULL,NULL,NULL,NULL,'id chatname 1075',NULL),(NULL,'chatname',0,0,'2022-03-14 00:00:00',6,9643647,NULL,1,0,0,0,0,NULL,NULL,NULL,NULL,0,NULL,NULL,NULL,0,NULL,NULL,NULL,NULL,'id chatname 1076',NULL),(NULL,'chatname',0,0,'2022-08-29 00:00:00',11,10434063,NULL,1,0,0,0,0,NULL,NULL,NULL,NULL,0,NULL,NULL,NULL,0,NULL,NULL,NULL,NULL,'id chatname 1077',NULL),(NULL,'chatname',0,0,'2021-11-19 00:00:00',2,9347068,NULL,1,0,0,0,0,NULL,NULL,NULL,NULL,0,NULL,NULL,NULL,0,NULL,NULL,NULL,NULL,'id chatname 1078',NULL),(NULL,'chatname',0,0,'2022-03-14 00:00:00',6,9614333,NULL,1,0,0,0,0,NULL,NULL,NULL,NULL,0,NULL,NULL,NULL,0,NULL,NULL,NULL,NULL,'id chatname 1079',NULL),(NULL,'chatname',0,0,'2022-08-28 00:00:00',11,10359406,NULL,1,0,0,0,0,NULL,NULL,NULL,NULL,0,NULL,NULL,NULL,0,NULL,NULL,NULL,NULL,'id chatname 108',NULL),(NULL,'chatname',0,0,'2022-09-21 00:00:00',147,10508848,NULL,1,0,0,0,0,NULL,NULL,NULL,NULL,0,NULL,NULL,NULL,1,NULL,NULL,NULL,NULL,'id chatname 1080',NULL),(NULL,'chatname',0,0,'2022-03-26 00:00:00',1,9675738,NULL,1,0,0,0,0,NULL,NULL,NULL,NULL,0,NULL,NULL,NULL,1,NULL,NULL,NULL,NULL,'id chatname 1081',NULL),(NULL,'chatname',0,0,'2021-11-24 00:00:00',2,9213378,NULL,1,0,0,0,0,NULL,NULL,NULL,NULL,1,NULL,NULL,NULL,0,NULL,NULL,NULL,NULL,'id chatname 1082',NULL),(NULL,'chatname',0,0,'2021-10-24 00:00:00',2,9302340,NULL,1,0,0,0,0,NULL,NULL,NULL,NULL,0,NULL,NULL,NULL,0,NULL,NULL,NULL,NULL,'id chatname 1083',NULL),(117,'chatname',1,1,'2022-09-20 00:00:00',70,10496566,0,1,1,0,0,0,1,NULL,NULL,5,1,NULL,1,1,1,NULL,NULL,NULL,NULL,'id chatname 1084',NULL),(118,'chatname',1,1,'2022-09-21 00:00:00',510,10509040,0,1,1,1,0,0,1,NULL,NULL,6,1,NULL,8,2,0,NULL,NULL,NULL,NULL,'id chatname 1085',NULL),(NULL,'chatname',0,0,'2021-08-20 00:00:00',2,9829589,NULL,1,0,0,0,0,NULL,NULL,NULL,NULL,0,NULL,NULL,NULL,0,NULL,NULL,NULL,NULL,'id chatname 1086',NULL),(NULL,'chatname',0,0,'2022-09-06 00:00:00',2,10368438,NULL,1,0,0,0,0,NULL,NULL,NULL,NULL,0,NULL,NULL,NULL,0,NULL,NULL,NULL,NULL,'id chatname 1087',NULL),(NULL,'chatname',0,0,'2022-05-29 00:00:00',3,10167186,NULL,1,0,0,0,0,NULL,NULL,NULL,NULL,0,NULL,NULL,NULL,0,NULL,NULL,NULL,NULL,'id chatname 1088',NULL),(NULL,'chatname',0,0,'2022-06-23 00:00:00',2,10235412,NULL,1,0,0,0,0,NULL,NULL,NULL,NULL,0,NULL,NULL,NULL,0,NULL,NULL,NULL,NULL,'id chatname 1089',NULL),(NULL,'chatname',0,0,'2022-07-31 00:00:00',8,10332801,NULL,1,0,0,0,0,NULL,NULL,NULL,NULL,0,NULL,NULL,NULL,0,NULL,NULL,NULL,NULL,'id chatname 109',NULL),(120,'chatname',1,1,'2022-09-22 00:00:00',4,10512303,0,1,1,0,0,0,1,NULL,NULL,7,1,NULL,1,4,0,NULL,NULL,NULL,NULL,'id chatname 1090',NULL),(NULL,'chatname',0,0,'2022-09-22 00:00:00',172,10508946,NULL,1,0,0,0,0,NULL,NULL,NULL,NULL,1,NULL,NULL,NULL,0,NULL,NULL,NULL,NULL,'id chatname 1091',NULL),(NULL,'chatname',0,0,'2021-09-11 00:00:00',2,9192041,NULL,1,0,0,0,0,NULL,NULL,NULL,NULL,1,NULL,NULL,NULL,0,NULL,NULL,NULL,NULL,'id chatname 1092',NULL),(NULL,'chatname',0,0,'2022-01-13 00:00:00',5,9385726,NULL,1,0,0,0,0,NULL,NULL,NULL,NULL,0,NULL,NULL,NULL,0,NULL,NULL,NULL,NULL,'id chatname 1093',NULL),(NULL,'chatname',0,0,'2022-03-10 00:00:00',11,9649885,NULL,1,0,0,0,0,NULL,NULL,NULL,NULL,0,NULL,NULL,NULL,0,NULL,NULL,NULL,NULL,'id chatname 1094',NULL),(121,'chatname',1,1,'2022-09-21 00:00:00',3,9452999,0,1,1,1,0,0,1,NULL,NULL,1,0,NULL,4,1,0,NULL,NULL,NULL,NULL,'id chatname 1095',NULL),(NULL,'chatname',0,0,'2022-07-01 00:00:00',10,10260383,NULL,1,0,0,0,0,NULL,NULL,NULL,NULL,1,NULL,NULL,NULL,0,NULL,NULL,NULL,NULL,'id chatname 1096',NULL),(NULL,'chatname',0,0,'2021-04-24 00:00:00',1,9191426,NULL,1,0,0,0,0,NULL,NULL,NULL,NULL,0,NULL,NULL,NULL,0,NULL,NULL,NULL,NULL,'id chatname 1097',NULL),(NULL,'chatname',0,0,'2022-04-29 00:00:00',1,10087367,NULL,1,0,0,0,0,NULL,NULL,NULL,NULL,0,NULL,NULL,NULL,0,NULL,NULL,NULL,NULL,'id chatname 1098',NULL),(NULL,'chatname',0,0,'2021-10-18 00:00:00',2,9291831,NULL,1,0,0,0,0,NULL,NULL,NULL,NULL,0,NULL,NULL,NULL,0,NULL,NULL,NULL,NULL,'id chatname 1099',NULL),(NULL,'chatname',0,0,'2022-09-11 00:00:00',9,10392342,NULL,1,0,0,0,0,NULL,NULL,NULL,NULL,0,NULL,NULL,NULL,0,NULL,NULL,NULL,NULL,'id chatname 11',NULL),(NULL,'chatname',0,0,'2021-05-04 00:00:00',1,9235648,NULL,1,0,0,0,0,NULL,NULL,NULL,NULL,0,NULL,NULL,NULL,0,NULL,NULL,NULL,NULL,'id chatname 110',NULL),(NULL,'chatname',0,0,'2022-08-10 00:00:00',1,10376587,NULL,1,0,0,0,0,NULL,NULL,NULL,NULL,0,NULL,NULL,NULL,0,NULL,NULL,NULL,NULL,'id chatname 1100',NULL),(NULL,'chatname',0,0,'2022-01-09 00:00:00',7,9325223,NULL,1,0,0,0,0,NULL,NULL,NULL,NULL,0,NULL,NULL,NULL,0,NULL,NULL,NULL,NULL,'id chatname 1101',NULL),(122,'chatname',1,1,'2022-09-19 00:00:00',64,10502925,0,1,1,0,0,0,1,NULL,NULL,5,1,NULL,NULL,1,0,NULL,NULL,NULL,NULL,'id chatname 1102',NULL),(NULL,'chatname',0,0,'2022-09-10 00:00:00',3,10091623,NULL,1,0,0,0,0,NULL,NULL,NULL,NULL,0,NULL,NULL,NULL,0,NULL,NULL,NULL,NULL,'id chatname 1103',NULL),(NULL,'chatname',0,0,'2022-01-14 00:00:00',18,9445094,NULL,NULL,0,0,0,0,NULL,NULL,NULL,NULL,0,NULL,NULL,NULL,0,NULL,NULL,NULL,NULL,'id chatname 1104',NULL),(NULL,'chatname',0,0,'2022-03-14 00:00:00',10,9542851,NULL,1,0,0,0,0,NULL,NULL,NULL,NULL,0,NULL,NULL,NULL,0,NULL,NULL,NULL,NULL,'id chatname 1105',NULL),(NULL,'chatname',0,0,'2022-05-13 00:00:00',1,10124838,NULL,1,0,0,0,0,NULL,NULL,NULL,NULL,0,NULL,NULL,NULL,0,NULL,NULL,NULL,NULL,'id chatname 1106',NULL),(NULL,'chatname',0,0,'2021-07-08 00:00:00',1,9150733,NULL,1,0,0,0,0,NULL,NULL,NULL,NULL,0,NULL,NULL,NULL,0,NULL,NULL,NULL,NULL,'id chatname 1107',NULL),(123,'chatname',1,1,'2022-09-22 00:00:00',1,9231033,1,1,18,0,0,1,4,NULL,NULL,1,0,NULL,1,NULL,0,NULL,NULL,NULL,NULL,'id chatname 1108',NULL),(NULL,'chatname',0,0,'2021-07-11 00:00:00',1,9456302,NULL,1,0,0,0,0,NULL,NULL,NULL,NULL,0,NULL,NULL,NULL,0,NULL,NULL,NULL,NULL,'id chatname 1109',NULL),(NULL,'chatname',0,0,'2022-09-22 00:00:00',250,10494906,NULL,1,0,0,0,0,NULL,NULL,NULL,NULL,0,NULL,NULL,NULL,0,NULL,NULL,NULL,NULL,'id chatname 111',NULL),(NULL,'chatname',0,0,'2022-07-29 00:00:00',1,9128361,NULL,1,0,0,0,0,NULL,NULL,NULL,NULL,0,NULL,NULL,NULL,0,NULL,NULL,NULL,NULL,'id chatname 1110',NULL),(NULL,'chatname',0,0,'2022-03-14 00:00:00',1,9233214,NULL,1,0,0,0,0,NULL,NULL,NULL,NULL,0,NULL,NULL,NULL,0,NULL,NULL,NULL,NULL,'id chatname 1111',NULL),(NULL,'chatname',0,0,'2022-03-14 00:00:00',1,9230479,NULL,1,0,0,0,0,NULL,NULL,NULL,NULL,0,NULL,NULL,NULL,0,NULL,NULL,NULL,NULL,'id chatname 1112',NULL),(NULL,'chatname',0,0,'2022-03-14 00:00:00',9,9639913,NULL,1,0,0,0,0,NULL,NULL,NULL,NULL,0,NULL,NULL,NULL,0,NULL,NULL,NULL,NULL,'id chatname 1113',NULL),(NULL,'chatname',0,0,'2021-11-24 00:00:00',3,9359521,NULL,1,0,0,0,0,NULL,NULL,NULL,NULL,1,NULL,NULL,NULL,0,NULL,NULL,NULL,NULL,'id chatname 1114',NULL),(NULL,'chatname',0,0,'2022-03-14 00:00:00',4,9315055,NULL,1,0,0,0,0,NULL,NULL,NULL,NULL,0,NULL,NULL,NULL,0,NULL,NULL,NULL,NULL,'id chatname 1115',NULL),(NULL,'chatname',0,0,'2021-11-22 00:00:00',5,9233801,NULL,1,0,0,0,0,NULL,NULL,NULL,NULL,1,NULL,NULL,NULL,0,NULL,NULL,NULL,NULL,'id chatname 1116',NULL),(NULL,'chatname',0,0,'2022-06-29 00:00:00',10,10252210,NULL,1,0,0,0,0,NULL,NULL,NULL,NULL,0,NULL,NULL,NULL,0,NULL,NULL,NULL,NULL,'id chatname 1117',NULL),(NULL,'chatname',0,0,'2022-08-16 00:00:00',7,10101167,NULL,1,0,0,0,0,NULL,NULL,NULL,NULL,1,NULL,NULL,NULL,0,NULL,NULL,NULL,NULL,'id chatname 1118',NULL),(NULL,'chatname',0,0,'2021-09-23 00:00:00',1,9231245,NULL,1,0,0,0,0,NULL,NULL,NULL,NULL,0,NULL,NULL,NULL,1,NULL,NULL,NULL,NULL,'id chatname 1119',NULL),(NULL,'chatname',0,0,'2022-03-14 00:00:00',1,9228644,NULL,1,0,0,0,0,NULL,NULL,NULL,NULL,1,NULL,NULL,NULL,0,NULL,NULL,NULL,NULL,'id chatname 112',NULL),(NULL,'chatname',0,0,'2021-12-19 00:00:00',1,9356307,NULL,1,0,0,0,0,NULL,NULL,NULL,NULL,1,NULL,NULL,NULL,0,NULL,NULL,NULL,NULL,'id chatname 1120',NULL),(NULL,'chatname',0,0,'2022-03-14 00:00:00',5,9565576,NULL,1,0,0,0,0,NULL,NULL,NULL,NULL,0,NULL,NULL,NULL,0,NULL,NULL,NULL,NULL,'id chatname 1121',NULL),(NULL,'chatname',0,0,'2022-07-03 00:00:00',4,9202041,NULL,1,0,0,0,0,NULL,NULL,NULL,NULL,0,NULL,NULL,NULL,0,NULL,NULL,NULL,NULL,'id chatname 1122',NULL),(NULL,'chatname',0,0,'2022-08-17 00:00:00',14,10275001,NULL,1,0,0,0,0,NULL,NULL,NULL,NULL,1,NULL,NULL,NULL,0,NULL,NULL,NULL,NULL,'id chatname 1123',NULL),(124,'chatname',1,1,'2022-09-22 00:00:00',84,10506907,0,1,1,1,0,0,1,NULL,NULL,4,0,NULL,9,4,0,NULL,NULL,NULL,NULL,'id chatname 1124',NULL),(NULL,'chatname',0,0,'2022-09-16 00:00:00',15,10235171,NULL,1,0,0,0,0,NULL,NULL,NULL,NULL,1,NULL,NULL,NULL,0,NULL,NULL,NULL,NULL,'id chatname 1125',NULL),(NULL,'chatname',0,0,'2022-09-22 00:00:00',11,10498342,NULL,1,0,0,0,0,NULL,NULL,NULL,NULL,0,NULL,NULL,NULL,1,NULL,NULL,NULL,NULL,'id chatname 1126',NULL),(NULL,'chatname',0,0,'2022-09-20 00:00:00',50,10159662,NULL,1,0,0,0,0,NULL,NULL,NULL,NULL,0,NULL,NULL,NULL,0,NULL,NULL,NULL,NULL,'id chatname 1127',NULL),(NULL,'chatname',0,0,'2021-10-12 00:00:00',1,9231189,NULL,1,0,0,0,0,NULL,NULL,NULL,NULL,1,NULL,NULL,NULL,0,NULL,NULL,NULL,NULL,'id chatname 1128',NULL),(125,'chatname',1,1,'2022-09-22 00:00:00',15,9682241,0,1,1,0,0,1,1,NULL,NULL,1,0,NULL,NULL,NULL,0,NULL,NULL,NULL,NULL,'id chatname 1129',NULL),(116,'chatname',1,1,'2022-09-22 00:00:00',8,9704515,0,1,1,0,0,0,1,NULL,NULL,5,1,NULL,NULL,1,0,NULL,NULL,NULL,NULL,'id chatname 113',NULL),(NULL,'chatname',0,0,'2021-10-23 00:00:00',3,9194599,NULL,1,0,0,0,0,NULL,NULL,NULL,NULL,1,NULL,NULL,NULL,0,NULL,NULL,NULL,NULL,'id chatname 1130',NULL),(NULL,'chatname',0,0,'2022-09-21 00:00:00',68,10507458,NULL,1,0,0,0,0,NULL,NULL,NULL,NULL,1,NULL,NULL,NULL,0,NULL,NULL,NULL,NULL,'id chatname 1131',NULL),(NULL,'chatname',0,0,'2022-04-16 00:00:00',11,9858172,NULL,1,0,0,0,0,NULL,NULL,NULL,NULL,0,NULL,NULL,NULL,0,NULL,NULL,NULL,NULL,'id chatname 1132',NULL),(NULL,'chatname',0,0,'2021-10-12 00:00:00',1,9222750,NULL,1,0,0,0,0,NULL,NULL,NULL,NULL,0,NULL,NULL,NULL,0,NULL,NULL,NULL,NULL,'id chatname 1133',NULL),(NULL,'chatname',0,0,'2022-02-24 00:00:00',2,9273210,NULL,1,0,0,0,0,NULL,NULL,NULL,NULL,0,NULL,NULL,NULL,0,NULL,NULL,NULL,NULL,'id chatname 1134',NULL),(NULL,'chatname',0,0,'2022-09-13 00:00:00',34,10479371,NULL,1,0,0,0,0,NULL,NULL,NULL,NULL,0,NULL,NULL,NULL,0,NULL,NULL,NULL,NULL,'id chatname 1135',NULL),(NULL,'chatname',0,0,'2021-12-06 00:00:00',4,9375602,NULL,1,0,0,0,0,NULL,NULL,NULL,NULL,0,NULL,NULL,NULL,0,NULL,NULL,NULL,NULL,'id chatname 1136',NULL),(NULL,'chatname',0,0,'2022-03-14 00:00:00',11,9386372,NULL,1,0,0,0,0,NULL,NULL,NULL,NULL,0,NULL,NULL,NULL,0,NULL,NULL,NULL,NULL,'id chatname 1137',NULL),(NULL,'chatname',0,0,'2022-07-01 00:00:00',1,10264536,NULL,1,0,0,0,0,NULL,NULL,NULL,NULL,1,NULL,NULL,NULL,0,NULL,NULL,NULL,NULL,'id chatname 1138',NULL),(NULL,'chatname',0,0,'2022-08-27 00:00:00',16,10257012,NULL,1,0,0,0,0,NULL,NULL,NULL,NULL,1,NULL,NULL,NULL,0,NULL,NULL,NULL,NULL,'id chatname 1139',NULL),(NULL,'chatname',0,0,'2022-09-04 00:00:00',80,10420435,NULL,1,0,0,0,0,NULL,NULL,NULL,NULL,0,NULL,NULL,NULL,1,NULL,NULL,NULL,NULL,'id chatname 114',NULL),(NULL,'chatname',0,0,'2022-09-19 00:00:00',142,10154218,NULL,1,0,0,0,0,NULL,NULL,NULL,NULL,1,NULL,NULL,NULL,0,NULL,NULL,NULL,NULL,'id chatname 1140',NULL),(NULL,'chatname',0,0,'2022-01-13 00:00:00',6,9449662,NULL,1,0,0,0,0,NULL,NULL,NULL,NULL,0,NULL,NULL,NULL,1,NULL,NULL,NULL,NULL,'id chatname 1141',NULL),(NULL,'chatname',0,0,'2022-05-28 00:00:00',11,9541411,NULL,1,0,0,0,0,NULL,NULL,NULL,NULL,0,NULL,NULL,NULL,0,NULL,NULL,NULL,NULL,'id chatname 1142',NULL),(NULL,'chatname',0,0,'2022-07-01 00:00:00',38,10144166,NULL,1,0,0,0,0,NULL,NULL,NULL,NULL,0,NULL,NULL,NULL,0,NULL,NULL,NULL,NULL,'id chatname 1143',NULL),(NULL,'chatname',0,0,'2022-09-10 00:00:00',8,10209616,NULL,1,0,0,0,0,NULL,NULL,NULL,NULL,1,NULL,NULL,NULL,0,NULL,NULL,NULL,NULL,'id chatname 1144',NULL),(NULL,'chatname',0,0,'2021-12-30 00:00:00',2,9416965,NULL,1,0,0,0,0,NULL,NULL,NULL,NULL,0,NULL,NULL,NULL,0,NULL,NULL,NULL,NULL,'id chatname 1145',NULL),(NULL,'chatname',0,0,'2022-08-04 00:00:00',44,10329927,NULL,1,0,0,0,0,NULL,NULL,NULL,NULL,1,NULL,NULL,NULL,0,NULL,NULL,NULL,NULL,'id chatname 1146',NULL),(NULL,'chatname',0,0,'2022-06-24 00:00:00',27,10240753,NULL,1,0,0,0,0,NULL,NULL,NULL,NULL,0,NULL,NULL,NULL,0,NULL,NULL,NULL,NULL,'id chatname 1147',NULL),(NULL,'chatname',0,0,'2022-09-22 00:00:00',215,10508788,NULL,1,0,0,0,0,NULL,NULL,NULL,NULL,0,NULL,NULL,NULL,0,NULL,NULL,NULL,NULL,'id chatname 1148',NULL),(NULL,'chatname',0,0,'2021-10-11 00:00:00',1,9635331,NULL,1,0,0,0,0,NULL,NULL,NULL,NULL,0,NULL,NULL,NULL,1,NULL,NULL,NULL,NULL,'id chatname 1149',NULL),(NULL,'chatname',0,0,'2022-03-14 00:00:00',1,9571888,NULL,1,0,0,0,0,NULL,NULL,NULL,NULL,0,NULL,NULL,NULL,0,NULL,NULL,NULL,NULL,'id chatname 115',NULL),(NULL,'chatname',0,0,'2022-05-30 00:00:00',16,10169192,NULL,1,0,0,0,0,NULL,NULL,NULL,NULL,0,NULL,NULL,NULL,0,NULL,NULL,NULL,NULL,'id chatname 1150',NULL),(126,'chatname',1,1,'2022-09-23 00:00:00',12,10456588,0,1,10,2,1,0,1,NULL,NULL,1,0,NULL,13,3,0,NULL,NULL,NULL,NULL,'id chatname 1151',NULL),(127,'chatname',1,1,'2022-09-22 00:00:00',44,10466581,0,1,6,0,0,1,1,NULL,NULL,3,1,NULL,2,1,0,NULL,NULL,NULL,NULL,'id chatname 1152',NULL),(NULL,'chatname',0,0,'2022-09-22 00:00:00',5,10510368,NULL,1,0,0,0,0,NULL,NULL,NULL,NULL,1,NULL,NULL,NULL,0,NULL,NULL,NULL,NULL,'id chatname 1153',NULL),(NULL,'chatname',0,0,'2021-10-25 00:00:00',1,9200147,NULL,1,0,0,0,0,NULL,NULL,NULL,NULL,0,NULL,NULL,NULL,0,NULL,NULL,NULL,NULL,'id chatname 1154',NULL),(NULL,'chatname',0,0,'2022-09-22 00:00:00',33,10507576,NULL,1,0,0,0,0,NULL,NULL,NULL,NULL,1,NULL,NULL,NULL,0,NULL,NULL,NULL,NULL,'id chatname 1155',NULL),(NULL,'chatname',0,0,'2022-01-17 00:00:00',2,9232171,NULL,1,0,0,0,0,NULL,NULL,NULL,NULL,1,NULL,NULL,NULL,0,NULL,NULL,NULL,NULL,'id chatname 1156',NULL),(NULL,'chatname',0,0,'2022-01-13 00:00:00',2,9452896,NULL,1,0,0,0,0,NULL,NULL,NULL,NULL,1,NULL,NULL,NULL,0,NULL,NULL,NULL,NULL,'id chatname 1157',NULL),(NULL,'chatname',0,0,'2022-06-15 00:00:00',1,10193951,NULL,1,0,0,0,0,NULL,NULL,NULL,NULL,0,NULL,NULL,NULL,0,NULL,NULL,NULL,NULL,'id chatname 1158',NULL),(NULL,'chatname',0,0,'2022-08-13 00:00:00',26,10103929,NULL,1,0,0,0,0,NULL,NULL,NULL,NULL,1,NULL,NULL,NULL,0,NULL,NULL,NULL,NULL,'id chatname 1159',NULL),(90,'chatname',1,1,'2022-09-22 00:00:00',55,10482598,0,1,1,0,0,0,1,NULL,NULL,1,1,NULL,1,1,0,NULL,NULL,NULL,NULL,'id chatname 116',NULL),(NULL,'chatname',0,0,'2022-01-25 00:00:00',2,9192331,NULL,1,0,0,0,0,NULL,NULL,NULL,NULL,0,NULL,NULL,NULL,0,NULL,NULL,NULL,NULL,'id chatname 1160',NULL),(128,'chatname',1,0,'2022-09-07 00:00:00',47,10459549,NULL,1,0,0,0,0,NULL,NULL,NULL,NULL,0,NULL,NULL,NULL,0,NULL,NULL,NULL,NULL,'id chatname 1161',NULL),(129,'chatname',1,1,'2022-09-22 00:00:00',6,10476233,0,1,5,0,0,1,1,NULL,NULL,1,0,NULL,7,2,1,NULL,NULL,NULL,NULL,'id chatname 1162',NULL),(NULL,'chatname',0,0,'2022-03-15 00:00:00',19,9662945,NULL,1,0,0,0,0,NULL,NULL,NULL,NULL,0,NULL,NULL,NULL,1,NULL,NULL,NULL,NULL,'id chatname 1163',NULL),(NULL,'chatname',0,0,'2022-09-23 00:00:00',35,10504294,NULL,1,0,0,0,0,NULL,NULL,NULL,NULL,1,NULL,NULL,NULL,1,NULL,NULL,NULL,NULL,'id chatname 1164',NULL),(NULL,'chatname',0,0,'2021-10-27 00:00:00',2,9215398,NULL,NULL,0,0,0,0,NULL,NULL,NULL,NULL,0,NULL,NULL,NULL,0,NULL,NULL,NULL,NULL,'id chatname 1165',NULL),(NULL,'chatname',0,0,'2022-08-18 00:00:00',2,10350661,NULL,1,0,0,0,0,NULL,NULL,NULL,NULL,0,NULL,NULL,NULL,0,NULL,NULL,NULL,NULL,'id chatname 1166',NULL),(NULL,'chatname',0,0,'2022-09-22 00:00:00',1,9603890,NULL,1,0,0,0,0,NULL,NULL,NULL,NULL,0,NULL,NULL,NULL,0,NULL,NULL,NULL,NULL,'id chatname 1167',NULL),(NULL,'chatname',0,0,'2022-06-09 00:00:00',3,9693142,NULL,1,0,0,0,0,NULL,NULL,NULL,NULL,0,NULL,NULL,NULL,0,NULL,NULL,NULL,NULL,'id chatname 1168',NULL),(NULL,'chatname',0,0,'2022-03-20 00:00:00',1,9678604,NULL,1,0,0,0,0,NULL,NULL,NULL,NULL,1,NULL,NULL,NULL,0,NULL,NULL,NULL,NULL,'id chatname 1169',NULL),(NULL,'chatname',0,0,'2022-05-26 00:00:00',36,10157275,NULL,1,0,0,0,0,NULL,NULL,NULL,NULL,0,NULL,NULL,NULL,0,NULL,NULL,NULL,NULL,'id chatname 117',NULL),(NULL,'chatname',0,0,'2021-09-14 00:00:00',1,9231865,NULL,1,0,0,0,0,NULL,NULL,NULL,NULL,0,NULL,NULL,NULL,0,NULL,NULL,NULL,NULL,'id chatname 1170',NULL),(NULL,'chatname',0,0,'2022-01-22 00:00:00',6,9540132,NULL,1,0,0,0,0,NULL,NULL,NULL,NULL,0,NULL,NULL,NULL,0,NULL,NULL,NULL,NULL,'id chatname 1171',NULL),(NULL,'chatname',0,0,'2022-09-22 00:00:00',22,10509484,NULL,1,0,0,0,0,NULL,NULL,NULL,NULL,1,NULL,NULL,NULL,0,NULL,NULL,NULL,NULL,'id chatname 1172',NULL),(NULL,'chatname',0,0,'2021-10-19 00:00:00',1,9264074,NULL,1,0,0,0,0,NULL,NULL,NULL,NULL,0,NULL,NULL,NULL,0,NULL,NULL,NULL,NULL,'id chatname 1173',NULL),(130,'chatname',1,1,'2022-09-21 00:00:00',14,10229271,0,1,3,0,0,1,1,NULL,NULL,2,1,NULL,1,2,1,NULL,NULL,NULL,NULL,'id chatname 1174',NULL),(NULL,'chatname',0,0,'2022-06-07 00:00:00',13,10185932,NULL,1,0,0,0,0,NULL,NULL,NULL,NULL,0,NULL,NULL,NULL,0,NULL,NULL,NULL,NULL,'id chatname 1175',NULL),(NULL,'chatname',0,0,'2022-06-12 00:00:00',1,10206094,NULL,1,0,0,0,0,NULL,NULL,NULL,NULL,0,NULL,NULL,NULL,0,NULL,NULL,NULL,NULL,'id chatname 1176',NULL),(NULL,'chatname',0,0,'2022-07-14 00:00:00',1,10295599,NULL,1,0,0,0,0,NULL,NULL,NULL,NULL,0,NULL,NULL,NULL,0,NULL,NULL,NULL,NULL,'id chatname 1177',NULL),(NULL,'chatname',0,0,'2022-09-23 00:00:00',33,10215926,NULL,1,0,0,0,0,NULL,NULL,NULL,NULL,1,NULL,NULL,NULL,0,NULL,NULL,NULL,NULL,'id chatname 1178',NULL),(NULL,'chatname',0,0,'2022-04-26 00:00:00',109,9868549,NULL,1,0,0,0,0,NULL,NULL,NULL,NULL,0,NULL,NULL,NULL,0,NULL,NULL,NULL,NULL,'id chatname 1179',NULL),(NULL,'chatname',0,0,'2022-03-14 00:00:00',33,9624121,NULL,1,0,0,0,0,NULL,NULL,NULL,NULL,0,NULL,NULL,NULL,0,NULL,NULL,NULL,NULL,'id chatname 118',NULL),(NULL,'chatname',0,0,'2021-09-26 00:00:00',1,9221118,NULL,1,0,0,0,0,NULL,NULL,NULL,NULL,1,NULL,NULL,NULL,0,NULL,NULL,NULL,NULL,'id chatname 1180',NULL),(131,'chatname',1,1,'2022-09-18 00:00:00',2,10454812,0,1,2,0,1,0,1,NULL,NULL,2,1,NULL,2,2,0,NULL,NULL,NULL,NULL,'id chatname 1181',NULL),(NULL,'chatname',0,0,'2022-09-23 00:00:00',59,10413434,NULL,1,0,0,0,0,NULL,NULL,NULL,NULL,0,NULL,NULL,NULL,1,NULL,NULL,NULL,NULL,'id chatname 1182',NULL),(NULL,'chatname',0,0,'2021-12-21 00:00:00',11,9366309,NULL,1,0,0,0,0,NULL,NULL,NULL,NULL,0,NULL,NULL,NULL,0,NULL,NULL,NULL,NULL,'id chatname 1183',NULL),(NULL,'chatname',0,0,'2022-09-03 00:00:00',27,10246199,NULL,1,0,0,0,0,NULL,NULL,NULL,NULL,0,NULL,NULL,NULL,0,NULL,NULL,NULL,NULL,'id chatname 1184',NULL),(NULL,'chatname',0,0,'2022-09-19 00:00:00',34,10476735,NULL,1,0,0,0,0,NULL,NULL,NULL,NULL,1,NULL,NULL,NULL,0,NULL,NULL,NULL,NULL,'id chatname 1185',NULL),(NULL,'chatname',0,0,'2021-08-11 00:00:00',1,9216098,NULL,1,0,0,0,0,NULL,NULL,NULL,NULL,1,NULL,NULL,NULL,0,NULL,NULL,NULL,NULL,'id chatname 1186',NULL),(NULL,'chatname',0,0,'2022-03-14 00:00:00',38,9661613,NULL,1,0,0,0,0,NULL,NULL,NULL,NULL,0,NULL,NULL,NULL,0,NULL,NULL,NULL,NULL,'id chatname 1187',NULL),(NULL,'chatname',0,0,'2022-03-14 00:00:00',5,9354585,NULL,1,0,0,0,0,NULL,NULL,NULL,NULL,1,NULL,NULL,NULL,0,NULL,NULL,NULL,NULL,'id chatname 1188',NULL),(NULL,'chatname',0,0,'2022-08-07 00:00:00',7,10364369,NULL,1,0,0,0,0,NULL,NULL,NULL,NULL,0,NULL,NULL,NULL,0,NULL,NULL,NULL,NULL,'id chatname 1189',NULL),(NULL,'chatname',0,0,'2022-01-16 00:00:00',2,9220415,NULL,1,0,0,0,0,NULL,NULL,NULL,NULL,1,NULL,NULL,NULL,0,NULL,NULL,NULL,NULL,'id chatname 119',NULL),(NULL,'chatname',0,0,'2021-05-11 00:00:00',3,9223547,NULL,1,0,0,0,0,NULL,NULL,NULL,NULL,1,NULL,NULL,NULL,0,NULL,NULL,NULL,NULL,'id chatname 1190',NULL),(132,'chatname',1,1,'2022-09-21 00:00:00',25,10481197,0,1,1,1,0,0,1,NULL,NULL,2,0,NULL,4,1,0,NULL,NULL,NULL,NULL,'id chatname 1191',NULL),(133,'chatname',1,1,'2022-09-22 00:00:00',42,10496558,0,1,2,0,1,0,1,NULL,NULL,6,0,NULL,1,1,0,NULL,NULL,NULL,NULL,'id chatname 1192',NULL),(NULL,'chatname',0,0,'2022-01-22 00:00:00',13,9442552,NULL,1,0,0,0,0,NULL,NULL,NULL,NULL,0,NULL,NULL,NULL,0,NULL,NULL,NULL,NULL,'id chatname 1193',NULL),(NULL,'chatname',1,0,'2022-09-01 00:00:00',5,9372532,NULL,1,0,0,0,0,NULL,NULL,NULL,NULL,0,NULL,NULL,NULL,0,NULL,NULL,NULL,NULL,'id chatname 1194',NULL),(NULL,'chatname',0,0,'2022-07-25 00:00:00',20,10279044,NULL,1,0,0,0,0,NULL,NULL,NULL,NULL,1,NULL,NULL,NULL,0,NULL,NULL,NULL,NULL,'id chatname 1195',NULL),(NULL,'chatname',0,0,'2021-12-22 00:00:00',5,9197545,NULL,1,0,0,0,0,NULL,NULL,NULL,NULL,0,NULL,NULL,NULL,0,NULL,NULL,NULL,NULL,'id chatname 1196',NULL),(NULL,'chatname',0,0,'2021-10-13 00:00:00',1,9230579,NULL,1,0,0,0,0,NULL,NULL,NULL,NULL,1,NULL,NULL,NULL,0,NULL,NULL,NULL,NULL,'id chatname 1197',NULL),(NULL,'chatname',0,0,'2022-08-02 00:00:00',52,10346559,NULL,1,0,0,0,0,NULL,NULL,NULL,NULL,0,NULL,NULL,NULL,1,NULL,NULL,NULL,NULL,'id chatname 1198',NULL),(NULL,'chatname',0,0,'2022-01-13 00:00:00',2,9450370,NULL,1,0,0,0,0,NULL,NULL,NULL,NULL,0,NULL,NULL,NULL,0,NULL,NULL,NULL,NULL,'id chatname 1199',NULL),(NULL,'chatname',0,0,'2021-12-31 00:00:00',1,9231271,NULL,1,0,0,0,0,NULL,NULL,NULL,NULL,0,NULL,NULL,NULL,0,NULL,NULL,NULL,NULL,'id chatname 12',NULL),(NULL,'chatname',0,0,'2021-11-01 00:00:00',1,9209564,NULL,1,0,0,0,0,NULL,NULL,NULL,NULL,0,NULL,NULL,NULL,0,NULL,NULL,NULL,NULL,'id chatname 120',NULL),(134,'chatname',1,1,'2022-09-22 00:00:00',701,10499878,1,1,1,0,0,1,44,NULL,3,1,0,NULL,NULL,63,1,'alberta','alberta',0,1,'id chatname 1200',NULL),(NULL,'chatname',0,0,'2022-06-19 00:00:00',28,10225907,NULL,1,0,0,0,0,NULL,NULL,NULL,NULL,1,NULL,NULL,NULL,0,NULL,NULL,NULL,NULL,'id chatname 1201',NULL),(NULL,'chatname',0,0,'2021-07-02 00:00:00',2,9233303,NULL,NULL,0,0,0,0,NULL,NULL,NULL,NULL,1,NULL,NULL,NULL,0,NULL,NULL,NULL,NULL,'id chatname 1202',NULL),(NULL,'chatname',0,0,'2022-09-21 00:00:00',108,10504331,NULL,1,0,0,0,0,NULL,NULL,NULL,NULL,1,NULL,NULL,NULL,0,NULL,NULL,NULL,NULL,'id chatname 1203',NULL),(NULL,'chatname',0,0,'2021-12-10 00:00:00',2,9233109,NULL,1,0,0,0,0,NULL,NULL,NULL,NULL,1,NULL,NULL,NULL,0,NULL,NULL,NULL,NULL,'id chatname 1204',NULL),(NULL,'chatname',0,0,'2022-03-14 00:00:00',2,9211341,NULL,1,0,0,0,0,NULL,NULL,NULL,NULL,0,NULL,NULL,NULL,0,NULL,NULL,NULL,NULL,'id chatname 1205',NULL),(135,'chatname',1,1,'2022-09-18 00:00:00',61,10489446,0,1,1,0,1,0,1,NULL,NULL,2,1,NULL,NULL,3,1,NULL,NULL,NULL,NULL,'id chatname 1206',NULL),(NULL,'chatname',0,0,'2022-04-01 00:00:00',10,9404917,NULL,1,0,0,0,0,NULL,NULL,NULL,NULL,0,NULL,NULL,NULL,0,NULL,NULL,NULL,NULL,'id chatname 1207',NULL),(NULL,'chatname',0,0,'2022-09-20 00:00:00',109,10504185,NULL,1,0,0,0,0,NULL,NULL,NULL,NULL,1,NULL,NULL,NULL,1,NULL,NULL,NULL,NULL,'id chatname 1208',NULL),(NULL,'chatname',0,0,'2022-08-28 00:00:00',6,10427297,NULL,1,0,0,0,0,NULL,NULL,NULL,NULL,0,NULL,NULL,NULL,0,NULL,NULL,NULL,NULL,'id chatname 1209',NULL),(112,'chatname',1,1,'2022-09-22 00:00:00',38,10448895,0,1,1,0,0,0,1,NULL,NULL,1,1,NULL,2,2,1,NULL,NULL,NULL,NULL,'id chatname 121',NULL),(NULL,'chatname',0,0,'2022-02-09 00:00:00',11,9452440,NULL,1,0,0,0,0,NULL,NULL,NULL,NULL,0,NULL,NULL,NULL,0,NULL,NULL,NULL,NULL,'id chatname 1210',NULL),(NULL,'chatname',0,0,'2022-06-25 00:00:00',6,10243446,NULL,1,0,0,0,0,NULL,NULL,NULL,NULL,0,NULL,NULL,NULL,0,NULL,NULL,NULL,NULL,'id chatname 1211',NULL),(NULL,'chatname',0,0,'2022-03-17 00:00:00',1,9235851,NULL,1,0,0,0,0,NULL,NULL,NULL,NULL,0,NULL,NULL,NULL,0,NULL,NULL,NULL,NULL,'id chatname 1212',NULL),(NULL,'chatname',0,0,'2022-04-11 00:00:00',1,9221493,NULL,1,0,0,0,0,NULL,NULL,NULL,NULL,0,NULL,NULL,NULL,0,NULL,NULL,NULL,NULL,'id chatname 1213',NULL),(NULL,'chatname',0,0,'2022-09-05 00:00:00',1,9233062,NULL,1,0,0,0,0,NULL,NULL,NULL,NULL,1,NULL,NULL,NULL,0,NULL,NULL,NULL,NULL,'id chatname 1214',NULL),(NULL,'chatname',0,0,'2022-04-02 00:00:00',3,9704194,NULL,1,0,0,0,0,NULL,NULL,NULL,NULL,0,NULL,NULL,NULL,0,NULL,NULL,NULL,NULL,'id chatname 1215',NULL),(NULL,'chatname',0,0,'2022-04-02 00:00:00',1,9826040,NULL,1,0,0,0,0,NULL,NULL,NULL,NULL,0,NULL,NULL,NULL,0,NULL,NULL,NULL,NULL,'id chatname 1216',NULL),(NULL,'chatname',0,0,'2022-04-02 00:00:00',1,9825939,NULL,1,0,0,0,0,NULL,NULL,NULL,NULL,0,NULL,NULL,NULL,0,NULL,NULL,NULL,NULL,'id chatname 1217',NULL),(NULL,'chatname',0,0,'2022-04-03 00:00:00',1,9825892,NULL,1,0,0,0,0,NULL,NULL,NULL,NULL,0,NULL,NULL,NULL,0,NULL,NULL,NULL,NULL,'id chatname 1218',NULL),(NULL,'chatname',0,0,'2022-04-03 00:00:00',1,9825789,NULL,1,0,0,0,0,NULL,NULL,NULL,NULL,0,NULL,NULL,NULL,0,NULL,NULL,NULL,NULL,'id chatname 1219',NULL),(NULL,'chatname',0,0,'2022-08-16 00:00:00',1,10166440,NULL,1,0,0,0,0,NULL,NULL,NULL,NULL,0,NULL,NULL,NULL,1,NULL,NULL,NULL,NULL,'id chatname 122',NULL),(NULL,'chatname',0,0,'2022-04-03 00:00:00',1,9828216,NULL,1,0,0,0,0,NULL,NULL,NULL,NULL,0,NULL,NULL,NULL,0,NULL,NULL,NULL,NULL,'id chatname 1220',NULL),(NULL,'chatname',0,0,'2022-04-15 00:00:00',2,9856512,NULL,1,0,0,0,0,NULL,NULL,NULL,NULL,0,NULL,NULL,NULL,0,NULL,NULL,NULL,NULL,'id chatname 1221',NULL),(NULL,'chatname',0,0,'2022-04-15 00:00:00',6,9856446,NULL,1,0,0,0,0,NULL,NULL,NULL,NULL,0,NULL,NULL,NULL,0,NULL,NULL,NULL,NULL,'id chatname 1222',NULL),(NULL,'chatname',0,0,'2022-03-30 00:00:00',1,9698032,NULL,1,0,0,0,0,NULL,NULL,NULL,NULL,0,NULL,NULL,NULL,0,NULL,NULL,NULL,NULL,'id chatname 1223',NULL),(136,'chatname',1,1,'2022-09-22 00:00:00',2,10149825,1,1,7,0,0,1,19,NULL,NULL,1,0,NULL,13,NULL,0,'ontario','ontario',0,1,'id chatname 1224',NULL),(NULL,'chatname',0,0,'2022-08-15 00:00:00',30,10386942,NULL,1,0,0,0,0,NULL,NULL,NULL,NULL,1,NULL,NULL,NULL,1,NULL,NULL,NULL,NULL,'id chatname 1225',NULL),(137,'chatname',1,1,'2022-09-15 00:00:00',79,10468067,0,1,2,0,1,0,1,NULL,NULL,1,0,NULL,NULL,1,0,NULL,NULL,NULL,NULL,'id chatname 1226',NULL),(NULL,'chatname',0,0,'2022-02-18 00:00:00',11,9595813,NULL,1,0,0,0,0,NULL,NULL,NULL,NULL,0,NULL,NULL,NULL,0,NULL,NULL,NULL,NULL,'id chatname 1227',NULL),(NULL,'chatname',0,0,'2022-03-26 00:00:00',17,9691401,NULL,1,0,0,0,0,NULL,NULL,NULL,NULL,1,NULL,NULL,NULL,0,NULL,NULL,NULL,NULL,'id chatname 1228',NULL),(NULL,'chatname',0,0,'2022-04-26 00:00:00',2,10125096,NULL,1,0,0,0,0,NULL,NULL,NULL,NULL,0,NULL,NULL,NULL,0,NULL,NULL,NULL,NULL,'id chatname 1229',NULL),(NULL,'chatname',0,0,'2022-07-17 00:00:00',2,10292431,NULL,1,0,0,0,0,NULL,NULL,NULL,NULL,0,NULL,NULL,NULL,0,NULL,NULL,NULL,NULL,'id chatname 123',NULL),(NULL,'chatname',0,0,'2022-06-15 00:00:00',11,10195229,NULL,1,0,0,0,0,NULL,NULL,NULL,NULL,1,NULL,NULL,NULL,0,NULL,NULL,NULL,NULL,'id chatname 1230',NULL),(NULL,'chatname',0,0,'2022-01-20 00:00:00',3,9526001,NULL,1,0,0,0,0,NULL,NULL,NULL,NULL,0,NULL,NULL,NULL,1,NULL,NULL,NULL,NULL,'id chatname 1231',NULL),(138,'chatname',1,1,'2022-09-21 00:00:00',144,10503807,0,1,2,0,1,0,1,NULL,NULL,1,1,NULL,11,1,1,NULL,NULL,NULL,NULL,'id chatname 1232',NULL),(NULL,'chatname',0,0,'2022-07-28 00:00:00',27,10311104,NULL,1,0,0,0,0,NULL,NULL,NULL,NULL,0,NULL,NULL,NULL,0,NULL,NULL,NULL,NULL,'id chatname 1233',NULL),(NULL,'chatname',0,0,'2022-04-04 00:00:00',17,9829991,NULL,1,0,0,0,0,NULL,NULL,NULL,NULL,0,NULL,NULL,NULL,0,NULL,NULL,NULL,NULL,'id chatname 1234',NULL),(NULL,'chatname',0,0,'2022-09-09 00:00:00',3,9342456,NULL,1,0,0,0,0,NULL,NULL,NULL,NULL,0,NULL,NULL,NULL,0,NULL,NULL,NULL,NULL,'id chatname 1235',NULL),(NULL,'chatname',0,0,'2022-05-16 00:00:00',31,10131157,NULL,1,0,0,0,0,NULL,NULL,NULL,NULL,0,NULL,NULL,NULL,0,NULL,NULL,NULL,NULL,'id chatname 1236',NULL),(NULL,'chatname',0,0,'2022-04-25 00:00:00',66,10075055,NULL,1,0,0,0,0,NULL,NULL,NULL,NULL,0,NULL,NULL,NULL,1,NULL,NULL,NULL,NULL,'id chatname 1237',NULL),(NULL,'chatname',0,0,'2022-05-24 00:00:00',32,10152331,NULL,1,0,0,0,0,NULL,NULL,NULL,NULL,0,NULL,NULL,NULL,0,NULL,NULL,NULL,NULL,'id chatname 1238',NULL),(139,'chatname',1,0,'2022-08-28 00:00:00',96,10422182,NULL,1,0,0,0,1,NULL,NULL,NULL,1,0,NULL,NULL,1,0,NULL,NULL,NULL,NULL,'id chatname 1239',NULL),(NULL,'chatname',0,0,'2022-01-05 00:00:00',3,9235297,NULL,NULL,0,0,0,0,NULL,NULL,NULL,NULL,1,NULL,NULL,NULL,0,NULL,NULL,NULL,NULL,'id chatname 124',NULL),(NULL,'chatname',0,0,'2021-11-23 00:00:00',1,9234166,NULL,1,0,0,0,0,NULL,NULL,NULL,NULL,1,NULL,NULL,NULL,0,NULL,NULL,NULL,NULL,'id chatname 1240',NULL),(NULL,'chatname',0,0,'2021-11-10 00:00:00',3,9213934,NULL,1,0,0,0,0,NULL,NULL,NULL,NULL,0,NULL,NULL,NULL,0,NULL,NULL,NULL,NULL,'id chatname 1241',NULL),(NULL,'chatname',0,0,'2022-01-03 00:00:00',1,9224057,NULL,1,0,0,0,0,NULL,NULL,NULL,NULL,1,NULL,NULL,NULL,0,NULL,NULL,NULL,NULL,'id chatname 1242',NULL),(NULL,'chatname',0,0,'2021-11-27 00:00:00',1,9496388,NULL,NULL,0,0,0,0,NULL,NULL,NULL,NULL,0,NULL,NULL,NULL,0,NULL,NULL,NULL,NULL,'id chatname 1243',NULL),(NULL,'chatname',0,0,'2022-07-08 00:00:00',22,10140423,NULL,1,0,0,0,0,NULL,NULL,NULL,NULL,0,NULL,NULL,NULL,0,NULL,NULL,NULL,NULL,'id chatname 1244',NULL),(NULL,'chatname',0,0,'2022-06-23 00:00:00',19,10235981,NULL,1,0,0,0,0,NULL,NULL,NULL,NULL,0,NULL,NULL,NULL,0,NULL,NULL,NULL,NULL,'id chatname 1245',NULL),(NULL,'chatname',0,0,'2022-05-25 00:00:00',5,10156959,NULL,1,0,0,0,0,NULL,NULL,NULL,NULL,0,NULL,NULL,NULL,0,NULL,NULL,NULL,NULL,'id chatname 1246',NULL),(NULL,'chatname',0,0,'2022-09-14 00:00:00',5,10367223,NULL,1,0,0,0,0,NULL,NULL,NULL,NULL,0,NULL,NULL,NULL,0,NULL,NULL,NULL,NULL,'id chatname 1247',NULL),(NULL,'chatname',0,0,'2022-08-10 00:00:00',9,10354900,NULL,1,0,0,0,0,NULL,NULL,NULL,NULL,0,NULL,NULL,NULL,0,NULL,NULL,NULL,NULL,'id chatname 1248',NULL),(NULL,'chatname',0,0,'2021-08-01 00:00:00',1,9231616,NULL,NULL,0,0,0,0,NULL,NULL,NULL,NULL,0,NULL,NULL,NULL,0,NULL,NULL,NULL,NULL,'id chatname 1249',NULL),(NULL,'chatname',0,0,'2022-08-17 00:00:00',3,9692926,NULL,1,0,0,0,0,NULL,NULL,NULL,NULL,0,NULL,NULL,NULL,0,NULL,NULL,NULL,NULL,'id chatname 125',NULL),(NULL,'chatname',0,0,'2022-01-13 00:00:00',33,9449384,NULL,1,0,0,0,0,NULL,NULL,NULL,NULL,0,NULL,NULL,NULL,0,NULL,NULL,NULL,NULL,'id chatname 1250',NULL),(NULL,'chatname',0,0,'2022-09-22 00:00:00',279,10510616,NULL,1,0,0,0,0,NULL,NULL,NULL,NULL,1,NULL,NULL,NULL,0,NULL,NULL,NULL,NULL,'id chatname 1251',NULL),(NULL,'chatname',0,0,'2022-05-25 00:00:00',1,9372167,NULL,1,0,0,0,0,NULL,NULL,NULL,NULL,1,NULL,NULL,NULL,0,NULL,NULL,NULL,NULL,'id chatname 1252',NULL),(NULL,'chatname',0,0,'2022-09-16 00:00:00',1,9222947,NULL,1,0,0,0,0,NULL,NULL,NULL,NULL,1,NULL,NULL,NULL,0,NULL,NULL,NULL,NULL,'id chatname 1253',NULL),(NULL,'chatname',0,0,'2022-03-14 00:00:00',3,9546124,NULL,1,0,0,0,0,NULL,NULL,NULL,NULL,0,NULL,NULL,NULL,0,NULL,NULL,NULL,NULL,'id chatname 1254',NULL),(NULL,'chatname',0,0,'2022-07-07 00:00:00',72,10268133,NULL,1,0,0,0,0,NULL,NULL,NULL,NULL,1,NULL,NULL,NULL,0,NULL,NULL,NULL,NULL,'id chatname 1255',NULL),(NULL,'chatname',0,0,'2021-11-23 00:00:00',84,9355336,NULL,1,0,0,0,0,NULL,NULL,NULL,NULL,1,NULL,NULL,NULL,0,NULL,NULL,NULL,NULL,'id chatname 1256',NULL),(NULL,'chatname',0,0,'2022-07-01 00:00:00',29,10257276,NULL,1,0,0,0,0,NULL,NULL,NULL,NULL,1,NULL,NULL,NULL,0,NULL,NULL,NULL,NULL,'id chatname 1257',NULL),(NULL,'chatname',0,0,'2022-04-12 00:00:00',9,9234529,NULL,1,0,0,0,0,NULL,NULL,NULL,NULL,1,NULL,NULL,NULL,1,NULL,NULL,NULL,NULL,'id chatname 1258',NULL),(NULL,'chatname',0,0,'2022-09-23 00:00:00',211,10095479,NULL,1,0,0,0,0,NULL,NULL,NULL,NULL,0,NULL,NULL,NULL,1,NULL,NULL,NULL,NULL,'id chatname 1259',NULL),(NULL,'chatname',0,0,'2022-06-08 00:00:00',3,10192247,NULL,1,0,0,0,0,NULL,NULL,NULL,NULL,0,NULL,NULL,NULL,0,NULL,NULL,NULL,NULL,'id chatname 126',NULL),(NULL,'chatname',0,0,'2022-09-17 00:00:00',87,10398152,NULL,1,0,0,0,0,NULL,NULL,NULL,NULL,1,NULL,NULL,NULL,0,NULL,NULL,NULL,NULL,'id chatname 1260',NULL),(140,'chatname',1,1,'2022-09-22 00:00:00',100,10507305,0,1,9,1,0,0,1,NULL,NULL,2,1,NULL,3,2,1,NULL,NULL,NULL,NULL,'id chatname 1261',NULL),(NULL,'chatname',0,0,'2022-09-22 00:00:00',150,10512350,NULL,1,0,0,0,0,NULL,NULL,NULL,NULL,1,NULL,NULL,NULL,0,NULL,NULL,NULL,NULL,'id chatname 1262',NULL),(NULL,'chatname',0,0,'2022-03-29 00:00:00',81,9409238,NULL,1,0,0,0,0,NULL,NULL,NULL,NULL,1,NULL,NULL,NULL,0,NULL,NULL,NULL,NULL,'id chatname 1263',NULL),(NULL,'chatname',0,0,'2022-01-10 00:00:00',1,9435644,NULL,NULL,0,0,0,0,NULL,NULL,NULL,NULL,0,NULL,NULL,NULL,0,NULL,NULL,NULL,NULL,'id chatname 1264',NULL),(NULL,'chatname',0,0,'2021-11-01 00:00:00',23,9313680,NULL,1,0,0,0,0,NULL,NULL,NULL,NULL,0,NULL,NULL,NULL,0,NULL,NULL,NULL,NULL,'id chatname 1265',NULL),(NULL,'chatname',0,0,'2022-03-14 00:00:00',3,9267775,NULL,1,0,0,0,0,NULL,NULL,NULL,NULL,0,NULL,NULL,NULL,0,NULL,NULL,NULL,NULL,'id chatname 1266',NULL),(NULL,'chatname',0,0,'2022-04-07 00:00:00',6,9838116,NULL,1,0,0,0,0,NULL,NULL,NULL,NULL,0,NULL,NULL,NULL,0,NULL,NULL,NULL,NULL,'id chatname 1267',NULL),(NULL,'chatname',0,0,'2022-07-22 00:00:00',17,10261788,NULL,1,0,0,0,0,NULL,NULL,NULL,NULL,1,NULL,NULL,NULL,0,NULL,NULL,NULL,NULL,'id chatname 1268',NULL),(NULL,'chatname',0,0,'2021-11-27 00:00:00',2,9204436,NULL,NULL,0,0,0,0,NULL,NULL,NULL,NULL,0,NULL,NULL,NULL,0,NULL,NULL,NULL,NULL,'id chatname 1269',NULL),(119,'chatname',1,0,'2022-09-22 00:00:00',2,10169038,NULL,1,0,0,0,1,NULL,NULL,NULL,1,0,NULL,NULL,NULL,0,NULL,NULL,NULL,NULL,'id chatname 127',NULL),(NULL,'chatname',1,0,'2022-09-22 00:00:00',129,10507343,NULL,1,0,0,0,1,NULL,NULL,NULL,NULL,0,NULL,NULL,NULL,0,NULL,NULL,NULL,NULL,'id chatname 1270',NULL),(NULL,'chatname',0,0,'2022-07-14 00:00:00',5,10142197,NULL,1,0,0,0,0,NULL,NULL,NULL,NULL,0,NULL,NULL,NULL,0,NULL,NULL,NULL,NULL,'id chatname 1271',NULL),(NULL,'chatname',0,0,'2022-04-13 00:00:00',19,9680776,NULL,1,0,0,0,0,NULL,NULL,NULL,NULL,0,NULL,NULL,NULL,0,NULL,NULL,NULL,NULL,'id chatname 1272',NULL),(NULL,'chatname',0,0,'2022-09-12 00:00:00',26,10457514,NULL,1,0,0,0,0,NULL,NULL,NULL,NULL,1,NULL,NULL,NULL,0,NULL,NULL,NULL,NULL,'id chatname 1273',NULL),(NULL,'chatname',0,0,'2022-01-14 00:00:00',11,9221464,NULL,1,0,0,0,0,NULL,NULL,NULL,NULL,1,NULL,NULL,NULL,0,NULL,NULL,NULL,NULL,'id chatname 1274',NULL),(NULL,'chatname',0,0,'2022-06-26 00:00:00',20,10193900,NULL,1,0,0,0,0,NULL,NULL,NULL,NULL,0,NULL,NULL,NULL,0,NULL,NULL,NULL,NULL,'id chatname 1275',NULL),(NULL,'chatname',0,0,'2022-09-22 00:00:00',30,10397005,NULL,1,0,0,0,0,NULL,NULL,NULL,NULL,1,NULL,NULL,NULL,1,NULL,NULL,NULL,NULL,'id chatname 1276',NULL),(NULL,'chatname',0,0,'2022-09-04 00:00:00',50,10357924,NULL,1,0,0,0,0,NULL,NULL,NULL,NULL,0,NULL,NULL,NULL,0,NULL,NULL,NULL,NULL,'id chatname 1277',NULL),(NULL,'chatname',0,0,'2022-03-13 00:00:00',6,9644324,NULL,1,0,0,0,0,NULL,NULL,NULL,NULL,1,NULL,NULL,NULL,0,NULL,NULL,NULL,NULL,'id chatname 1278',NULL),(NULL,'chatname',0,0,'2022-09-22 00:00:00',22,9300383,NULL,1,0,0,0,0,NULL,NULL,NULL,NULL,1,NULL,NULL,NULL,0,NULL,NULL,NULL,NULL,'id chatname 1279',NULL),(NULL,'chatname',0,0,'2022-06-24 00:00:00',13,10239643,NULL,1,0,0,0,0,NULL,NULL,NULL,NULL,0,NULL,NULL,NULL,0,NULL,NULL,NULL,NULL,'id chatname 128',NULL),(142,'chatname',1,1,'2022-09-16 00:00:00',13,10372781,0,1,1,0,0,0,1,NULL,NULL,1,1,NULL,1,3,0,NULL,NULL,NULL,NULL,'id chatname 1280',NULL),(NULL,'chatname',0,0,'2021-11-24 00:00:00',1,9203161,NULL,1,0,0,0,0,NULL,NULL,NULL,NULL,0,NULL,NULL,NULL,1,NULL,NULL,NULL,NULL,'id chatname 1281',NULL),(NULL,'chatname',0,0,'2022-04-03 00:00:00',2,9234221,NULL,1,0,0,0,0,NULL,NULL,NULL,NULL,1,NULL,NULL,NULL,0,NULL,NULL,NULL,NULL,'id chatname 1282',NULL),(NULL,'chatname',0,0,'2022-01-25 00:00:00',50,9534838,NULL,1,0,0,0,0,NULL,NULL,NULL,NULL,0,NULL,NULL,NULL,0,NULL,NULL,NULL,NULL,'id chatname 1283',NULL),(NULL,'chatname',0,0,'2022-04-14 00:00:00',13,9852882,NULL,1,0,0,0,0,NULL,NULL,NULL,NULL,0,NULL,NULL,NULL,0,NULL,NULL,NULL,NULL,'id chatname 1284',NULL),(NULL,'chatname',0,0,'2021-11-04 00:00:00',1,9219813,NULL,1,0,0,0,0,NULL,NULL,NULL,NULL,1,NULL,NULL,NULL,0,NULL,NULL,NULL,NULL,'id chatname 1285',NULL),(NULL,'chatname',0,0,'2022-06-22 00:00:00',16,10235380,NULL,1,0,0,0,0,NULL,NULL,NULL,NULL,0,NULL,NULL,NULL,0,NULL,NULL,NULL,NULL,'id chatname 1286',NULL),(NULL,'chatname',0,0,'2022-03-16 00:00:00',6,9547432,NULL,1,0,0,0,0,NULL,NULL,NULL,NULL,0,NULL,NULL,NULL,0,NULL,NULL,NULL,NULL,'id chatname 1287',NULL),(143,'chatname',1,1,'2022-09-23 00:00:00',53,10480644,0,1,2,0,0,1,1,NULL,NULL,1,0,NULL,16,1,0,NULL,NULL,1,NULL,'id chatname 1288',NULL),(NULL,'chatname',0,0,'2022-09-17 00:00:00',10,10232571,NULL,1,0,0,0,0,NULL,NULL,NULL,NULL,1,NULL,NULL,NULL,1,NULL,NULL,NULL,NULL,'id chatname 1289',NULL),(NULL,'chatname',1,0,'2022-09-18 00:00:00',363,10499970,NULL,1,0,0,0,1,NULL,NULL,NULL,NULL,0,NULL,NULL,NULL,0,NULL,NULL,NULL,NULL,'id chatname 129',NULL),(NULL,'chatname',0,0,'2021-10-29 00:00:00',5,9310161,NULL,1,0,0,0,0,NULL,NULL,NULL,NULL,0,NULL,NULL,NULL,0,NULL,NULL,NULL,NULL,'id chatname 1290',NULL),(NULL,'chatname',0,0,'2022-09-18 00:00:00',34,10128125,NULL,1,0,0,0,0,NULL,NULL,NULL,NULL,0,NULL,NULL,NULL,0,NULL,NULL,NULL,NULL,'id chatname 1291',NULL),(NULL,'chatname',0,0,'2022-09-09 00:00:00',381,10469840,NULL,1,0,0,0,0,NULL,NULL,NULL,NULL,1,NULL,NULL,NULL,0,NULL,NULL,NULL,NULL,'id chatname 1292',NULL),(144,'chatname',1,1,'2022-09-13 00:00:00',43,10455067,1,1,1,0,0,1,26,19,2,1,1,NULL,16,1,0,'british columbia','british columbia',0,1,'id chatname 1293',NULL),(NULL,'chatname',0,0,'2022-07-23 00:00:00',14,10234028,NULL,1,0,0,0,0,NULL,NULL,NULL,NULL,1,NULL,NULL,NULL,0,NULL,NULL,NULL,NULL,'id chatname 1294',NULL),(NULL,'chatname',0,0,'2022-05-26 00:00:00',5,9182735,NULL,1,0,0,0,0,NULL,NULL,NULL,NULL,0,NULL,NULL,NULL,0,NULL,NULL,NULL,NULL,'id chatname 1295',NULL),(145,'chatname',1,1,'2022-09-22 00:00:00',37,10487364,0,1,1,0,0,0,1,NULL,NULL,2,1,NULL,5,1,0,NULL,NULL,NULL,NULL,'id chatname 1296',NULL),(146,'chatname',1,1,'2022-09-22 00:00:00',11,9222465,1,1,7,0,0,1,39,NULL,6,1,0,NULL,31,17,0,'british columbia','british columbia',0,1,'id chatname 1297',NULL),(NULL,'chatname',0,0,'2021-12-21 00:00:00',2,9401253,NULL,1,0,0,0,0,NULL,NULL,NULL,NULL,0,NULL,NULL,NULL,0,NULL,NULL,NULL,NULL,'id chatname 1298',NULL),(NULL,'chatname',0,0,'2022-05-16 00:00:00',1,10125981,NULL,1,0,0,0,0,NULL,NULL,NULL,NULL,0,NULL,NULL,NULL,0,NULL,NULL,NULL,NULL,'id chatname 1299',NULL),(NULL,'chatname',1,0,'2022-09-22 00:00:00',6,10356573,NULL,1,0,0,0,0,NULL,NULL,NULL,NULL,0,NULL,NULL,NULL,0,NULL,NULL,NULL,NULL,'id chatname 13',NULL),(NULL,'chatname',0,0,'2022-09-22 00:00:00',108,10501036,NULL,1,0,0,0,0,NULL,NULL,NULL,NULL,0,NULL,NULL,NULL,0,NULL,NULL,NULL,NULL,'id chatname 130',NULL),(NULL,'chatname',0,0,'2022-09-21 00:00:00',125,10502615,NULL,1,0,0,0,0,NULL,NULL,NULL,NULL,1,NULL,NULL,NULL,1,NULL,NULL,NULL,NULL,'id chatname 1300',NULL),(147,'chatname',1,1,'2022-09-15 00:00:00',4,10461153,0,NULL,1,0,0,1,1,NULL,NULL,2,0,NULL,4,1,0,NULL,NULL,NULL,NULL,'id chatname 1301',NULL),(NULL,'chatname',0,0,'2021-11-14 00:00:00',1,9233418,NULL,1,0,0,0,0,NULL,NULL,NULL,NULL,1,NULL,NULL,NULL,0,NULL,NULL,NULL,NULL,'id chatname 1302',NULL),(NULL,'chatname',0,0,'2022-04-29 00:00:00',1,10087365,NULL,1,0,0,0,0,NULL,NULL,NULL,NULL,0,NULL,NULL,NULL,0,NULL,NULL,NULL,NULL,'id chatname 1303',NULL),(NULL,'chatname',0,0,'2022-09-18 00:00:00',27,10090719,NULL,1,0,0,0,0,NULL,NULL,NULL,NULL,0,NULL,NULL,NULL,0,NULL,NULL,NULL,NULL,'id chatname 1304',NULL),(NULL,'chatname',0,0,'2021-12-07 00:00:00',33,9381347,NULL,1,0,0,0,0,NULL,NULL,NULL,NULL,0,NULL,NULL,NULL,0,NULL,NULL,NULL,NULL,'id chatname 1305',NULL),(NULL,'chatname',0,0,'2021-04-10 00:00:00',1,9171409,NULL,1,0,0,0,0,NULL,NULL,NULL,NULL,0,NULL,NULL,NULL,0,NULL,NULL,NULL,NULL,'id chatname 1306',NULL),(148,'chatname',1,1,'2022-09-22 00:00:00',391,10475390,0,1,12,2,1,0,1,NULL,NULL,7,1,NULL,9,2,1,NULL,NULL,NULL,NULL,'id chatname 1307',NULL),(NULL,'chatname',0,0,'2022-03-28 00:00:00',23,9616823,NULL,1,0,0,0,0,NULL,NULL,NULL,NULL,1,NULL,NULL,NULL,1,NULL,NULL,NULL,NULL,'id chatname 1308',NULL),(NULL,'chatname',0,0,'2021-04-05 00:00:00',1,9199138,NULL,1,0,0,0,0,NULL,NULL,NULL,NULL,1,NULL,NULL,NULL,0,NULL,NULL,NULL,NULL,'id chatname 1309',NULL),(NULL,'chatname',0,0,'2022-02-19 00:00:00',4,9600144,NULL,1,0,0,0,0,NULL,NULL,NULL,NULL,0,NULL,NULL,NULL,0,NULL,NULL,NULL,NULL,'id chatname 131',NULL),(NULL,'chatname',0,0,'2022-08-31 00:00:00',5,9692810,NULL,1,0,0,0,0,NULL,NULL,NULL,NULL,0,NULL,NULL,NULL,0,NULL,NULL,NULL,NULL,'id chatname 1310',NULL),(NULL,'chatname',0,0,'2021-06-22 00:00:00',1,9155003,NULL,1,0,0,0,0,NULL,NULL,NULL,NULL,0,NULL,NULL,NULL,0,NULL,NULL,NULL,NULL,'id chatname 1311',NULL),(NULL,'chatname',0,0,'2022-04-19 00:00:00',4,9859520,NULL,1,0,0,0,0,NULL,NULL,NULL,NULL,0,NULL,NULL,NULL,0,NULL,NULL,NULL,NULL,'id chatname 1312',NULL),(NULL,'chatname',0,0,'2022-03-28 00:00:00',1,9231187,NULL,1,0,0,0,0,NULL,NULL,NULL,NULL,1,NULL,NULL,NULL,0,NULL,NULL,NULL,NULL,'id chatname 1313',NULL),(NULL,'chatname',0,0,'2022-03-14 00:00:00',21,9574146,NULL,1,0,0,0,0,NULL,NULL,NULL,NULL,1,NULL,NULL,NULL,0,NULL,NULL,NULL,NULL,'id chatname 1314',NULL),(149,'chatname',1,1,'2022-09-17 00:00:00',10,10183651,0,1,4,0,0,1,1,NULL,NULL,1,0,NULL,3,1,0,NULL,NULL,NULL,NULL,'id chatname 1315',NULL),(NULL,'chatname',0,0,'2022-03-15 00:00:00',1,9235474,NULL,1,0,0,0,0,NULL,NULL,NULL,NULL,0,NULL,NULL,NULL,1,NULL,NULL,NULL,NULL,'id chatname 1316',NULL),(NULL,'chatname',0,0,'2021-11-14 00:00:00',1,9221253,NULL,1,0,0,0,0,NULL,NULL,NULL,NULL,0,NULL,NULL,NULL,0,NULL,NULL,NULL,NULL,'id chatname 1317',NULL),(NULL,'chatname',0,0,'2022-07-07 00:00:00',159,10271272,NULL,1,0,0,0,0,NULL,NULL,NULL,NULL,0,NULL,NULL,NULL,0,NULL,NULL,NULL,NULL,'id chatname 1318',NULL),(NULL,'chatname',0,0,'2021-10-20 00:00:00',1,9292974,NULL,1,0,0,0,0,NULL,NULL,NULL,NULL,0,NULL,NULL,NULL,0,NULL,NULL,NULL,NULL,'id chatname 1319',NULL),(NULL,'chatname',0,0,'2022-05-29 00:00:00',2,10164137,NULL,1,0,0,0,0,NULL,NULL,NULL,NULL,0,NULL,NULL,NULL,0,NULL,NULL,NULL,NULL,'id chatname 132',NULL),(150,'chatname',1,1,'2022-09-20 00:00:00',432,10492575,0,1,2,0,0,0,1,NULL,NULL,9,1,NULL,5,1,0,NULL,NULL,NULL,NULL,'id chatname 1320',NULL),(151,'chatname',1,1,'2022-09-22 00:00:00',29,10509015,1,1,2,0,0,1,12,5,NULL,2,0,NULL,10,10,0,'alberta','multiple',0,1,'id chatname 1321',NULL),(NULL,'chatname',0,0,'2022-01-26 00:00:00',1,9616129,NULL,1,0,0,0,0,NULL,NULL,NULL,NULL,0,NULL,NULL,NULL,0,NULL,NULL,NULL,NULL,'id chatname 1322',NULL),(152,'chatname',1,1,'2022-08-25 00:00:00',16,10420746,0,1,3,1,1,0,1,NULL,NULL,1,0,NULL,2,1,0,NULL,NULL,NULL,NULL,'id chatname 1323',NULL),(NULL,'chatname',0,0,'2022-01-17 00:00:00',2,9483606,NULL,1,0,0,0,0,NULL,NULL,NULL,NULL,0,NULL,NULL,NULL,1,NULL,NULL,NULL,NULL,'id chatname 1324',NULL),(NULL,'chatname',0,0,'2022-09-09 00:00:00',4,10389379,NULL,1,0,0,0,0,NULL,NULL,NULL,NULL,0,NULL,NULL,NULL,0,NULL,NULL,NULL,NULL,'id chatname 1325',NULL),(NULL,'chatname',0,0,'2022-09-22 00:00:00',25,10508800,NULL,1,0,0,0,0,NULL,NULL,NULL,NULL,1,NULL,NULL,NULL,0,NULL,NULL,NULL,NULL,'id chatname 1326',NULL),(NULL,'chatname',0,0,'2022-09-22 00:00:00',62,10504339,NULL,1,0,0,0,0,NULL,NULL,NULL,NULL,1,NULL,NULL,NULL,0,NULL,NULL,NULL,NULL,'id chatname 1327',NULL),(NULL,'chatname',0,0,'2022-06-28 00:00:00',6,10249479,NULL,1,0,0,0,0,NULL,NULL,NULL,NULL,0,NULL,NULL,NULL,0,NULL,NULL,NULL,NULL,'id chatname 1328',NULL),(NULL,'chatname',0,0,'2022-03-03 00:00:00',7,9631339,NULL,1,0,0,0,0,NULL,NULL,NULL,NULL,1,NULL,NULL,NULL,0,NULL,NULL,NULL,NULL,'id chatname 1329',NULL),(NULL,'chatname',0,0,'2022-09-21 00:00:00',100,10499955,NULL,1,0,0,0,0,NULL,NULL,NULL,NULL,1,NULL,NULL,NULL,0,NULL,NULL,NULL,NULL,'id chatname 133',NULL),(NULL,'chatname',0,0,'2022-01-13 00:00:00',1,9223280,NULL,1,0,0,0,0,NULL,NULL,NULL,NULL,0,NULL,NULL,NULL,0,NULL,NULL,NULL,NULL,'id chatname 1330',NULL),(NULL,'chatname',0,0,'2022-09-22 00:00:00',12,10424726,NULL,1,0,0,0,0,NULL,NULL,NULL,NULL,0,NULL,NULL,NULL,0,NULL,NULL,NULL,NULL,'id chatname 1331',NULL),(NULL,'chatname',0,0,'2022-05-04 00:00:00',10,10099036,NULL,1,0,0,0,0,NULL,NULL,NULL,NULL,0,NULL,NULL,NULL,0,NULL,NULL,NULL,NULL,'id chatname 1332',NULL),(NULL,'chatname',0,0,'2022-08-23 00:00:00',2,9254882,NULL,1,0,0,0,0,NULL,NULL,NULL,NULL,0,NULL,NULL,NULL,0,NULL,NULL,NULL,NULL,'id chatname 1333',NULL),(154,'chatname',1,1,'2022-09-20 00:00:00',9,10504300,0,1,2,0,1,0,1,NULL,NULL,1,1,NULL,NULL,1,0,NULL,NULL,NULL,NULL,'id chatname 1334',NULL),(NULL,'chatname',0,0,'2022-09-15 00:00:00',34,10471537,NULL,1,0,0,0,0,NULL,NULL,NULL,NULL,1,NULL,NULL,NULL,0,NULL,NULL,NULL,NULL,'id chatname 1335',NULL),(155,'chatname',1,1,'2022-09-22 00:00:00',30,10498455,0,1,2,0,0,0,1,NULL,NULL,1,0,NULL,2,NULL,0,NULL,NULL,NULL,NULL,'id chatname 1336',NULL),(NULL,'chatname',0,0,'2022-01-26 00:00:00',1,9225861,NULL,1,0,0,0,0,NULL,NULL,NULL,NULL,0,NULL,NULL,NULL,0,NULL,NULL,NULL,NULL,'id chatname 1337',NULL),(156,'chatname',1,1,'2022-09-21 00:00:00',1,10405358,0,1,8,1,0,1,1,NULL,NULL,1,0,NULL,3,1,0,NULL,NULL,NULL,NULL,'id chatname 1338',NULL),(NULL,'chatname',0,0,'2021-12-12 00:00:00',8,9266909,NULL,1,0,0,0,0,NULL,NULL,NULL,NULL,0,NULL,NULL,NULL,0,NULL,NULL,NULL,NULL,'id chatname 1339',NULL),(NULL,'chatname',0,0,'2022-06-25 00:00:00',25,10236671,NULL,1,0,0,0,0,NULL,NULL,NULL,NULL,0,NULL,NULL,NULL,0,NULL,NULL,NULL,NULL,'id chatname 134',NULL),(157,'chatname',1,1,'2022-09-16 00:00:00',2,9304467,0,1,12,2,0,1,1,NULL,NULL,1,1,NULL,7,1,0,NULL,NULL,NULL,NULL,'id chatname 1340',NULL),(NULL,'chatname',0,0,'2022-06-19 00:00:00',3,9619240,NULL,1,0,0,0,0,NULL,NULL,NULL,NULL,0,NULL,NULL,NULL,0,NULL,NULL,NULL,NULL,'id chatname 1341',NULL),(NULL,'chatname',0,0,'2022-03-14 00:00:00',3,9451429,NULL,NULL,0,0,0,0,NULL,NULL,NULL,NULL,0,NULL,NULL,NULL,0,NULL,NULL,NULL,NULL,'id chatname 1342',NULL),(NULL,'chatname',0,0,'2021-12-03 00:00:00',1,9374677,NULL,1,0,0,0,0,NULL,NULL,NULL,NULL,0,NULL,NULL,NULL,0,NULL,NULL,NULL,NULL,'id chatname 1343',NULL),(NULL,'chatname',0,0,'2022-09-22 00:00:00',30,10478161,NULL,1,0,0,0,0,NULL,NULL,NULL,NULL,1,NULL,NULL,NULL,0,NULL,NULL,NULL,NULL,'id chatname 1344',NULL),(NULL,'chatname',0,0,'2022-04-01 00:00:00',1,9686086,NULL,1,0,0,0,0,NULL,NULL,NULL,NULL,1,NULL,NULL,NULL,0,NULL,NULL,NULL,NULL,'id chatname 1345',NULL),(158,'chatname',1,1,'2022-09-16 00:00:00',22,10479585,0,1,3,0,0,1,1,NULL,NULL,1,1,NULL,2,2,0,NULL,NULL,NULL,NULL,'id chatname 1346',NULL),(NULL,'chatname',0,0,'2022-04-30 00:00:00',2,10089368,NULL,1,0,0,0,0,NULL,NULL,NULL,NULL,0,NULL,NULL,NULL,0,NULL,NULL,NULL,NULL,'id chatname 1347',NULL),(NULL,'chatname',0,0,'2021-12-08 00:00:00',1,9232455,NULL,1,0,0,0,0,NULL,NULL,NULL,NULL,0,NULL,NULL,NULL,0,NULL,NULL,NULL,NULL,'id chatname 1348',NULL),(159,'chatname',1,1,'2022-09-06 00:00:00',12,10455032,0,1,2,0,1,0,1,NULL,NULL,1,0,NULL,1,1,0,NULL,NULL,NULL,NULL,'id chatname 1349',NULL),(141,'chatname',1,1,'2022-09-19 00:00:00',12,10371395,0,1,11,2,1,1,1,NULL,NULL,3,1,NULL,13,1,1,NULL,NULL,NULL,NULL,'id chatname 135',NULL),(NULL,'chatname',0,0,'2022-09-19 00:00:00',1,10499306,NULL,1,0,0,0,0,NULL,NULL,NULL,NULL,0,NULL,NULL,NULL,0,NULL,NULL,NULL,NULL,'id chatname 1350',NULL),(NULL,'chatname',0,0,'2021-11-20 00:00:00',1,9159399,NULL,1,0,0,0,0,NULL,NULL,NULL,NULL,0,NULL,NULL,NULL,0,NULL,NULL,NULL,NULL,'id chatname 1351',NULL),(NULL,'chatname',0,0,'2021-09-26 00:00:00',1,9218298,NULL,1,0,0,0,0,NULL,NULL,NULL,NULL,0,NULL,NULL,NULL,1,NULL,NULL,NULL,NULL,'id chatname 1352',NULL),(NULL,'chatname',0,0,'2022-03-14 00:00:00',2,9232718,NULL,1,0,0,0,0,NULL,NULL,NULL,NULL,1,NULL,NULL,NULL,0,NULL,NULL,NULL,NULL,'id chatname 1353',NULL),(NULL,'chatname',0,0,'2022-06-16 00:00:00',10,10216813,NULL,1,0,0,0,0,NULL,NULL,NULL,NULL,0,NULL,NULL,NULL,0,NULL,NULL,NULL,NULL,'id chatname 1354',NULL),(160,'chatname',1,1,'2022-09-22 00:00:00',87,10510523,0,1,8,0,0,0,1,NULL,NULL,1,0,NULL,16,1,0,NULL,NULL,NULL,NULL,'id chatname 1355',NULL),(161,'chatname',1,1,'2022-09-22 00:00:00',5,10511877,0,1,1,0,0,0,1,NULL,NULL,1,1,NULL,1,1,0,NULL,NULL,NULL,NULL,'id chatname 1356',NULL),(NULL,'chatname',0,0,'2021-10-15 00:00:00',2,9280699,NULL,1,0,0,0,0,NULL,NULL,NULL,NULL,0,NULL,NULL,NULL,0,NULL,NULL,NULL,NULL,'id chatname 1357',NULL),(NULL,'chatname',0,0,'2021-11-03 00:00:00',1,9221349,NULL,1,0,0,0,0,NULL,NULL,NULL,NULL,0,NULL,NULL,NULL,0,NULL,NULL,NULL,NULL,'id chatname 1358',NULL),(NULL,'chatname',0,0,'2022-03-14 00:00:00',1,9228756,NULL,1,0,0,0,0,NULL,NULL,NULL,NULL,0,NULL,NULL,NULL,0,NULL,NULL,NULL,NULL,'id chatname 1359',NULL),(NULL,'chatname',0,0,'2022-01-15 00:00:00',75,9454305,NULL,1,0,0,0,0,NULL,NULL,NULL,NULL,0,NULL,NULL,NULL,0,NULL,NULL,NULL,NULL,'id chatname 136',NULL),(162,'chatname',1,1,'2022-09-10 00:00:00',36,10470087,0,1,3,0,1,0,1,NULL,NULL,4,1,NULL,2,2,1,NULL,NULL,NULL,NULL,'id chatname 1360',NULL),(NULL,'chatname',0,0,'2022-09-23 00:00:00',341,10505507,NULL,1,0,0,0,0,NULL,NULL,NULL,NULL,1,NULL,NULL,NULL,1,NULL,NULL,NULL,NULL,'id chatname 1361',NULL),(NULL,'chatname',0,0,'2022-09-20 00:00:00',8,9380663,NULL,1,0,0,0,0,NULL,NULL,NULL,NULL,1,NULL,NULL,NULL,0,NULL,NULL,NULL,NULL,'id chatname 1362',NULL),(163,'chatname',1,1,'2022-09-22 00:00:00',18,10501349,1,1,12,0,0,1,66,5,NULL,3,0,NULL,98,NULL,0,'british columbia','multiple',1,1,'id chatname 1363',NULL),(NULL,'chatname',0,0,'2021-11-24 00:00:00',14,9217294,NULL,1,0,0,0,0,NULL,NULL,NULL,NULL,0,NULL,NULL,NULL,0,NULL,NULL,NULL,NULL,'id chatname 1364',NULL),(NULL,'chatname',0,0,'2022-09-13 00:00:00',5,10473253,NULL,1,0,0,0,0,NULL,NULL,NULL,NULL,0,NULL,NULL,NULL,0,NULL,NULL,NULL,NULL,'id chatname 1365',NULL),(NULL,'chatname',0,0,'2021-10-28 00:00:00',1,9210451,NULL,NULL,0,0,0,0,NULL,NULL,NULL,NULL,0,NULL,NULL,NULL,0,NULL,NULL,NULL,NULL,'id chatname 1366',NULL),(NULL,'chatname',0,0,'2021-11-17 00:00:00',11,9327430,NULL,1,0,0,0,0,NULL,NULL,NULL,NULL,0,NULL,NULL,NULL,0,NULL,NULL,NULL,NULL,'id chatname 1367',NULL),(NULL,'chatname',0,0,'2022-09-22 00:00:00',4,10425228,NULL,1,0,0,0,0,NULL,NULL,NULL,NULL,0,NULL,NULL,NULL,0,NULL,NULL,NULL,NULL,'id chatname 1368',NULL),(NULL,'chatname',0,0,'2022-09-17 00:00:00',45,10491050,NULL,1,0,0,0,0,NULL,NULL,NULL,NULL,0,NULL,NULL,NULL,0,NULL,NULL,NULL,NULL,'id chatname 1369',NULL),(NULL,'chatname',0,0,'2022-01-02 00:00:00',1,9228316,NULL,1,0,0,0,0,NULL,NULL,NULL,NULL,0,NULL,NULL,NULL,0,NULL,NULL,NULL,NULL,'id chatname 137',NULL),(NULL,'chatname',0,0,'2022-01-22 00:00:00',2,9526908,NULL,1,0,0,0,0,NULL,NULL,NULL,NULL,0,NULL,NULL,NULL,0,NULL,NULL,NULL,NULL,'id chatname 1370',NULL),(NULL,'chatname',0,0,'2022-03-21 00:00:00',12,9631872,NULL,1,0,0,0,0,NULL,NULL,NULL,NULL,0,NULL,NULL,NULL,1,NULL,NULL,NULL,NULL,'id chatname 1371',NULL),(NULL,'chatname',0,0,'2021-07-07 00:00:00',1,9150974,NULL,1,0,0,0,0,NULL,NULL,NULL,NULL,0,NULL,NULL,NULL,0,NULL,NULL,NULL,NULL,'id chatname 1372',NULL),(NULL,'chatname',0,0,'2022-05-24 00:00:00',25,10130268,NULL,1,0,0,0,0,NULL,NULL,NULL,NULL,0,NULL,NULL,NULL,0,NULL,NULL,NULL,NULL,'id chatname 1373',NULL),(164,'chatname',1,1,'2022-09-21 00:00:00',2,10506796,0,1,8,0,0,1,1,NULL,NULL,1,1,NULL,2,3,1,NULL,NULL,NULL,NULL,'id chatname 1374',NULL),(NULL,'chatname',0,0,'2022-09-22 00:00:00',4,10511955,NULL,1,0,0,0,0,NULL,NULL,NULL,NULL,1,NULL,NULL,NULL,0,NULL,NULL,NULL,NULL,'id chatname 1375',NULL),(NULL,'chatname',0,0,'2022-03-05 00:00:00',1,9637870,NULL,1,0,0,0,0,NULL,NULL,NULL,NULL,0,NULL,NULL,NULL,0,NULL,NULL,NULL,NULL,'id chatname 1376',NULL),(165,'chatname',1,1,'2022-09-22 00:00:00',77,10486228,1,1,11,0,0,1,8,NULL,NULL,1,0,NULL,16,10,0,'alberta','alberta',1,1,'id chatname 1377',NULL),(166,'chatname',1,1,'2022-09-19 00:00:00',21,10489264,0,1,2,0,0,1,1,NULL,NULL,1,0,NULL,2,1,0,NULL,NULL,NULL,NULL,'id chatname 1378',NULL),(NULL,'chatname',0,0,'2021-12-19 00:00:00',1,9406270,NULL,1,0,0,0,0,NULL,NULL,NULL,NULL,0,NULL,NULL,NULL,0,NULL,NULL,NULL,NULL,'id chatname 1379',NULL),(NULL,'chatname',0,0,'2022-09-22 00:00:00',14,10244920,NULL,1,0,0,0,0,NULL,NULL,NULL,NULL,0,NULL,NULL,NULL,0,NULL,NULL,NULL,NULL,'id chatname 138',NULL),(NULL,'chatname',0,0,'2021-11-18 00:00:00',3,9234103,NULL,1,0,0,0,0,NULL,NULL,NULL,NULL,1,NULL,NULL,NULL,0,NULL,NULL,NULL,NULL,'id chatname 1380',NULL),(NULL,'chatname',0,0,'2022-03-29 00:00:00',1,9639242,NULL,1,0,0,0,0,NULL,NULL,NULL,NULL,0,NULL,NULL,NULL,0,NULL,NULL,NULL,NULL,'id chatname 1381',NULL),(NULL,'chatname',0,0,'2022-04-10 00:00:00',4,9845538,NULL,1,0,0,0,0,NULL,NULL,NULL,NULL,0,NULL,NULL,NULL,0,NULL,NULL,NULL,NULL,'id chatname 1382',NULL),(NULL,'chatname',0,0,'2022-03-14 00:00:00',21,9553442,NULL,1,0,0,0,0,NULL,NULL,NULL,NULL,0,NULL,NULL,NULL,0,NULL,NULL,NULL,NULL,'id chatname 1383',NULL),(NULL,'chatname',0,0,'2021-09-25 00:00:00',3,9149319,NULL,1,0,0,0,0,NULL,NULL,NULL,NULL,0,NULL,NULL,NULL,0,NULL,NULL,NULL,NULL,'id chatname 1384',NULL),(NULL,'chatname',0,0,'2021-12-17 00:00:00',8,9389192,NULL,1,0,0,0,0,NULL,NULL,NULL,NULL,0,NULL,NULL,NULL,1,NULL,NULL,NULL,NULL,'id chatname 1385',NULL),(NULL,'chatname',0,0,'2022-03-22 00:00:00',2,9360481,NULL,1,0,0,0,0,NULL,NULL,NULL,NULL,0,NULL,NULL,NULL,1,NULL,NULL,NULL,NULL,'id chatname 1386',NULL),(167,'chatname',1,1,'2022-09-21 00:00:00',71,10507485,0,1,1,1,0,0,1,NULL,NULL,1,1,NULL,1,1,0,NULL,NULL,NULL,NULL,'id chatname 1387',NULL),(NULL,'chatname',1,0,'2022-09-20 00:00:00',56,10503937,NULL,1,0,0,0,0,NULL,NULL,NULL,NULL,0,NULL,NULL,NULL,0,NULL,NULL,NULL,NULL,'id chatname 1388',NULL),(NULL,'chatname',0,0,'2022-09-22 00:00:00',5,9688454,NULL,1,0,0,0,0,NULL,NULL,NULL,NULL,0,NULL,NULL,NULL,0,NULL,NULL,NULL,NULL,'id chatname 1389',NULL),(NULL,'chatname',0,0,'2022-08-10 00:00:00',2,10373584,NULL,1,0,0,0,0,NULL,NULL,NULL,NULL,0,NULL,NULL,NULL,0,NULL,NULL,NULL,NULL,'id chatname 139',NULL),(168,'chatname',1,1,'2022-09-18 00:00:00',27,10097072,0,1,1,0,0,0,1,NULL,NULL,2,1,NULL,1,2,0,NULL,NULL,NULL,NULL,'id chatname 1390',NULL),(NULL,'chatname',0,0,'2022-08-14 00:00:00',28,10356008,NULL,1,0,0,0,0,NULL,NULL,NULL,NULL,0,NULL,NULL,NULL,1,NULL,NULL,NULL,NULL,'id chatname 1391',NULL),(169,'chatname',1,1,'2022-09-22 00:00:00',14,9296521,1,1,6,0,0,1,63,NULL,4,1,0,NULL,NULL,NULL,0,NULL,NULL,NULL,NULL,'id chatname 1392',NULL),(NULL,'chatname',0,0,'2021-12-23 00:00:00',2,9197944,NULL,1,0,0,0,0,NULL,NULL,NULL,NULL,0,NULL,NULL,NULL,0,NULL,NULL,NULL,NULL,'id chatname 1393',NULL),(NULL,'chatname',0,0,'2022-03-14 00:00:00',3,9628103,NULL,1,0,0,0,0,NULL,NULL,NULL,NULL,0,NULL,NULL,NULL,0,NULL,NULL,NULL,NULL,'id chatname 1394',NULL),(NULL,'chatname',0,0,'2022-03-11 00:00:00',1,9232567,NULL,1,0,0,0,0,NULL,NULL,NULL,NULL,1,NULL,NULL,NULL,0,NULL,NULL,NULL,NULL,'id chatname 1395',NULL),(NULL,'chatname',0,0,'2021-09-19 00:00:00',2,9219819,NULL,1,0,0,0,0,NULL,NULL,NULL,NULL,0,NULL,NULL,NULL,1,NULL,NULL,NULL,NULL,'id chatname 1396',NULL),(NULL,'chatname',0,0,'2021-10-26 00:00:00',1,9232870,NULL,1,0,0,0,0,NULL,NULL,NULL,NULL,0,NULL,NULL,NULL,0,NULL,NULL,NULL,NULL,'id chatname 1397',NULL),(NULL,'chatname',0,0,'2022-08-04 00:00:00',2,10348271,NULL,1,0,0,0,0,NULL,NULL,NULL,NULL,0,NULL,NULL,NULL,0,NULL,NULL,NULL,NULL,'id chatname 1398',NULL),(NULL,'chatname',0,0,'2022-04-27 00:00:00',14,10080161,NULL,1,0,0,0,0,NULL,NULL,NULL,NULL,0,NULL,NULL,NULL,0,NULL,NULL,NULL,NULL,'id chatname 1399',NULL),(NULL,'chatname',0,0,'2022-03-08 00:00:00',2,9567757,NULL,1,0,0,0,0,NULL,NULL,NULL,NULL,0,NULL,NULL,NULL,0,NULL,NULL,NULL,NULL,'id chatname 14',NULL),(NULL,'chatname',0,0,'2022-07-18 00:00:00',11,10167513,NULL,1,0,0,0,0,NULL,NULL,NULL,NULL,1,NULL,NULL,NULL,0,NULL,NULL,NULL,NULL,'id chatname 140',NULL),(NULL,'chatname',0,0,'2021-12-27 00:00:00',24,9333088,NULL,1,0,0,0,0,NULL,NULL,NULL,NULL,0,NULL,NULL,NULL,0,NULL,NULL,NULL,NULL,'id chatname 1400',NULL),(NULL,'chatname',0,0,'2022-03-14 00:00:00',2,9206551,NULL,1,0,0,0,0,NULL,NULL,NULL,NULL,0,NULL,NULL,NULL,0,NULL,NULL,NULL,NULL,'id chatname 1401',NULL),(NULL,'chatname',0,0,'2022-07-21 00:00:00',9,10316662,NULL,1,0,0,0,0,NULL,NULL,NULL,NULL,1,NULL,NULL,NULL,0,NULL,NULL,NULL,NULL,'id chatname 1402',NULL),(NULL,'chatname',0,0,'2022-06-11 00:00:00',3,10201095,NULL,1,0,0,0,0,NULL,NULL,NULL,NULL,1,NULL,NULL,NULL,0,NULL,NULL,NULL,NULL,'id chatname 1403',NULL),(NULL,'chatname',0,0,'2022-01-23 00:00:00',1,9230540,NULL,1,0,0,0,0,NULL,NULL,NULL,NULL,1,NULL,NULL,NULL,0,NULL,NULL,NULL,NULL,'id chatname 1404',NULL),(NULL,'chatname',0,0,'2022-08-09 00:00:00',27,9650657,NULL,1,0,0,0,0,NULL,NULL,NULL,NULL,1,NULL,NULL,NULL,0,NULL,NULL,NULL,NULL,'id chatname 1405',NULL),(NULL,'chatname',0,0,'2022-08-27 00:00:00',9,10381973,NULL,1,0,0,0,0,NULL,NULL,NULL,NULL,0,NULL,NULL,NULL,0,NULL,NULL,NULL,NULL,'id chatname 1406',NULL),(NULL,'chatname',0,0,'2021-07-10 00:00:00',2,9233326,NULL,1,0,0,0,0,NULL,NULL,NULL,NULL,0,NULL,NULL,NULL,0,NULL,NULL,NULL,NULL,'id chatname 1407',NULL),(170,'chatname',1,1,'2022-09-21 00:00:00',3,9653598,0,1,1,0,0,0,1,NULL,NULL,1,1,NULL,NULL,1,0,NULL,NULL,NULL,NULL,'id chatname 1408',NULL),(NULL,'chatname',0,0,'2022-03-14 00:00:00',1,9182315,NULL,NULL,0,0,0,0,NULL,NULL,NULL,NULL,1,NULL,NULL,NULL,0,NULL,NULL,NULL,NULL,'id chatname 1409',NULL),(153,'chatname',1,1,'2022-09-22 00:00:00',5,10510358,0,1,3,1,1,0,1,NULL,NULL,2,1,NULL,12,1,0,NULL,NULL,NULL,NULL,'id chatname 141',NULL),(NULL,'chatname',0,0,'2022-09-08 00:00:00',58,10459478,NULL,1,0,0,0,0,NULL,NULL,NULL,NULL,0,NULL,NULL,NULL,0,NULL,NULL,NULL,NULL,'id chatname 1410',NULL),(NULL,'chatname',0,0,'2021-11-24 00:00:00',1,9355856,NULL,1,0,0,0,0,NULL,NULL,NULL,NULL,0,NULL,NULL,NULL,0,NULL,NULL,NULL,NULL,'id chatname 1411',NULL),(NULL,'chatname',0,0,'2022-09-22 00:00:00',19,10512167,NULL,1,0,0,0,0,NULL,NULL,NULL,NULL,1,NULL,NULL,NULL,0,NULL,NULL,NULL,NULL,'id chatname 1412',NULL),(NULL,'chatname',0,0,'2022-03-08 00:00:00',1,9646033,NULL,1,0,0,0,0,NULL,NULL,NULL,NULL,0,NULL,NULL,NULL,0,NULL,NULL,NULL,NULL,'id chatname 1413',NULL),(NULL,'chatname',0,0,'2021-12-10 00:00:00',7,9330771,NULL,1,0,0,0,0,NULL,NULL,NULL,NULL,0,NULL,NULL,NULL,0,NULL,NULL,NULL,NULL,'id chatname 1414',NULL),(NULL,'chatname',0,0,'2022-03-14 00:00:00',2,9386587,NULL,1,0,0,0,0,NULL,NULL,NULL,NULL,0,NULL,NULL,NULL,0,NULL,NULL,NULL,NULL,'id chatname 1415',NULL),(171,'chatname',1,1,'2022-09-19 00:00:00',369,10499826,0,1,2,0,1,0,1,NULL,NULL,6,1,NULL,2,3,0,NULL,NULL,NULL,NULL,'id chatname 1416',NULL),(NULL,'chatname',1,0,'2022-09-22 00:00:00',2,9673390,NULL,1,0,0,0,0,NULL,NULL,NULL,NULL,0,NULL,NULL,NULL,0,NULL,NULL,NULL,NULL,'id chatname 1417',NULL),(NULL,'chatname',1,0,'2022-09-23 00:00:00',131,10496728,NULL,1,0,0,0,0,NULL,NULL,NULL,NULL,0,NULL,NULL,NULL,0,NULL,NULL,NULL,NULL,'id chatname 1418',NULL),(NULL,'chatname',0,0,'2022-02-18 00:00:00',3,9455917,NULL,1,0,0,0,0,NULL,NULL,NULL,NULL,0,NULL,NULL,NULL,0,NULL,NULL,NULL,NULL,'id chatname 1419',NULL),(NULL,'chatname',0,0,'2022-09-17 00:00:00',7,10457475,NULL,1,0,0,0,0,NULL,NULL,NULL,NULL,1,NULL,NULL,NULL,0,NULL,NULL,NULL,NULL,'id chatname 142',NULL),(172,'chatname',1,1,'2022-09-22 00:00:00',4,10116346,0,1,15,0,0,1,1,NULL,NULL,1,0,NULL,11,1,1,NULL,NULL,NULL,NULL,'id chatname 1420',NULL),(NULL,'chatname',0,0,'2021-10-06 00:00:00',1,9230549,NULL,1,0,0,0,0,NULL,NULL,NULL,NULL,0,NULL,NULL,NULL,0,NULL,NULL,NULL,NULL,'id chatname 1421',NULL),(NULL,'chatname',0,0,'2022-08-15 00:00:00',1,10389796,NULL,1,0,0,0,0,NULL,NULL,NULL,NULL,1,NULL,NULL,NULL,0,NULL,NULL,NULL,NULL,'id chatname 1422',NULL),(NULL,'chatname',0,0,'2022-07-29 00:00:00',8,9688450,NULL,1,0,0,0,0,NULL,NULL,NULL,NULL,0,NULL,NULL,NULL,0,NULL,NULL,NULL,NULL,'id chatname 1423',NULL),(NULL,'chatname',0,0,'2022-09-22 00:00:00',14,10344307,NULL,1,0,0,0,0,NULL,NULL,NULL,NULL,0,NULL,NULL,NULL,0,NULL,NULL,NULL,NULL,'id chatname 1424',NULL),(NULL,'chatname',0,0,'2022-06-07 00:00:00',6,9686883,NULL,1,0,0,0,0,NULL,NULL,NULL,NULL,0,NULL,NULL,NULL,0,NULL,NULL,NULL,NULL,'id chatname 1425',NULL),(NULL,'chatname',0,0,'2022-03-25 00:00:00',1,9657086,NULL,1,0,0,0,0,NULL,NULL,NULL,NULL,0,NULL,NULL,NULL,0,NULL,NULL,NULL,NULL,'id chatname 1426',NULL),(NULL,'chatname',0,0,'2022-04-22 00:00:00',11,10068961,NULL,1,0,0,0,0,NULL,NULL,NULL,NULL,0,NULL,NULL,NULL,0,NULL,NULL,NULL,NULL,'id chatname 1427',NULL),(NULL,'chatname',0,0,'2022-04-01 00:00:00',7,9701621,NULL,1,0,0,0,0,NULL,NULL,NULL,NULL,0,NULL,NULL,NULL,0,NULL,NULL,NULL,NULL,'id chatname 1428',NULL),(NULL,'chatname',0,0,'2022-07-03 00:00:00',9,10264123,NULL,1,0,0,0,0,NULL,NULL,NULL,NULL,0,NULL,NULL,NULL,0,NULL,NULL,NULL,NULL,'id chatname 1429',NULL),(NULL,'chatname',0,0,'2022-04-05 00:00:00',11,9833032,NULL,1,0,0,0,0,NULL,NULL,NULL,NULL,1,NULL,NULL,NULL,1,NULL,NULL,NULL,NULL,'id chatname 143',NULL),(174,'chatname',1,1,'2022-08-29 00:00:00',1,10431990,0,1,1,0,0,0,1,NULL,NULL,1,0,NULL,25,2,0,NULL,NULL,NULL,NULL,'id chatname 1430',NULL),(175,'chatname',1,1,'2022-08-28 00:00:00',48,10386939,0,1,2,0,0,0,1,NULL,NULL,2,1,NULL,NULL,1,0,NULL,NULL,NULL,NULL,'id chatname 1431',NULL),(NULL,'chatname',0,0,'2022-03-12 00:00:00',1,9655741,NULL,1,0,0,0,0,NULL,NULL,NULL,NULL,0,NULL,NULL,NULL,0,NULL,NULL,NULL,NULL,'id chatname 1432',NULL),(NULL,'chatname',0,0,'2022-07-29 00:00:00',81,10337661,NULL,1,0,0,0,0,NULL,NULL,NULL,NULL,0,NULL,NULL,NULL,0,NULL,NULL,NULL,NULL,'id chatname 1433',NULL),(NULL,'chatname',0,0,'2022-08-19 00:00:00',26,10402946,NULL,1,0,0,0,0,NULL,NULL,NULL,NULL,1,NULL,NULL,NULL,0,NULL,NULL,NULL,NULL,'id chatname 1434',NULL),(NULL,'chatname',0,0,'2022-06-29 00:00:00',19,10252802,NULL,1,0,0,0,0,NULL,NULL,NULL,NULL,1,NULL,NULL,NULL,0,NULL,NULL,NULL,NULL,'id chatname 1435',NULL),(NULL,'chatname',1,0,'2022-08-28 00:00:00',31,10422226,NULL,1,0,0,0,0,NULL,NULL,NULL,NULL,0,NULL,NULL,NULL,0,NULL,NULL,NULL,NULL,'id chatname 1436',NULL),(176,'chatname',1,1,'2022-09-09 00:00:00',8,10248477,0,1,12,0,0,1,1,NULL,NULL,2,0,NULL,5,1,0,NULL,NULL,NULL,NULL,'id chatname 1437',NULL),(NULL,'chatname',0,0,'2022-08-05 00:00:00',6,10255550,NULL,1,0,0,0,0,NULL,NULL,NULL,NULL,0,NULL,NULL,NULL,0,NULL,NULL,NULL,NULL,'id chatname 1438',NULL),(NULL,'chatname',0,0,'2022-03-29 00:00:00',5,9547304,NULL,1,0,0,0,0,NULL,NULL,NULL,NULL,1,NULL,NULL,NULL,0,NULL,NULL,NULL,NULL,'id chatname 1439',NULL),(NULL,'chatname',0,0,'2021-12-13 00:00:00',1,9234819,NULL,1,0,0,0,0,NULL,NULL,NULL,NULL,1,NULL,NULL,NULL,0,NULL,NULL,NULL,NULL,'id chatname 144',NULL),(NULL,'chatname',0,0,'2022-03-14 00:00:00',1,9230985,NULL,1,0,0,0,0,NULL,NULL,NULL,NULL,1,NULL,NULL,NULL,0,NULL,NULL,NULL,NULL,'id chatname 1440',NULL),(177,'chatname',1,1,'2022-09-19 00:00:00',2,10472775,1,1,14,0,0,1,10,5,NULL,1,0,NULL,9,1,0,NULL,NULL,1,NULL,'id chatname 1441',NULL),(NULL,'chatname',0,0,'2022-08-20 00:00:00',3,10397620,NULL,1,0,0,0,0,NULL,NULL,NULL,NULL,0,NULL,NULL,NULL,0,NULL,NULL,NULL,NULL,'id chatname 1442',NULL),(NULL,'chatname',0,0,'2021-11-14 00:00:00',1,9141656,NULL,1,0,0,0,0,NULL,NULL,NULL,NULL,0,NULL,NULL,NULL,0,NULL,NULL,NULL,NULL,'id chatname 1443',NULL),(NULL,'chatname',0,0,'2022-03-14 00:00:00',12,9625973,NULL,1,0,0,0,0,NULL,NULL,NULL,NULL,0,NULL,NULL,NULL,0,NULL,NULL,NULL,NULL,'id chatname 1444',NULL),(178,'chatname',1,0,'2022-09-22 00:00:00',14,10498034,NULL,1,0,0,0,0,NULL,NULL,NULL,NULL,1,NULL,NULL,NULL,0,NULL,NULL,NULL,NULL,'id chatname 1445',NULL),(NULL,'chatname',0,0,'2022-04-21 00:00:00',1,9865063,NULL,1,0,0,0,0,NULL,NULL,NULL,NULL,0,NULL,NULL,NULL,0,NULL,NULL,NULL,NULL,'id chatname 1446',NULL),(NULL,'chatname',0,0,'2022-03-14 00:00:00',1,9640272,NULL,1,0,0,0,0,NULL,NULL,NULL,NULL,1,NULL,NULL,NULL,0,NULL,NULL,NULL,NULL,'id chatname 1447',NULL),(NULL,'chatname',0,0,'2022-07-01 00:00:00',2,9233351,NULL,1,0,0,0,0,NULL,NULL,NULL,NULL,0,NULL,NULL,NULL,0,NULL,NULL,NULL,NULL,'id chatname 1448',NULL),(NULL,'chatname',0,0,'2022-03-14 00:00:00',1,9143614,NULL,1,0,0,0,0,NULL,NULL,NULL,NULL,0,NULL,NULL,NULL,0,NULL,NULL,NULL,NULL,'id chatname 1449',NULL),(NULL,'chatname',0,0,'2022-09-22 00:00:00',9,10176133,NULL,1,0,0,0,0,NULL,NULL,NULL,NULL,1,NULL,NULL,NULL,0,NULL,NULL,NULL,NULL,'id chatname 145',NULL),(NULL,'chatname',0,0,'2022-04-17 00:00:00',36,9859711,NULL,1,0,0,0,0,NULL,NULL,NULL,NULL,0,NULL,NULL,NULL,0,NULL,NULL,NULL,NULL,'id chatname 1450',NULL),(NULL,'chatname',0,0,'2022-05-30 00:00:00',1,10166392,NULL,1,0,0,0,0,NULL,NULL,NULL,NULL,0,NULL,NULL,NULL,0,NULL,NULL,NULL,NULL,'id chatname 1451',NULL),(179,'chatname',1,1,'2022-09-20 00:00:00',1,9235810,0,1,4,0,0,1,1,NULL,NULL,1,1,NULL,2,1,0,NULL,NULL,NULL,NULL,'id chatname 1452',NULL),(NULL,'chatname',0,0,'2022-08-05 00:00:00',22,9397517,NULL,1,0,0,0,0,NULL,NULL,NULL,NULL,0,NULL,NULL,NULL,1,NULL,NULL,NULL,NULL,'id chatname 1453',NULL),(NULL,'chatname',0,0,'2022-07-22 00:00:00',14,10125302,NULL,1,0,0,0,0,NULL,NULL,NULL,NULL,1,NULL,NULL,NULL,0,NULL,NULL,NULL,NULL,'id chatname 1454',NULL),(NULL,'chatname',0,0,'2021-10-14 00:00:00',2,9231293,NULL,1,0,0,0,0,NULL,NULL,NULL,NULL,0,NULL,NULL,NULL,0,NULL,NULL,NULL,NULL,'id chatname 1455',NULL),(NULL,'chatname',0,0,'2022-01-01 00:00:00',1,9227025,NULL,1,0,0,0,0,NULL,NULL,NULL,NULL,0,NULL,NULL,NULL,0,NULL,NULL,NULL,NULL,'id chatname 1456',NULL),(NULL,'chatname',0,0,'2022-09-21 00:00:00',4,10219106,NULL,1,0,0,0,0,NULL,NULL,NULL,NULL,1,NULL,NULL,NULL,0,NULL,NULL,NULL,NULL,'id chatname 1457',NULL),(NULL,'chatname',0,0,'2022-03-02 00:00:00',6,9627626,NULL,1,0,0,0,0,NULL,NULL,NULL,NULL,0,NULL,NULL,NULL,0,NULL,NULL,NULL,NULL,'id chatname 1458',NULL),(NULL,'chatname',0,0,'2022-03-19 00:00:00',40,9418795,NULL,1,0,0,0,0,NULL,NULL,NULL,NULL,1,NULL,NULL,NULL,0,NULL,NULL,NULL,NULL,'id chatname 1459',NULL),(NULL,'chatname',0,0,'2022-03-23 00:00:00',3,10252890,NULL,1,0,0,0,0,NULL,NULL,NULL,NULL,0,NULL,NULL,NULL,0,NULL,NULL,NULL,NULL,'id chatname 146',NULL),(NULL,'chatname',0,0,'2022-05-24 00:00:00',14,10152527,NULL,1,0,0,0,0,NULL,NULL,NULL,NULL,0,NULL,NULL,NULL,0,NULL,NULL,NULL,NULL,'id chatname 1460',NULL),(NULL,'chatname',0,0,'2022-03-14 00:00:00',3,9575324,NULL,1,0,0,0,0,NULL,NULL,NULL,NULL,0,NULL,NULL,NULL,0,NULL,NULL,NULL,NULL,'id chatname 1461',NULL),(NULL,'chatname',0,0,'2022-03-14 00:00:00',3,9554586,NULL,1,0,0,0,0,NULL,NULL,NULL,NULL,0,NULL,NULL,NULL,0,NULL,NULL,NULL,NULL,'id chatname 1462',NULL),(NULL,'chatname',0,0,'2021-10-03 00:00:00',29,9265708,NULL,1,0,0,0,0,NULL,NULL,NULL,NULL,0,NULL,NULL,NULL,0,NULL,NULL,NULL,NULL,'id chatname 1463',NULL),(NULL,'chatname',0,0,'2021-09-26 00:00:00',4,9218564,NULL,1,0,0,0,0,NULL,NULL,NULL,NULL,1,NULL,NULL,NULL,0,NULL,NULL,NULL,NULL,'id chatname 1464',NULL),(NULL,'chatname',0,0,'2021-12-24 00:00:00',16,9413943,NULL,1,0,0,0,0,NULL,NULL,NULL,NULL,1,NULL,NULL,NULL,0,NULL,NULL,NULL,NULL,'id chatname 1465',NULL),(NULL,'chatname',0,0,'2022-06-20 00:00:00',5,9311757,NULL,1,0,0,0,0,NULL,NULL,NULL,NULL,1,NULL,NULL,NULL,0,NULL,NULL,NULL,NULL,'id chatname 1466',NULL),(NULL,'chatname',0,0,'2022-07-12 00:00:00',34,10284138,NULL,1,0,0,0,0,NULL,NULL,NULL,NULL,0,NULL,NULL,NULL,0,NULL,NULL,NULL,NULL,'id chatname 1467',NULL),(NULL,'chatname',0,0,'2021-09-11 00:00:00',1,9286798,NULL,1,0,0,0,0,NULL,NULL,NULL,NULL,0,NULL,NULL,NULL,0,NULL,NULL,NULL,NULL,'id chatname 1468',NULL),(NULL,'chatname',0,0,'2022-03-14 00:00:00',5,9233538,NULL,1,0,0,0,0,NULL,NULL,NULL,NULL,0,NULL,NULL,NULL,0,NULL,NULL,NULL,NULL,'id chatname 1469',NULL),(NULL,'chatname',0,0,'2022-09-22 00:00:00',9,9649366,NULL,1,0,0,0,0,NULL,NULL,NULL,NULL,0,NULL,NULL,NULL,0,NULL,NULL,NULL,NULL,'id chatname 147',NULL),(NULL,'chatname',0,0,'2021-10-24 00:00:00',1,9300283,NULL,1,0,0,0,0,NULL,NULL,NULL,NULL,0,NULL,NULL,NULL,0,NULL,NULL,NULL,NULL,'id chatname 1470',NULL),(NULL,'chatname',0,0,'2022-03-14 00:00:00',2,9186338,NULL,1,0,0,0,0,NULL,NULL,NULL,NULL,0,NULL,NULL,NULL,0,NULL,NULL,NULL,NULL,'id chatname 1471',NULL),(181,'chatname',1,1,'2022-09-22 00:00:00',40,10383558,0,1,2,1,0,0,1,NULL,NULL,2,1,NULL,1,1,0,NULL,NULL,NULL,NULL,'id chatname 1472',NULL),(NULL,'chatname',0,0,'2021-12-11 00:00:00',4,9357534,NULL,1,0,0,0,0,NULL,NULL,NULL,NULL,0,NULL,NULL,NULL,0,NULL,NULL,NULL,NULL,'id chatname 1473',NULL),(NULL,'chatname',0,0,'2021-12-24 00:00:00',10,9232839,NULL,1,0,0,0,0,NULL,NULL,NULL,NULL,0,NULL,NULL,NULL,0,NULL,NULL,NULL,NULL,'id chatname 1474',NULL),(182,'chatname',1,1,'2022-09-22 00:00:00',2,9181880,1,1,11,1,0,1,45,NULL,3,1,0,NULL,44,9,0,'ontario','ontario',1,1,'id chatname 1475',NULL),(NULL,'chatname',0,0,'2022-09-12 00:00:00',30,10288562,NULL,1,0,0,0,0,NULL,NULL,NULL,NULL,0,NULL,NULL,NULL,0,NULL,NULL,NULL,NULL,'id chatname 1476',NULL),(NULL,'chatname',0,0,'2021-12-14 00:00:00',2,9373072,NULL,1,0,0,0,0,NULL,NULL,NULL,NULL,0,NULL,NULL,NULL,0,NULL,NULL,NULL,NULL,'id chatname 1477',NULL),(183,'chatname',1,1,'2022-09-07 00:00:00',30,10394045,1,1,3,0,0,1,5,NULL,NULL,4,0,NULL,4,1,0,'ontario','multiple',1,0,'id chatname 1478',NULL),(NULL,'chatname',0,0,'2021-07-02 00:00:00',1,9233656,NULL,1,0,0,0,0,NULL,NULL,NULL,NULL,0,NULL,NULL,NULL,0,NULL,NULL,NULL,NULL,'id chatname 1479',NULL),(NULL,'chatname',0,0,'2022-09-14 00:00:00',1,9230860,NULL,1,0,0,0,0,NULL,NULL,NULL,NULL,1,NULL,NULL,NULL,0,NULL,NULL,NULL,NULL,'id chatname 148',NULL),(NULL,'chatname',0,0,'2022-01-13 00:00:00',16,9446305,NULL,1,0,0,0,0,NULL,NULL,NULL,NULL,0,NULL,NULL,NULL,1,NULL,NULL,NULL,NULL,'id chatname 1480',NULL),(NULL,'chatname',0,0,'2022-05-17 00:00:00',7,10135190,NULL,1,0,0,0,0,NULL,NULL,NULL,NULL,0,NULL,NULL,NULL,0,NULL,NULL,NULL,NULL,'id chatname 1481',NULL),(NULL,'chatname',0,0,'2022-09-18 00:00:00',14,10416114,NULL,1,0,0,0,0,NULL,NULL,NULL,NULL,1,NULL,NULL,NULL,0,NULL,NULL,NULL,NULL,'id chatname 1482',NULL),(NULL,'chatname',0,0,'2021-12-04 00:00:00',7,9241821,NULL,1,0,0,0,0,NULL,NULL,NULL,NULL,0,NULL,NULL,NULL,0,NULL,NULL,NULL,NULL,'id chatname 1483',NULL),(NULL,'chatname',0,0,'2022-09-22 00:00:00',9,10169411,NULL,1,0,0,0,0,NULL,NULL,NULL,NULL,0,NULL,NULL,NULL,0,NULL,NULL,NULL,NULL,'id chatname 1484',NULL),(NULL,'chatname',0,0,'2022-09-22 00:00:00',122,10510377,NULL,1,0,0,0,0,NULL,NULL,NULL,NULL,0,NULL,NULL,NULL,0,NULL,NULL,NULL,NULL,'id chatname 1485',NULL),(NULL,'chatname',0,0,'2022-08-17 00:00:00',7,10282356,NULL,1,0,0,0,0,NULL,NULL,NULL,NULL,0,NULL,NULL,NULL,0,NULL,NULL,NULL,NULL,'id chatname 1486',NULL),(184,'chatname',1,1,'2022-09-21 00:00:00',3,10442477,1,1,1,0,0,0,1,NULL,NULL,1,1,NULL,1,1,0,NULL,NULL,NULL,NULL,'id chatname 1487',NULL),(NULL,'chatname',0,0,'2021-11-07 00:00:00',2,9243162,NULL,1,0,0,0,0,NULL,NULL,NULL,NULL,0,NULL,NULL,NULL,0,NULL,NULL,NULL,NULL,'id chatname 1488',NULL),(NULL,'chatname',0,0,'2021-10-25 00:00:00',1,9233067,NULL,1,0,0,0,0,NULL,NULL,NULL,NULL,1,NULL,NULL,NULL,0,NULL,NULL,NULL,NULL,'id chatname 1489',NULL),(NULL,'chatname',0,0,'2022-06-29 00:00:00',2,10253852,NULL,1,0,0,0,0,NULL,NULL,NULL,NULL,0,NULL,NULL,NULL,0,NULL,NULL,NULL,NULL,'id chatname 149',NULL),(185,'chatname',1,0,'2022-09-22 00:00:00',5,10497515,NULL,-7,0,0,1,0,NULL,NULL,NULL,NULL,1,NULL,3,NULL,1,NULL,NULL,NULL,NULL,'id chatname 1490',NULL),(NULL,'chatname',0,0,'2022-05-06 00:00:00',17,10106995,NULL,1,0,0,0,0,NULL,NULL,NULL,NULL,0,NULL,NULL,NULL,0,NULL,NULL,NULL,NULL,'id chatname 1491',NULL),(NULL,'chatname',0,0,'2021-12-15 00:00:00',1,9231270,NULL,1,0,0,0,0,NULL,NULL,NULL,NULL,0,NULL,NULL,NULL,0,NULL,NULL,NULL,NULL,'id chatname 1492',NULL),(NULL,'chatname',0,0,'2022-09-21 00:00:00',27,10508797,NULL,1,0,0,0,0,NULL,NULL,NULL,NULL,0,NULL,NULL,NULL,0,NULL,NULL,NULL,NULL,'id chatname 1493',NULL),(NULL,'chatname',0,0,'2021-10-17 00:00:00',1,9229387,NULL,1,0,0,0,0,NULL,NULL,NULL,NULL,1,NULL,NULL,NULL,0,NULL,NULL,NULL,NULL,'id chatname 1494',NULL),(NULL,'chatname',0,0,'2022-04-08 00:00:00',3,10167650,NULL,1,0,0,0,0,NULL,NULL,NULL,NULL,0,NULL,NULL,NULL,0,NULL,NULL,NULL,NULL,'id chatname 1495',NULL),(186,'chatname',1,1,'2022-08-26 00:00:00',23,10420408,0,1,2,0,0,1,1,NULL,NULL,1,0,NULL,3,2,0,NULL,NULL,NULL,NULL,'id chatname 1496',NULL),(187,'chatname',1,1,'2022-09-22 00:00:00',4,10138201,1,1,7,0,0,1,6,NULL,NULL,1,0,NULL,NULL,NULL,0,'saskatchewan','saskatchewan',1,0,'id chatname 1497',NULL),(188,'chatname',1,0,'2022-09-22 00:00:00',115,10504307,NULL,1,0,0,0,1,NULL,NULL,NULL,NULL,0,NULL,NULL,NULL,0,NULL,NULL,NULL,NULL,'id chatname 1498',NULL),(NULL,'chatname',0,0,'2022-06-13 00:00:00',17,10208410,NULL,1,0,0,0,0,NULL,NULL,NULL,NULL,0,NULL,NULL,NULL,0,NULL,NULL,NULL,NULL,'id chatname 1499',NULL),(NULL,'chatname',0,0,'2022-03-14 00:00:00',1,9191235,NULL,1,0,0,0,0,NULL,NULL,NULL,NULL,0,NULL,NULL,NULL,0,NULL,NULL,NULL,NULL,'id chatname 15',NULL),(NULL,'chatname',0,0,'2022-08-04 00:00:00',1,9284712,NULL,1,0,0,0,0,NULL,NULL,NULL,NULL,1,NULL,NULL,NULL,1,NULL,NULL,NULL,NULL,'id chatname 150',NULL),(NULL,'chatname',0,0,'2021-10-13 00:00:00',1,9214194,NULL,1,0,0,0,0,NULL,NULL,NULL,NULL,0,NULL,NULL,NULL,1,NULL,NULL,NULL,NULL,'id chatname 1500',NULL),(NULL,'chatname',0,0,'2022-06-13 00:00:00',93,10187817,NULL,1,0,0,0,0,NULL,NULL,NULL,NULL,1,NULL,NULL,NULL,0,NULL,NULL,NULL,NULL,'id chatname 1501',NULL),(NULL,'chatname',0,0,'2022-09-20 00:00:00',165,10503878,NULL,1,0,0,0,0,NULL,NULL,NULL,NULL,1,NULL,NULL,NULL,1,NULL,NULL,NULL,NULL,'id chatname 1502',NULL),(NULL,'chatname',0,0,'2021-09-16 00:00:00',3,9148091,NULL,1,0,0,0,0,NULL,NULL,NULL,NULL,0,NULL,NULL,NULL,0,NULL,NULL,NULL,NULL,'id chatname 1503',NULL),(NULL,'chatname',0,0,'2021-12-09 00:00:00',1,9203405,NULL,1,0,0,0,0,NULL,NULL,NULL,NULL,0,NULL,NULL,NULL,0,NULL,NULL,NULL,NULL,'id chatname 1504',NULL),(189,'chatname',1,1,'2022-09-22 00:00:00',4,10507024,0,1,1,0,0,0,1,NULL,NULL,1,1,NULL,2,1,1,NULL,NULL,NULL,NULL,'id chatname 1505',NULL),(NULL,'chatname',0,0,'2022-03-30 00:00:00',8,9867871,NULL,1,0,0,0,0,NULL,NULL,NULL,NULL,1,NULL,NULL,NULL,0,NULL,NULL,NULL,NULL,'id chatname 1506',NULL),(NULL,'chatname',0,0,'2022-08-31 00:00:00',26,10425458,NULL,1,0,0,0,0,NULL,NULL,NULL,NULL,0,NULL,NULL,NULL,0,NULL,NULL,NULL,NULL,'id chatname 1507',NULL),(190,'chatname',1,1,'2022-09-19 00:00:00',3,9834932,0,1,9,1,1,0,1,NULL,NULL,1,0,NULL,12,1,0,NULL,NULL,NULL,NULL,'id chatname 1508',NULL),(191,'chatname',1,1,'2022-09-22 00:00:00',90,10504108,1,1,5,0,0,1,2,NULL,NULL,4,0,NULL,6,1,0,'alberta','multiple',0,1,'id chatname 1509',NULL),(173,'chatname',1,1,'2022-09-11 00:00:00',4,9627262,0,1,9,2,0,1,1,NULL,NULL,1,0,NULL,9,1,0,NULL,NULL,NULL,NULL,'id chatname 151',NULL),(NULL,'chatname',0,0,'2022-06-15 00:00:00',52,10215528,NULL,1,0,0,0,0,NULL,NULL,NULL,NULL,1,NULL,NULL,NULL,0,NULL,NULL,NULL,NULL,'id chatname 1510',NULL),(NULL,'chatname',0,0,'2022-09-19 00:00:00',305,10492003,NULL,1,0,0,0,0,NULL,NULL,NULL,NULL,0,NULL,NULL,NULL,0,NULL,NULL,NULL,NULL,'id chatname 1511',NULL),(NULL,'chatname',0,0,'2022-07-29 00:00:00',3,10336027,NULL,1,0,0,0,0,NULL,NULL,NULL,NULL,0,NULL,NULL,NULL,0,NULL,NULL,NULL,NULL,'id chatname 1512',NULL),(NULL,'chatname',0,0,'2022-09-22 00:00:00',47,10511372,NULL,1,0,0,0,0,NULL,NULL,NULL,NULL,0,NULL,NULL,NULL,0,NULL,NULL,NULL,NULL,'id chatname 1513',NULL),(192,'chatname',1,1,'2022-09-22 00:00:00',21,10121458,0,1,1,1,0,0,1,NULL,NULL,4,1,NULL,8,2,0,NULL,NULL,NULL,NULL,'id chatname 1514',NULL),(NULL,'chatname',0,0,'2021-09-13 00:00:00',1,9233578,NULL,1,0,0,0,0,NULL,NULL,NULL,NULL,1,NULL,NULL,NULL,0,NULL,NULL,NULL,NULL,'id chatname 1515',NULL),(NULL,'chatname',0,0,'2021-10-23 00:00:00',2,9230791,NULL,1,0,0,0,0,NULL,NULL,NULL,NULL,1,NULL,NULL,NULL,0,NULL,NULL,NULL,NULL,'id chatname 1516',NULL),(NULL,'chatname',0,0,'2022-07-26 00:00:00',10,10171744,NULL,1,0,0,0,0,NULL,NULL,NULL,NULL,1,NULL,NULL,NULL,1,NULL,NULL,NULL,NULL,'id chatname 1517',NULL),(193,'chatname',1,1,'2022-09-22 00:00:00',32,10509279,0,1,4,0,0,1,1,NULL,NULL,1,0,NULL,1,1,0,NULL,NULL,NULL,NULL,'id chatname 1518',NULL),(NULL,'chatname',0,0,'2021-09-25 00:00:00',3,9245168,NULL,1,0,0,0,0,NULL,NULL,NULL,NULL,0,NULL,NULL,NULL,0,NULL,NULL,NULL,NULL,'id chatname 1519',NULL),(180,'chatname',1,1,'2022-09-09 00:00:00',6,10318629,0,1,1,0,1,0,1,NULL,NULL,1,1,NULL,NULL,1,0,NULL,NULL,NULL,NULL,'id chatname 152',NULL),(194,'chatname',1,1,'2022-09-22 00:00:00',127,10507148,1,1,19,2,0,1,19,4,NULL,1,0,NULL,45,18,0,'british columbia','british columbia',1,1,'id chatname 1520',NULL),(NULL,'chatname',0,0,'2022-01-15 00:00:00',1,9190675,NULL,1,0,0,0,0,NULL,NULL,NULL,NULL,1,NULL,NULL,NULL,0,NULL,NULL,NULL,NULL,'id chatname 1521',NULL),(NULL,'chatname',0,0,'2022-06-27 00:00:00',4,10243744,NULL,1,0,0,0,0,NULL,NULL,NULL,NULL,0,NULL,NULL,NULL,0,NULL,NULL,NULL,NULL,'id chatname 1522',NULL),(NULL,'chatname',0,0,'2022-07-13 00:00:00',1,9230642,NULL,1,0,0,0,0,NULL,NULL,NULL,NULL,0,NULL,NULL,NULL,0,NULL,NULL,NULL,NULL,'id chatname 1523',NULL),(NULL,'chatname',0,0,'2022-02-17 00:00:00',3,9595624,NULL,1,0,0,0,0,NULL,NULL,NULL,NULL,0,NULL,NULL,NULL,0,NULL,NULL,NULL,NULL,'id chatname 1524',NULL),(NULL,'chatname',0,0,'2021-11-26 00:00:00',2,9203573,NULL,NULL,0,0,0,0,NULL,NULL,NULL,NULL,0,NULL,NULL,NULL,0,NULL,NULL,NULL,NULL,'id chatname 1525',NULL),(195,'chatname',1,1,'2022-09-16 00:00:00',144,10466869,0,1,1,1,0,0,1,NULL,NULL,15,0,NULL,5,262,0,NULL,NULL,NULL,NULL,'id chatname 1526',NULL),(NULL,'chatname',0,0,'2022-04-10 00:00:00',98,9844729,NULL,1,0,0,0,0,NULL,NULL,NULL,NULL,0,NULL,NULL,NULL,0,NULL,NULL,NULL,NULL,'id chatname 1527',NULL),(NULL,'chatname',0,0,'2022-08-20 00:00:00',4,10124989,NULL,1,0,0,0,0,NULL,NULL,NULL,NULL,0,NULL,NULL,NULL,0,NULL,NULL,NULL,NULL,'id chatname 1528',NULL),(NULL,'chatname',0,0,'2022-03-14 00:00:00',1,9188710,NULL,1,0,0,0,0,NULL,NULL,NULL,NULL,1,NULL,NULL,NULL,0,NULL,NULL,NULL,NULL,'id chatname 1529',NULL),(NULL,'chatname',0,0,'2022-03-20 00:00:00',64,9675455,NULL,1,0,0,0,0,NULL,NULL,NULL,NULL,0,NULL,NULL,NULL,0,NULL,NULL,NULL,NULL,'id chatname 153',NULL),(NULL,'chatname',0,0,'2022-03-14 00:00:00',17,9554461,NULL,1,0,0,0,0,NULL,NULL,NULL,NULL,0,NULL,NULL,NULL,0,NULL,NULL,NULL,NULL,'id chatname 1530',NULL),(NULL,'chatname',0,0,'2022-07-18 00:00:00',29,10309142,NULL,1,0,0,0,0,NULL,NULL,NULL,NULL,0,NULL,NULL,NULL,0,NULL,NULL,NULL,NULL,'id chatname 1531',NULL),(NULL,'chatname',0,0,'2022-07-24 00:00:00',1,10327220,NULL,1,0,0,0,0,NULL,NULL,NULL,NULL,0,NULL,NULL,NULL,0,NULL,NULL,NULL,NULL,'id chatname 1532',NULL),(NULL,'chatname',0,0,'2022-05-31 00:00:00',10,10171097,NULL,1,0,0,0,0,NULL,NULL,NULL,NULL,0,NULL,NULL,NULL,0,NULL,NULL,NULL,NULL,'id chatname 1533',NULL),(NULL,'chatname',0,0,'2022-03-14 00:00:00',1,9224507,NULL,1,0,0,0,0,NULL,NULL,NULL,NULL,1,NULL,NULL,NULL,0,NULL,NULL,NULL,NULL,'id chatname 1534',NULL),(NULL,'chatname',0,0,'2022-09-22 00:00:00',1,10498208,NULL,1,0,0,0,0,NULL,NULL,NULL,NULL,0,NULL,NULL,NULL,0,NULL,NULL,NULL,NULL,'id chatname 1535',NULL),(NULL,'chatname',0,0,'2022-08-18 00:00:00',9,10398157,NULL,1,0,0,0,0,NULL,NULL,NULL,NULL,0,NULL,NULL,NULL,0,NULL,NULL,NULL,NULL,'id chatname 1536',NULL),(NULL,'chatname',0,0,'2021-10-07 00:00:00',1,9219766,NULL,1,0,0,0,0,NULL,NULL,NULL,NULL,0,NULL,NULL,NULL,0,NULL,NULL,NULL,NULL,'id chatname 1537',NULL),(NULL,'chatname',0,0,'2022-03-14 00:00:00',7,9551054,NULL,1,0,0,0,0,NULL,NULL,NULL,NULL,1,NULL,NULL,NULL,0,NULL,NULL,NULL,NULL,'id chatname 1538',NULL),(NULL,'chatname',0,0,'2022-05-03 00:00:00',2,10096281,NULL,1,0,0,0,0,NULL,NULL,NULL,NULL,0,NULL,NULL,NULL,0,NULL,NULL,NULL,NULL,'id chatname 1539',NULL),(NULL,'chatname',0,0,'2022-06-17 00:00:00',1,10219619,NULL,1,0,0,0,0,NULL,NULL,NULL,NULL,0,NULL,NULL,NULL,1,NULL,NULL,NULL,NULL,'id chatname 154',NULL),(NULL,'chatname',0,0,'2022-09-05 00:00:00',19,10420584,NULL,1,0,0,0,0,NULL,NULL,NULL,NULL,0,NULL,NULL,NULL,0,NULL,NULL,NULL,NULL,'id chatname 1540',NULL),(196,'chatname',1,0,'2022-09-23 00:00:00',30,9262907,NULL,1,0,0,0,0,NULL,NULL,NULL,NULL,0,NULL,NULL,NULL,0,NULL,NULL,NULL,NULL,'id chatname 1541',NULL),(197,'chatname',1,1,'2022-09-03 00:00:00',5,10088158,0,1,1,0,0,0,1,NULL,NULL,4,1,NULL,1,1,0,NULL,NULL,NULL,NULL,'id chatname 1542',NULL),(NULL,'chatname',0,0,'2022-07-29 00:00:00',4,10334556,NULL,1,0,0,0,0,NULL,NULL,NULL,NULL,1,NULL,NULL,NULL,0,NULL,NULL,NULL,NULL,'id chatname 1543',NULL),(NULL,'chatname',0,0,'2022-07-01 00:00:00',33,10260101,NULL,1,0,0,0,0,NULL,NULL,NULL,NULL,1,NULL,NULL,NULL,0,NULL,NULL,NULL,NULL,'id chatname 1544',NULL),(NULL,'chatname',0,0,'2022-03-24 00:00:00',3,9356724,NULL,1,0,0,0,0,NULL,NULL,NULL,NULL,0,NULL,NULL,NULL,0,NULL,NULL,NULL,NULL,'id chatname 1545',NULL),(NULL,'chatname',0,0,'2022-04-20 00:00:00',1,9865693,NULL,1,0,0,0,0,NULL,NULL,NULL,NULL,0,NULL,NULL,NULL,0,NULL,NULL,NULL,NULL,'id chatname 1546',NULL),(NULL,'chatname',0,0,'2022-05-03 00:00:00',19,10096254,NULL,1,0,0,0,0,NULL,NULL,NULL,NULL,0,NULL,NULL,NULL,0,NULL,NULL,NULL,NULL,'id chatname 1547',NULL),(NULL,'chatname',0,0,'2022-03-31 00:00:00',1,9172853,NULL,1,0,0,0,0,NULL,NULL,NULL,NULL,0,NULL,NULL,NULL,1,NULL,NULL,NULL,NULL,'id chatname 1548',NULL),(199,'chatname',1,1,'2022-09-17 00:00:00',5,10457005,0,1,2,0,1,0,1,NULL,NULL,1,1,NULL,1,1,0,NULL,NULL,NULL,NULL,'id chatname 1549',NULL),(NULL,'chatname',0,0,'2022-03-14 00:00:00',2,9633401,NULL,1,0,0,0,0,NULL,NULL,NULL,NULL,0,NULL,NULL,NULL,0,NULL,NULL,NULL,NULL,'id chatname 155',NULL),(NULL,'chatname',0,0,'2022-01-06 00:00:00',7,9241890,NULL,1,0,0,0,0,NULL,NULL,NULL,NULL,1,NULL,NULL,NULL,0,NULL,NULL,NULL,NULL,'id chatname 1550',NULL),(NULL,'chatname',0,0,'2022-04-09 00:00:00',1,9843303,NULL,NULL,0,0,0,0,NULL,NULL,NULL,NULL,0,NULL,NULL,NULL,0,NULL,NULL,NULL,NULL,'id chatname 1551',NULL),(NULL,'chatname',0,0,'2022-03-24 00:00:00',2,9177398,NULL,1,0,0,0,0,NULL,NULL,NULL,NULL,1,NULL,NULL,NULL,0,NULL,NULL,NULL,NULL,'id chatname 1552',NULL),(NULL,'chatname',0,0,'2022-09-23 00:00:00',77,10462978,NULL,1,0,0,0,0,NULL,NULL,NULL,NULL,1,NULL,NULL,NULL,0,NULL,NULL,NULL,NULL,'id chatname 1553',NULL),(200,'chatname',1,1,'2022-09-05 00:00:00',36,10308124,0,1,3,0,1,0,1,NULL,NULL,3,1,NULL,2,1,1,NULL,NULL,NULL,NULL,'id chatname 1554',NULL),(NULL,'chatname',0,0,'2022-08-24 00:00:00',37,10416958,NULL,1,0,0,0,0,NULL,NULL,NULL,NULL,0,NULL,NULL,NULL,0,NULL,NULL,NULL,NULL,'id chatname 1555',NULL),(NULL,'chatname',0,0,'2022-08-15 00:00:00',2,10296029,NULL,1,0,0,0,0,NULL,NULL,NULL,NULL,1,NULL,NULL,NULL,0,NULL,NULL,NULL,NULL,'id chatname 1556',NULL),(NULL,'chatname',0,0,'2022-09-22 00:00:00',13,10356516,NULL,1,0,0,0,0,NULL,NULL,NULL,NULL,0,NULL,NULL,NULL,0,NULL,NULL,NULL,NULL,'id chatname 1557',NULL),(NULL,'chatname',0,0,'2022-06-09 00:00:00',2,9441489,NULL,1,0,0,0,0,NULL,NULL,NULL,NULL,0,NULL,NULL,NULL,0,NULL,NULL,NULL,NULL,'id chatname 1558',NULL),(201,'chatname',1,1,'2022-09-22 00:00:00',77,10504456,0,1,40,0,0,1,1,NULL,NULL,1,1,NULL,57,1,1,NULL,NULL,NULL,NULL,'id chatname 1559',NULL),(NULL,'chatname',0,0,'2021-04-08 00:00:00',1,9189688,NULL,1,0,0,0,0,NULL,NULL,NULL,NULL,0,NULL,NULL,NULL,0,NULL,NULL,NULL,NULL,'id chatname 156',NULL),(202,'chatname',1,1,'2022-09-15 00:00:00',2,10487353,0,1,3,2,0,1,1,NULL,NULL,1,0,NULL,9,1,0,NULL,NULL,NULL,NULL,'id chatname 1560',NULL),(NULL,'chatname',0,0,'2022-09-20 00:00:00',3,9429329,NULL,1,0,0,0,0,NULL,NULL,NULL,NULL,0,NULL,NULL,NULL,1,NULL,NULL,NULL,NULL,'id chatname 1561',NULL),(NULL,'chatname',0,0,'2022-08-02 00:00:00',7,10312411,NULL,1,0,0,0,0,NULL,NULL,NULL,NULL,0,NULL,NULL,NULL,0,NULL,NULL,NULL,NULL,'id chatname 1562',NULL),(NULL,'chatname',0,0,'2021-08-06 00:00:00',8,9156873,NULL,1,0,0,0,0,NULL,NULL,NULL,NULL,0,NULL,NULL,NULL,0,NULL,NULL,NULL,NULL,'id chatname 1563',NULL),(NULL,'chatname',0,0,'2022-03-14 00:00:00',5,9360418,NULL,1,0,0,0,0,NULL,NULL,NULL,NULL,0,NULL,NULL,NULL,0,NULL,NULL,NULL,NULL,'id chatname 1564',NULL),(NULL,'chatname',0,0,'2022-06-03 00:00:00',10,10129329,NULL,1,0,0,0,0,NULL,NULL,NULL,NULL,1,NULL,NULL,NULL,0,NULL,NULL,NULL,NULL,'id chatname 1565',NULL),(NULL,'chatname',0,0,'2022-03-25 00:00:00',3,9369826,NULL,1,0,0,0,0,NULL,NULL,NULL,NULL,1,NULL,NULL,NULL,0,NULL,NULL,NULL,NULL,'id chatname 1566',NULL),(NULL,'chatname',0,0,'2021-12-04 00:00:00',2,9357212,NULL,1,0,0,0,0,NULL,NULL,NULL,NULL,0,NULL,NULL,NULL,0,NULL,NULL,NULL,NULL,'id chatname 1567',NULL),(NULL,'chatname',0,0,'2022-06-30 00:00:00',13,9601912,NULL,1,0,0,0,0,NULL,NULL,NULL,NULL,1,NULL,NULL,NULL,0,NULL,NULL,NULL,NULL,'id chatname 1568',NULL),(NULL,'chatname',0,0,'2022-05-07 00:00:00',56,10107668,NULL,1,0,0,0,0,NULL,NULL,NULL,NULL,0,NULL,NULL,NULL,0,NULL,NULL,NULL,NULL,'id chatname 1569',NULL),(NULL,'chatname',0,0,'2021-08-21 00:00:00',1,9527368,NULL,1,0,0,0,0,NULL,NULL,NULL,NULL,1,NULL,NULL,NULL,0,NULL,NULL,NULL,NULL,'id chatname 157',NULL),(NULL,'chatname',0,0,'2022-03-14 00:00:00',2,9627748,NULL,1,0,0,0,0,NULL,NULL,NULL,NULL,0,NULL,NULL,NULL,0,NULL,NULL,NULL,NULL,'id chatname 1570',NULL),(NULL,'chatname',0,0,'2021-12-11 00:00:00',4,9233736,NULL,1,0,0,0,0,NULL,NULL,NULL,NULL,0,NULL,NULL,NULL,0,NULL,NULL,NULL,NULL,'id chatname 1571',NULL),(NULL,'chatname',1,0,'2022-09-18 00:00:00',21,10286965,NULL,1,0,0,0,1,NULL,NULL,NULL,NULL,0,NULL,NULL,NULL,0,NULL,NULL,NULL,NULL,'id chatname 1572',NULL),(NULL,'chatname',0,0,'2022-03-14 00:00:00',2,9600409,NULL,1,0,0,0,0,NULL,NULL,NULL,NULL,0,NULL,NULL,NULL,0,NULL,NULL,NULL,NULL,'id chatname 1573',NULL),(NULL,'chatname',0,0,'2022-01-11 00:00:00',39,9220057,NULL,1,0,0,0,0,NULL,NULL,NULL,NULL,0,NULL,NULL,NULL,0,NULL,NULL,NULL,NULL,'id chatname 1574',NULL),(NULL,'chatname',0,0,'2022-09-21 00:00:00',73,10507006,NULL,1,0,0,0,0,NULL,NULL,NULL,NULL,0,NULL,NULL,NULL,0,NULL,NULL,NULL,NULL,'id chatname 1575',NULL),(NULL,'chatname',0,0,'2022-03-25 00:00:00',118,9650261,NULL,1,0,0,0,0,NULL,NULL,NULL,NULL,0,NULL,NULL,NULL,0,NULL,NULL,NULL,NULL,'id chatname 1576',NULL),(NULL,'chatname',0,0,'2022-02-03 00:00:00',1,9554216,NULL,1,0,0,0,0,NULL,NULL,NULL,NULL,0,NULL,NULL,NULL,0,NULL,NULL,NULL,NULL,'id chatname 1577',NULL),(NULL,'chatname',0,0,'2022-07-14 00:00:00',17,10296231,NULL,1,0,0,0,0,NULL,NULL,NULL,NULL,0,NULL,NULL,NULL,0,NULL,NULL,NULL,NULL,'id chatname 1578',NULL),(NULL,'chatname',0,0,'2022-06-08 00:00:00',7,9675091,NULL,1,0,0,0,0,NULL,NULL,NULL,NULL,0,NULL,NULL,NULL,0,NULL,NULL,NULL,NULL,'id chatname 1579',NULL),(198,'chatname',1,1,'2022-09-16 00:00:00',4,10418935,0,1,2,2,0,0,1,NULL,NULL,1,1,NULL,1,1,0,NULL,NULL,NULL,NULL,'id chatname 158',NULL),(NULL,'chatname',0,0,'2022-04-27 00:00:00',14,10079364,NULL,1,0,0,0,0,NULL,NULL,NULL,NULL,1,NULL,NULL,NULL,0,NULL,NULL,NULL,NULL,'id chatname 1580',NULL),(NULL,'chatname',0,0,'2021-12-10 00:00:00',2,9199699,NULL,NULL,0,0,0,0,NULL,NULL,NULL,NULL,0,NULL,NULL,NULL,0,NULL,NULL,NULL,NULL,'id chatname 1581',NULL),(NULL,'chatname',0,0,'2022-09-18 00:00:00',24,10488890,NULL,1,0,0,0,0,NULL,NULL,NULL,NULL,0,NULL,NULL,NULL,0,NULL,NULL,NULL,NULL,'id chatname 1582',NULL),(NULL,'chatname',0,0,'2022-03-14 00:00:00',1,9188193,NULL,1,0,0,0,0,NULL,NULL,NULL,NULL,0,NULL,NULL,NULL,0,NULL,NULL,NULL,NULL,'id chatname 1583',NULL),(NULL,'chatname',0,0,'2022-06-02 00:00:00',12,10180290,NULL,1,0,0,0,0,NULL,NULL,NULL,NULL,0,NULL,NULL,NULL,0,NULL,NULL,NULL,NULL,'id chatname 1584',NULL),(NULL,'chatname',0,0,'2021-12-26 00:00:00',1,9414942,NULL,1,0,0,0,0,NULL,NULL,NULL,NULL,0,NULL,NULL,NULL,0,NULL,NULL,NULL,NULL,'id chatname 1585',NULL),(203,'chatname',1,1,'2022-09-22 00:00:00',4,10142462,0,1,1,0,0,0,1,NULL,NULL,1,1,NULL,NULL,1,0,NULL,NULL,NULL,NULL,'id chatname 1586',NULL),(NULL,'chatname',1,0,'2022-09-21 00:00:00',3,9306235,NULL,1,0,0,0,0,NULL,NULL,NULL,NULL,0,NULL,NULL,NULL,0,NULL,NULL,NULL,NULL,'id chatname 1587',NULL),(204,'chatname',1,1,'2022-09-22 00:00:00',14,10468030,0,1,1,0,1,0,1,NULL,NULL,1,1,NULL,5,1,1,NULL,NULL,NULL,NULL,'id chatname 1588',NULL),(NULL,'chatname',0,0,'2021-12-20 00:00:00',4,9406680,NULL,1,0,0,0,0,NULL,NULL,NULL,NULL,0,NULL,NULL,NULL,0,NULL,NULL,NULL,NULL,'id chatname 1589',NULL),(NULL,'chatname',0,0,'2022-06-07 00:00:00',2,10194384,NULL,1,0,0,0,0,NULL,NULL,NULL,NULL,1,NULL,NULL,NULL,0,NULL,NULL,NULL,NULL,'id chatname 159',NULL),(NULL,'chatname',0,0,'2022-08-04 00:00:00',1,10345597,NULL,1,0,0,0,0,NULL,NULL,NULL,NULL,0,NULL,NULL,NULL,0,NULL,NULL,NULL,NULL,'id chatname 1590',NULL),(NULL,'chatname',0,0,'2022-03-14 00:00:00',2,9235246,NULL,1,0,0,0,0,NULL,NULL,NULL,NULL,0,NULL,NULL,NULL,0,NULL,NULL,NULL,NULL,'id chatname 1591',NULL),(NULL,'chatname',0,0,'2022-02-28 00:00:00',1,9626104,NULL,1,0,0,0,0,NULL,NULL,NULL,NULL,1,NULL,NULL,NULL,0,NULL,NULL,NULL,NULL,'id chatname 1592',NULL),(NULL,'chatname',0,0,'2021-04-06 00:00:00',1,9208101,NULL,1,0,0,0,0,NULL,NULL,NULL,NULL,0,NULL,NULL,NULL,0,NULL,NULL,NULL,NULL,'id chatname 1593',NULL),(205,'chatname',1,1,'2022-09-19 00:00:00',367,10474400,1,NULL,1,0,0,1,1,NULL,NULL,2,0,NULL,NULL,1,0,NULL,NULL,NULL,NULL,'id chatname 1594',NULL),(NULL,'chatname',0,0,'2022-02-06 00:00:00',1,9533316,NULL,1,0,0,0,0,NULL,NULL,NULL,NULL,0,NULL,NULL,NULL,0,NULL,NULL,NULL,NULL,'id chatname 1595',NULL),(NULL,'chatname',0,0,'2022-04-05 00:00:00',6,9833313,NULL,1,0,0,0,0,NULL,NULL,NULL,NULL,0,NULL,NULL,NULL,0,NULL,NULL,NULL,NULL,'id chatname 1596',NULL),(206,'chatname',1,1,'2022-09-17 00:00:00',8,10260540,1,1,11,0,0,1,9,NULL,NULL,1,0,NULL,6,1,0,'ontario','ontario',0,1,'id chatname 1597',NULL),(NULL,'chatname',0,0,'2022-04-02 00:00:00',156,9701496,NULL,1,0,0,0,0,NULL,NULL,NULL,NULL,1,NULL,NULL,NULL,0,NULL,NULL,NULL,NULL,'id chatname 1598',NULL),(NULL,'chatname',0,0,'2021-06-05 00:00:00',1,9202978,NULL,1,0,0,0,0,NULL,NULL,NULL,NULL,0,NULL,NULL,NULL,0,NULL,NULL,NULL,NULL,'id chatname 1599',NULL),(NULL,'chatname',0,0,'2022-09-18 00:00:00',3,9440083,NULL,1,0,0,0,0,NULL,NULL,NULL,NULL,0,NULL,NULL,NULL,0,NULL,NULL,NULL,NULL,'id chatname 16',NULL),(NULL,'chatname',0,0,'2021-11-18 00:00:00',1,9667862,NULL,1,0,0,0,0,NULL,NULL,NULL,NULL,0,NULL,NULL,NULL,0,NULL,NULL,NULL,NULL,'id chatname 160',NULL),(NULL,'chatname',0,0,'2022-08-19 00:00:00',2,9233874,NULL,1,0,0,0,0,NULL,NULL,NULL,NULL,0,NULL,NULL,NULL,0,NULL,NULL,NULL,NULL,'id chatname 1600',NULL),(NULL,'chatname',0,0,'2022-07-29 00:00:00',8,10236779,NULL,1,0,0,0,0,NULL,NULL,NULL,NULL,0,NULL,NULL,NULL,0,NULL,NULL,NULL,NULL,'id chatname 1601',NULL),(NULL,'chatname',0,0,'2022-04-10 00:00:00',31,9844378,NULL,1,0,0,0,0,NULL,NULL,NULL,NULL,0,NULL,NULL,NULL,0,NULL,NULL,NULL,NULL,'id chatname 1602',NULL),(NULL,'chatname',0,0,'2022-06-11 00:00:00',30,10202864,NULL,1,0,0,0,0,NULL,NULL,NULL,NULL,0,NULL,NULL,NULL,0,NULL,NULL,NULL,NULL,'id chatname 1603',NULL),(NULL,'chatname',0,0,'2022-05-22 00:00:00',20,10193868,NULL,1,0,0,0,0,NULL,NULL,NULL,NULL,0,NULL,NULL,NULL,0,NULL,NULL,NULL,NULL,'id chatname 1604',NULL),(NULL,'chatname',0,0,'2022-04-07 00:00:00',12,10258823,NULL,1,0,0,0,0,NULL,NULL,NULL,NULL,1,NULL,NULL,NULL,0,NULL,NULL,NULL,NULL,'id chatname 1605',NULL),(NULL,'chatname',0,0,'2021-07-25 00:00:00',1,9231223,NULL,1,0,0,0,0,NULL,NULL,NULL,NULL,0,NULL,NULL,NULL,0,NULL,NULL,NULL,NULL,'id chatname 1606',NULL),(NULL,'chatname',0,0,'2022-01-11 00:00:00',2,9374198,NULL,1,0,0,0,0,NULL,NULL,NULL,NULL,0,NULL,NULL,NULL,0,NULL,NULL,NULL,NULL,'id chatname 1607',NULL),(NULL,'chatname',0,0,'2021-12-11 00:00:00',2,9225148,NULL,1,0,0,0,0,NULL,NULL,NULL,NULL,0,NULL,NULL,NULL,0,NULL,NULL,NULL,NULL,'id chatname 1608',NULL),(NULL,'chatname',0,0,'2022-05-05 00:00:00',1,10105030,NULL,1,0,0,0,0,NULL,NULL,NULL,NULL,0,NULL,NULL,NULL,1,NULL,NULL,NULL,NULL,'id chatname 1609',NULL),(NULL,'chatname',0,0,'2022-01-17 00:00:00',1,9221154,NULL,1,0,0,0,0,NULL,NULL,NULL,NULL,0,NULL,NULL,NULL,0,NULL,NULL,NULL,NULL,'id chatname 161',NULL),(NULL,'chatname',0,0,'2021-11-17 00:00:00',2,9206018,NULL,1,0,0,0,0,NULL,NULL,NULL,NULL,0,NULL,NULL,NULL,0,NULL,NULL,NULL,NULL,'id chatname 1610',NULL),(NULL,'chatname',0,0,'2021-12-03 00:00:00',2,9201495,NULL,1,0,0,0,0,NULL,NULL,NULL,NULL,0,NULL,NULL,NULL,0,NULL,NULL,NULL,NULL,'id chatname 1611',NULL),(NULL,'chatname',0,0,'2022-08-11 00:00:00',23,10292938,NULL,1,0,0,0,0,NULL,NULL,NULL,NULL,0,NULL,NULL,NULL,1,NULL,NULL,NULL,NULL,'id chatname 1612',NULL),(NULL,'chatname',0,0,'2022-09-17 00:00:00',60,10495049,NULL,1,0,0,0,0,NULL,NULL,NULL,NULL,0,NULL,NULL,NULL,0,NULL,NULL,NULL,NULL,'id chatname 1613',NULL),(NULL,'chatname',0,0,'2021-07-28 00:00:00',2,9150519,NULL,1,0,0,0,0,NULL,NULL,NULL,NULL,0,NULL,NULL,NULL,0,NULL,NULL,NULL,NULL,'id chatname 1614',NULL),(NULL,'chatname',0,0,'2022-05-27 00:00:00',2,10161014,NULL,1,0,0,0,0,NULL,NULL,NULL,NULL,1,NULL,NULL,NULL,0,NULL,NULL,NULL,NULL,'id chatname 1615',NULL),(NULL,'chatname',0,0,'2022-06-11 00:00:00',1,10201117,NULL,1,0,0,0,0,NULL,NULL,NULL,NULL,1,NULL,NULL,NULL,0,NULL,NULL,NULL,NULL,'id chatname 1616',NULL),(NULL,'chatname',0,0,'2022-03-16 00:00:00',11,9620904,NULL,1,0,0,0,0,NULL,NULL,NULL,NULL,0,NULL,NULL,NULL,0,NULL,NULL,NULL,NULL,'id chatname 1617',NULL),(NULL,'chatname',0,0,'2022-03-14 00:00:00',23,9574891,NULL,1,0,0,0,0,NULL,NULL,NULL,NULL,0,NULL,NULL,NULL,0,NULL,NULL,NULL,NULL,'id chatname 1618',NULL),(NULL,'chatname',0,0,'2022-08-17 00:00:00',57,10398459,NULL,1,0,0,0,0,NULL,NULL,NULL,NULL,0,NULL,NULL,NULL,0,NULL,NULL,NULL,NULL,'id chatname 1619',NULL),(NULL,'chatname',0,0,'2022-07-02 00:00:00',166,10261126,NULL,1,0,0,0,0,NULL,NULL,NULL,NULL,0,NULL,NULL,NULL,0,NULL,NULL,NULL,NULL,'id chatname 162',NULL),(NULL,'chatname',0,0,'2022-03-14 00:00:00',40,9220121,NULL,1,0,0,0,0,NULL,NULL,NULL,NULL,0,NULL,NULL,NULL,0,NULL,NULL,NULL,NULL,'id chatname 1620',NULL),(NULL,'chatname',0,0,'2022-03-31 00:00:00',1,9197169,NULL,1,0,0,0,0,NULL,NULL,NULL,NULL,0,NULL,NULL,NULL,0,NULL,NULL,NULL,NULL,'id chatname 1621',NULL),(NULL,'chatname',0,0,'2021-09-19 00:00:00',1,9219690,NULL,1,0,0,0,0,NULL,NULL,NULL,NULL,0,NULL,NULL,NULL,0,NULL,NULL,NULL,NULL,'id chatname 1622',NULL),(207,'chatname',1,1,'2022-09-21 00:00:00',5,10486031,0,1,2,0,1,0,1,NULL,NULL,1,0,NULL,3,2,0,NULL,NULL,NULL,NULL,'id chatname 1623',NULL),(NULL,'chatname',0,0,'2022-07-23 00:00:00',1,10212461,NULL,1,0,0,0,0,NULL,NULL,NULL,NULL,0,NULL,NULL,NULL,0,NULL,NULL,NULL,NULL,'id chatname 1624',NULL),(NULL,'chatname',0,0,'2022-09-21 00:00:00',10,10492959,NULL,1,0,0,0,0,NULL,NULL,NULL,NULL,1,NULL,NULL,NULL,0,NULL,NULL,NULL,NULL,'id chatname 1625',NULL),(NULL,'chatname',1,0,'2022-09-04 00:00:00',26,10369444,NULL,1,0,0,0,0,NULL,NULL,NULL,NULL,0,NULL,NULL,NULL,0,NULL,NULL,NULL,NULL,'id chatname 1626',NULL),(NULL,'chatname',0,0,'2022-03-18 00:00:00',1,9673980,NULL,1,0,0,0,0,NULL,NULL,NULL,NULL,0,NULL,NULL,NULL,0,NULL,NULL,NULL,NULL,'id chatname 1627',NULL),(NULL,'chatname',0,0,'2022-07-23 00:00:00',2,10166650,NULL,1,0,0,0,0,NULL,NULL,NULL,NULL,1,NULL,NULL,NULL,0,NULL,NULL,NULL,NULL,'id chatname 1628',NULL),(NULL,'chatname',0,0,'2021-09-23 00:00:00',2,9232593,NULL,1,0,0,0,0,NULL,NULL,NULL,NULL,1,NULL,NULL,NULL,0,NULL,NULL,NULL,NULL,'id chatname 1629',NULL),(NULL,'chatname',0,0,'2022-09-11 00:00:00',7,10413266,NULL,1,0,0,0,0,NULL,NULL,NULL,NULL,1,NULL,NULL,NULL,0,NULL,NULL,NULL,NULL,'id chatname 163',NULL),(NULL,'chatname',0,0,'2022-01-15 00:00:00',2,9458118,NULL,1,0,0,0,0,NULL,NULL,NULL,NULL,0,NULL,NULL,NULL,0,NULL,NULL,NULL,NULL,'id chatname 1630',NULL),(NULL,'chatname',0,0,'2021-09-24 00:00:00',5,9249851,NULL,1,0,0,0,0,NULL,NULL,NULL,NULL,0,NULL,NULL,NULL,0,NULL,NULL,NULL,NULL,'id chatname 1631',NULL),(NULL,'chatname',0,0,'2022-06-23 00:00:00',1,10160367,NULL,1,0,0,0,0,NULL,NULL,NULL,NULL,1,NULL,NULL,NULL,0,NULL,NULL,NULL,NULL,'id chatname 1632',NULL),(208,'chatname',1,1,'2022-09-22 00:00:00',87,10504221,0,1,3,0,1,0,1,NULL,NULL,2,1,NULL,2,1,0,NULL,NULL,NULL,NULL,'id chatname 1633',NULL),(209,'chatname',1,1,'2022-09-22 00:00:00',30,10472780,0,1,3,0,0,0,1,NULL,NULL,2,1,NULL,1,2,0,NULL,NULL,NULL,NULL,'id chatname 1634',NULL),(NULL,'chatname',0,0,'2022-07-14 00:00:00',21,10296336,NULL,1,0,0,0,0,NULL,NULL,NULL,NULL,1,NULL,NULL,NULL,0,NULL,NULL,NULL,NULL,'id chatname 1635',NULL),(NULL,'chatname',0,0,'2021-12-21 00:00:00',4,9403388,NULL,1,0,0,0,0,NULL,NULL,NULL,NULL,0,NULL,NULL,NULL,0,NULL,NULL,NULL,NULL,'id chatname 1636',NULL),(NULL,'chatname',0,0,'2022-08-23 00:00:00',15,10232550,NULL,1,0,0,0,0,NULL,NULL,NULL,NULL,1,NULL,NULL,NULL,0,NULL,NULL,NULL,NULL,'id chatname 1637',NULL),(NULL,'chatname',0,0,'2022-05-23 00:00:00',5,10080431,NULL,1,0,0,0,0,NULL,NULL,NULL,NULL,0,NULL,NULL,NULL,0,NULL,NULL,NULL,NULL,'id chatname 1638',NULL),(NULL,'chatname',0,0,'2022-02-13 00:00:00',3,9369602,NULL,1,0,0,0,0,NULL,NULL,NULL,NULL,0,NULL,NULL,NULL,0,NULL,NULL,NULL,NULL,'id chatname 1639',NULL),(NULL,'chatname',0,0,'2022-03-14 00:00:00',62,9559469,NULL,1,0,0,0,0,NULL,NULL,NULL,NULL,0,NULL,NULL,NULL,0,NULL,NULL,NULL,NULL,'id chatname 164',NULL),(NULL,'chatname',0,0,'2022-08-14 00:00:00',10,10164148,NULL,1,0,0,0,0,NULL,NULL,NULL,NULL,0,NULL,NULL,NULL,1,NULL,NULL,NULL,NULL,'id chatname 1640',NULL),(NULL,'chatname',0,0,'2021-12-07 00:00:00',10,9172689,NULL,1,0,0,0,0,NULL,NULL,NULL,NULL,0,NULL,NULL,NULL,1,NULL,NULL,NULL,NULL,'id chatname 1641',NULL),(NULL,'chatname',0,0,'2022-05-07 00:00:00',3,10107986,NULL,1,0,0,0,0,NULL,NULL,NULL,NULL,0,NULL,NULL,NULL,1,NULL,NULL,NULL,NULL,'id chatname 1642',NULL),(NULL,'chatname',0,0,'2022-07-17 00:00:00',1,10304978,NULL,1,0,0,0,0,NULL,NULL,NULL,NULL,0,NULL,NULL,NULL,0,NULL,NULL,NULL,NULL,'id chatname 1643',NULL),(NULL,'chatname',0,0,'2022-03-14 00:00:00',12,9444345,NULL,1,0,0,0,0,NULL,NULL,NULL,NULL,0,NULL,NULL,NULL,0,NULL,NULL,NULL,NULL,'id chatname 1644',NULL),(210,'chatname',1,1,'2022-09-19 00:00:00',39,10482690,0,1,2,0,1,0,1,NULL,NULL,1,1,NULL,1,2,0,NULL,NULL,NULL,NULL,'id chatname 1645',NULL),(NULL,'chatname',0,0,'2021-11-07 00:00:00',1,9227971,NULL,1,0,0,0,0,NULL,NULL,NULL,NULL,0,NULL,NULL,NULL,0,NULL,NULL,NULL,NULL,'id chatname 1646',NULL),(NULL,'chatname',0,0,'2022-03-14 00:00:00',6,9546728,NULL,1,0,0,0,0,NULL,NULL,NULL,NULL,0,NULL,NULL,NULL,0,NULL,NULL,NULL,NULL,'id chatname 1647',NULL),(NULL,'chatname',0,0,'2022-03-14 00:00:00',7,9630854,NULL,1,0,0,0,0,NULL,NULL,NULL,NULL,0,NULL,NULL,NULL,0,NULL,NULL,NULL,NULL,'id chatname 1648',NULL),(NULL,'chatname',0,0,'2022-03-14 00:00:00',1,9220588,NULL,1,0,0,0,0,NULL,NULL,NULL,NULL,0,NULL,NULL,NULL,0,NULL,NULL,NULL,NULL,'id chatname 1649',NULL),(NULL,'chatname',0,0,'2022-01-29 00:00:00',1,9543991,NULL,1,0,0,0,0,NULL,NULL,NULL,NULL,0,NULL,NULL,NULL,0,NULL,NULL,NULL,NULL,'id chatname 165',NULL),(211,'chatname',1,1,'2022-09-22 00:00:00',86,10501330,0,1,22,0,0,1,1,NULL,NULL,6,1,NULL,60,1,0,NULL,NULL,NULL,NULL,'id chatname 1650',NULL),(NULL,'chatname',0,0,'2022-05-31 00:00:00',2,10149831,NULL,NULL,0,0,0,0,NULL,NULL,NULL,NULL,0,NULL,NULL,NULL,0,NULL,NULL,NULL,NULL,'id chatname 1651',NULL),(NULL,'chatname',0,0,'2022-04-07 00:00:00',19,9837307,NULL,1,0,0,0,0,NULL,NULL,NULL,NULL,0,NULL,NULL,NULL,0,NULL,NULL,NULL,NULL,'id chatname 1652',NULL),(NULL,'chatname',1,0,'2022-09-20 00:00:00',74,10498463,NULL,1,0,0,0,0,NULL,NULL,NULL,NULL,0,NULL,NULL,NULL,0,NULL,NULL,NULL,NULL,'id chatname 1653',NULL),(NULL,'chatname',0,0,'2022-09-22 00:00:00',21,10506845,NULL,1,0,0,0,0,NULL,NULL,NULL,NULL,0,NULL,NULL,NULL,0,NULL,NULL,NULL,NULL,'id chatname 1654',NULL),(NULL,'chatname',0,0,'2021-11-18 00:00:00',3,9329905,NULL,1,0,0,0,0,NULL,NULL,NULL,NULL,0,NULL,NULL,NULL,0,NULL,NULL,NULL,NULL,'id chatname 1655',NULL),(NULL,'chatname',0,0,'2021-11-11 00:00:00',12,9326129,NULL,1,0,0,0,0,NULL,NULL,NULL,NULL,0,NULL,NULL,NULL,1,NULL,NULL,NULL,NULL,'id chatname 1656',NULL),(NULL,'chatname',0,0,'2022-01-14 00:00:00',41,9379687,NULL,1,0,0,0,0,NULL,NULL,NULL,NULL,0,NULL,NULL,NULL,0,NULL,NULL,NULL,NULL,'id chatname 1657',NULL),(NULL,'chatname',0,0,'2021-11-03 00:00:00',1,9317291,NULL,1,0,0,0,0,NULL,NULL,NULL,NULL,0,NULL,NULL,NULL,0,NULL,NULL,NULL,NULL,'id chatname 1658',NULL),(NULL,'chatname',0,0,'2022-09-22 00:00:00',6,9650656,NULL,1,0,0,0,0,NULL,NULL,NULL,NULL,0,NULL,NULL,NULL,0,NULL,NULL,NULL,NULL,'id chatname 1659',NULL),(NULL,'chatname',0,0,'2021-08-09 00:00:00',1,9235403,NULL,1,0,0,0,0,NULL,NULL,NULL,NULL,0,NULL,NULL,NULL,1,NULL,NULL,NULL,NULL,'id chatname 166',NULL),(NULL,'chatname',0,0,'2022-06-03 00:00:00',1,10118602,NULL,1,0,0,0,0,NULL,NULL,NULL,NULL,0,NULL,NULL,NULL,0,NULL,NULL,NULL,NULL,'id chatname 1660',NULL),(NULL,'chatname',0,0,'2022-06-16 00:00:00',2,10215025,NULL,1,0,0,0,0,NULL,NULL,NULL,NULL,0,NULL,NULL,NULL,0,NULL,NULL,NULL,NULL,'id chatname 1661',NULL),(212,'chatname',1,1,'2022-09-21 00:00:00',2,9568677,1,1,17,0,0,1,7,NULL,NULL,1,1,NULL,11,1,0,'british columbia','british columbia',1,1,'id chatname 1662',NULL),(NULL,'chatname',0,0,'2022-05-17 00:00:00',2,9399038,NULL,1,0,0,0,0,NULL,NULL,NULL,NULL,1,NULL,NULL,NULL,0,NULL,NULL,NULL,NULL,'id chatname 1663',NULL),(NULL,'chatname',0,0,'2022-09-12 00:00:00',1,9231437,NULL,1,0,0,0,0,NULL,NULL,NULL,NULL,0,NULL,NULL,NULL,1,NULL,NULL,NULL,NULL,'id chatname 1664',NULL),(NULL,'chatname',0,0,'2022-07-17 00:00:00',1,10103065,NULL,1,0,0,0,0,NULL,NULL,NULL,NULL,0,NULL,NULL,NULL,0,NULL,NULL,NULL,NULL,'id chatname 1665',NULL),(NULL,'chatname',0,0,'2021-05-03 00:00:00',1,9186547,NULL,1,0,0,0,0,NULL,NULL,NULL,NULL,0,NULL,NULL,NULL,0,NULL,NULL,NULL,NULL,'id chatname 1666',NULL),(NULL,'chatname',0,0,'2021-10-03 00:00:00',5,9243323,NULL,1,0,0,0,0,NULL,NULL,NULL,NULL,1,NULL,NULL,NULL,0,NULL,NULL,NULL,NULL,'id chatname 1667',NULL),(NULL,'chatname',0,0,'2022-01-31 00:00:00',16,9547771,NULL,1,0,0,0,0,NULL,NULL,NULL,NULL,0,NULL,NULL,NULL,1,NULL,NULL,NULL,NULL,'id chatname 1668',NULL),(NULL,'chatname',0,0,'2022-08-25 00:00:00',1,9685466,NULL,1,0,0,0,0,NULL,NULL,NULL,NULL,0,NULL,NULL,NULL,0,NULL,NULL,NULL,NULL,'id chatname 1669',NULL),(216,'chatname',1,1,'2022-09-21 00:00:00',3,10394087,0,1,1,0,0,0,1,NULL,NULL,3,1,NULL,1,1,0,NULL,NULL,NULL,NULL,'id chatname 167',NULL),(NULL,'chatname',0,0,'2022-04-02 00:00:00',49,9452428,NULL,1,0,0,0,0,NULL,NULL,NULL,NULL,0,NULL,NULL,NULL,1,NULL,NULL,NULL,NULL,'id chatname 1670',NULL),(NULL,'chatname',0,0,'2022-09-21 00:00:00',17,10277425,NULL,1,0,0,0,0,NULL,NULL,NULL,NULL,0,NULL,NULL,NULL,1,NULL,NULL,NULL,NULL,'id chatname 1671',NULL),(NULL,'chatname',0,0,'2022-04-16 00:00:00',2,9208756,NULL,1,0,0,0,0,NULL,NULL,NULL,NULL,0,NULL,NULL,NULL,1,NULL,NULL,NULL,NULL,'id chatname 1672',NULL),(NULL,'chatname',0,0,'2022-04-24 00:00:00',5,9659367,NULL,1,0,0,0,0,NULL,NULL,NULL,NULL,0,NULL,NULL,NULL,1,NULL,NULL,NULL,NULL,'id chatname 1673',NULL),(NULL,'chatname',0,0,'2022-03-14 00:00:00',1,9628928,NULL,1,0,0,0,0,NULL,NULL,NULL,NULL,0,NULL,NULL,NULL,1,NULL,NULL,NULL,NULL,'id chatname 1674',NULL),(213,'chatname',1,1,'2022-09-22 00:00:00',23,10356646,0,1,1,0,0,1,1,NULL,NULL,1,1,NULL,1,1,0,NULL,NULL,NULL,NULL,'id chatname 1675',NULL),(NULL,'chatname',1,0,'2022-09-06 00:00:00',75,10450453,NULL,1,0,0,0,0,NULL,NULL,NULL,NULL,0,NULL,NULL,NULL,0,NULL,NULL,NULL,NULL,'id chatname 1676',NULL),(NULL,'chatname',0,0,'2021-04-12 00:00:00',1,9229196,NULL,1,0,0,0,0,NULL,NULL,NULL,NULL,1,NULL,NULL,NULL,0,NULL,NULL,NULL,NULL,'id chatname 1677',NULL),(NULL,'chatname',0,0,'2022-09-13 00:00:00',4,10482792,NULL,1,0,0,0,0,NULL,NULL,NULL,NULL,1,NULL,NULL,NULL,0,NULL,NULL,NULL,NULL,'id chatname 1678',NULL),(NULL,'chatname',0,0,'2022-05-09 00:00:00',3,10113222,NULL,1,0,0,0,0,NULL,NULL,NULL,NULL,0,NULL,NULL,NULL,1,NULL,NULL,NULL,NULL,'id chatname 1679',NULL),(NULL,'chatname',0,0,'2022-03-23 00:00:00',34,9685132,NULL,1,0,0,0,0,NULL,NULL,NULL,NULL,0,NULL,NULL,NULL,0,NULL,NULL,NULL,NULL,'id chatname 168',NULL),(NULL,'chatname',0,0,'2022-02-03 00:00:00',1,9231230,NULL,1,0,0,0,0,NULL,NULL,NULL,NULL,0,NULL,NULL,NULL,0,NULL,NULL,NULL,NULL,'id chatname 1680',NULL),(NULL,'chatname',0,0,'2022-03-23 00:00:00',2,9685580,NULL,1,0,0,0,0,NULL,NULL,NULL,NULL,1,NULL,NULL,NULL,1,NULL,NULL,NULL,NULL,'id chatname 1681',NULL),(NULL,'chatname',0,0,'2022-08-09 00:00:00',53,10326294,NULL,1,0,0,0,0,NULL,NULL,NULL,NULL,1,NULL,NULL,NULL,0,NULL,NULL,NULL,NULL,'id chatname 1682',NULL),(NULL,'chatname',0,0,'2022-09-13 00:00:00',31,10482802,NULL,1,0,0,0,0,NULL,NULL,NULL,NULL,1,NULL,NULL,NULL,1,NULL,NULL,NULL,NULL,'id chatname 1683',NULL),(NULL,'chatname',0,0,'2022-05-19 00:00:00',18,10139964,NULL,1,0,0,0,0,NULL,NULL,NULL,NULL,0,NULL,NULL,NULL,0,NULL,NULL,NULL,NULL,'id chatname 1684',NULL),(NULL,'chatname',0,0,'2022-08-20 00:00:00',1,10238363,NULL,1,0,0,0,0,NULL,NULL,NULL,NULL,0,NULL,NULL,NULL,0,NULL,NULL,NULL,NULL,'id chatname 1685',NULL),(NULL,'chatname',0,0,'2022-08-13 00:00:00',8,10227396,NULL,1,0,0,0,0,NULL,NULL,NULL,NULL,0,NULL,NULL,NULL,0,NULL,NULL,NULL,NULL,'id chatname 1686',NULL),(NULL,'chatname',0,0,'2022-09-23 00:00:00',23,10457327,NULL,1,0,0,0,0,NULL,NULL,NULL,NULL,0,NULL,NULL,NULL,1,NULL,NULL,NULL,NULL,'id chatname 1687',NULL),(NULL,'chatname',0,0,'2022-06-24 00:00:00',17,10240908,NULL,1,0,0,0,0,NULL,NULL,NULL,NULL,0,NULL,NULL,NULL,0,NULL,NULL,NULL,NULL,'id chatname 1688',NULL),(NULL,'chatname',0,0,'2022-05-07 00:00:00',1,10103161,NULL,1,0,0,0,0,NULL,NULL,NULL,NULL,0,NULL,NULL,NULL,1,NULL,NULL,NULL,NULL,'id chatname 1689',NULL),(NULL,'chatname',0,0,'2022-03-14 00:00:00',1,9658455,NULL,1,0,0,0,0,NULL,NULL,NULL,NULL,0,NULL,NULL,NULL,0,NULL,NULL,NULL,NULL,'id chatname 169',NULL),(NULL,'chatname',0,0,'2022-09-08 00:00:00',4,10422624,NULL,1,0,0,0,0,NULL,NULL,NULL,NULL,0,NULL,NULL,NULL,0,NULL,NULL,NULL,NULL,'id chatname 1690',NULL),(NULL,'chatname',0,0,'2022-07-27 00:00:00',1,9235002,NULL,1,0,0,0,0,NULL,NULL,NULL,NULL,0,NULL,NULL,NULL,0,NULL,NULL,NULL,NULL,'id chatname 1691',NULL),(NULL,'chatname',0,0,'2022-09-21 00:00:00',4,10234065,NULL,1,0,0,0,0,NULL,NULL,NULL,NULL,0,NULL,NULL,NULL,0,NULL,NULL,NULL,NULL,'id chatname 1692',NULL),(NULL,'chatname',0,0,'2022-04-03 00:00:00',2,9827004,NULL,1,0,0,0,0,NULL,NULL,NULL,NULL,0,NULL,NULL,NULL,0,NULL,NULL,NULL,NULL,'id chatname 1693',NULL),(NULL,'chatname',0,0,'2021-11-20 00:00:00',3,9351336,NULL,NULL,0,0,0,0,NULL,NULL,NULL,NULL,0,NULL,NULL,NULL,0,NULL,NULL,NULL,NULL,'id chatname 1694',NULL),(NULL,'chatname',0,0,'2022-03-28 00:00:00',4,9696916,NULL,1,0,0,0,0,NULL,NULL,NULL,NULL,0,NULL,NULL,NULL,0,NULL,NULL,NULL,NULL,'id chatname 1695',NULL),(NULL,'chatname',0,0,'2021-11-30 00:00:00',3,9231791,NULL,1,0,0,0,0,NULL,NULL,NULL,NULL,1,NULL,NULL,NULL,0,NULL,NULL,NULL,NULL,'id chatname 1696',NULL),(NULL,'chatname',0,0,'2022-05-17 00:00:00',40,10131114,NULL,1,0,0,0,0,NULL,NULL,NULL,NULL,0,NULL,NULL,NULL,0,NULL,NULL,NULL,NULL,'id chatname 1697',NULL),(NULL,'chatname',0,0,'2022-04-08 00:00:00',27,9543652,NULL,1,0,0,0,0,NULL,NULL,NULL,NULL,1,NULL,NULL,NULL,0,NULL,NULL,NULL,NULL,'id chatname 1698',NULL),(NULL,'chatname',0,0,'2021-11-08 00:00:00',1,9186629,NULL,1,0,0,0,0,NULL,NULL,NULL,NULL,0,NULL,NULL,NULL,0,NULL,NULL,NULL,NULL,'id chatname 1699',NULL),(NULL,'chatname',0,0,'2022-03-14 00:00:00',1,9639338,NULL,1,0,0,0,0,NULL,NULL,NULL,NULL,0,NULL,NULL,NULL,0,NULL,NULL,NULL,NULL,'id chatname 17',NULL),(NULL,'chatname',0,0,'2022-03-14 00:00:00',13,9365838,NULL,1,0,0,0,0,NULL,NULL,NULL,NULL,1,NULL,NULL,NULL,0,NULL,NULL,NULL,NULL,'id chatname 170',NULL),(NULL,'chatname',0,0,'2022-03-14 00:00:00',15,9631865,NULL,1,0,0,0,0,NULL,NULL,NULL,NULL,0,NULL,NULL,NULL,0,NULL,NULL,NULL,NULL,'id chatname 1700',NULL),(NULL,'chatname',0,0,'2022-04-18 00:00:00',14,9861626,NULL,1,0,0,0,0,NULL,NULL,NULL,NULL,0,NULL,NULL,NULL,0,NULL,NULL,NULL,NULL,'id chatname 1701',NULL),(NULL,'chatname',0,0,'2022-01-23 00:00:00',4,9523357,NULL,1,0,0,0,0,NULL,NULL,NULL,NULL,1,NULL,NULL,NULL,0,NULL,NULL,NULL,NULL,'id chatname 1702',NULL),(NULL,'chatname',0,0,'2022-09-19 00:00:00',735,10499647,NULL,1,0,0,0,0,NULL,NULL,NULL,NULL,1,NULL,NULL,NULL,0,NULL,NULL,NULL,NULL,'id chatname 1703',NULL),(NULL,'chatname',0,0,'2022-04-28 00:00:00',5,10082870,NULL,1,0,0,0,0,NULL,NULL,NULL,NULL,0,NULL,NULL,NULL,0,NULL,NULL,NULL,NULL,'id chatname 1704',NULL),(NULL,'chatname',0,0,'2022-03-14 00:00:00',1,9185963,NULL,1,0,0,0,0,NULL,NULL,NULL,NULL,0,NULL,NULL,NULL,0,NULL,NULL,NULL,NULL,'id chatname 1705',NULL),(214,'chatname',1,1,'2022-09-08 00:00:00',20,10333186,0,1,1,0,1,0,1,NULL,NULL,1,1,NULL,NULL,1,0,NULL,NULL,NULL,NULL,'id chatname 1706',NULL),(215,'chatname',1,1,'2022-09-23 00:00:00',3,10489918,0,1,2,0,1,0,1,NULL,NULL,1,0,NULL,2,1,0,NULL,NULL,NULL,NULL,'id chatname 1707',NULL),(NULL,'chatname',0,0,'2022-04-29 00:00:00',9,9698527,NULL,1,0,0,0,0,NULL,NULL,NULL,NULL,0,NULL,NULL,NULL,0,NULL,NULL,NULL,NULL,'id chatname 1708',NULL),(NULL,'chatname',0,0,'2022-09-21 00:00:00',4,10398425,NULL,1,0,0,0,0,NULL,NULL,NULL,NULL,0,NULL,NULL,NULL,0,NULL,NULL,NULL,NULL,'id chatname 1709',NULL),(NULL,'chatname',0,0,'2021-11-12 00:00:00',26,9220046,NULL,1,0,0,0,0,NULL,NULL,NULL,NULL,0,NULL,NULL,NULL,0,NULL,NULL,NULL,NULL,'id chatname 171',NULL),(NULL,'chatname',0,0,'2022-04-19 00:00:00',1,9211846,NULL,1,0,0,0,0,NULL,NULL,NULL,NULL,0,NULL,NULL,NULL,0,NULL,NULL,NULL,NULL,'id chatname 1710',NULL),(NULL,'chatname',0,0,'2022-01-19 00:00:00',4,9235919,NULL,1,0,0,0,0,NULL,NULL,NULL,NULL,0,NULL,NULL,NULL,0,NULL,NULL,NULL,NULL,'id chatname 1711',NULL),(NULL,'chatname',0,0,'2022-03-31 00:00:00',45,9695421,NULL,1,0,0,0,0,NULL,NULL,NULL,NULL,0,NULL,NULL,NULL,1,NULL,NULL,NULL,NULL,'id chatname 1712',NULL),(NULL,'chatname',0,0,'2022-09-22 00:00:00',64,10475444,NULL,1,0,0,0,0,NULL,NULL,NULL,NULL,0,NULL,NULL,NULL,0,NULL,NULL,NULL,NULL,'id chatname 1713',NULL),(NULL,'chatname',0,0,'2022-06-11 00:00:00',8,10202685,NULL,1,0,0,0,0,NULL,NULL,NULL,NULL,0,NULL,NULL,NULL,0,NULL,NULL,NULL,NULL,'id chatname 1714',NULL),(NULL,'chatname',0,0,'2022-06-30 00:00:00',31,10255832,NULL,1,0,0,0,0,NULL,NULL,NULL,NULL,0,NULL,NULL,NULL,0,NULL,NULL,NULL,NULL,'id chatname 1715',NULL),(NULL,'chatname',0,0,'2022-09-22 00:00:00',103,10417483,NULL,1,0,0,0,0,NULL,NULL,NULL,NULL,0,NULL,NULL,NULL,0,NULL,NULL,NULL,NULL,'id chatname 1716',NULL),(NULL,'chatname',0,0,'2021-10-24 00:00:00',1,9290723,NULL,1,0,0,0,0,NULL,NULL,NULL,NULL,0,NULL,NULL,NULL,0,NULL,NULL,NULL,NULL,'id chatname 1717',NULL),(217,'chatname',1,1,'2022-09-19 00:00:00',57,10498462,0,1,12,0,0,0,1,NULL,NULL,10,1,NULL,2,2,1,NULL,NULL,NULL,NULL,'id chatname 1718',NULL),(218,'chatname',1,1,'2022-09-21 00:00:00',6,10449251,0,1,14,0,1,1,1,NULL,NULL,1,0,NULL,7,1,0,NULL,NULL,NULL,NULL,'id chatname 1719',NULL),(NULL,'chatname',0,0,'2021-12-20 00:00:00',3,9385479,NULL,1,0,0,0,0,NULL,NULL,NULL,NULL,0,NULL,NULL,NULL,0,NULL,NULL,NULL,NULL,'id chatname 172',NULL),(NULL,'chatname',0,0,'2022-05-20 00:00:00',176,10143368,NULL,1,0,0,0,0,NULL,NULL,NULL,NULL,1,NULL,NULL,NULL,1,NULL,NULL,NULL,NULL,'id chatname 1720',NULL),(219,'chatname',1,1,'2022-09-19 00:00:00',8,10086436,1,1,10,0,0,1,7,NULL,NULL,2,1,NULL,1,7,0,'alberta','multiple',1,1,'id chatname 1721',NULL),(NULL,'chatname',0,0,'2022-09-22 00:00:00',61,10262822,NULL,1,0,0,0,0,NULL,NULL,NULL,NULL,1,NULL,NULL,NULL,1,NULL,NULL,NULL,NULL,'id chatname 1722',NULL),(NULL,'chatname',0,0,'2021-09-19 00:00:00',2,9220774,NULL,1,0,0,0,0,NULL,NULL,NULL,NULL,1,NULL,NULL,NULL,0,NULL,NULL,NULL,NULL,'id chatname 1723',NULL),(NULL,'chatname',0,0,'2021-12-14 00:00:00',1,9154479,NULL,1,0,0,0,0,NULL,NULL,NULL,NULL,1,NULL,NULL,NULL,0,NULL,NULL,NULL,NULL,'id chatname 1724',NULL),(NULL,'chatname',0,0,'2022-05-14 00:00:00',38,10096216,NULL,1,0,0,0,0,NULL,NULL,NULL,NULL,0,NULL,NULL,NULL,0,NULL,NULL,NULL,NULL,'id chatname 1725',NULL),(NULL,'chatname',0,0,'2021-11-19 00:00:00',2,9233581,NULL,1,0,0,0,0,NULL,NULL,NULL,NULL,1,NULL,NULL,NULL,0,NULL,NULL,NULL,NULL,'id chatname 1726',NULL),(NULL,'chatname',0,0,'2022-03-14 00:00:00',7,9283673,NULL,1,0,0,0,0,NULL,NULL,NULL,NULL,0,NULL,NULL,NULL,0,NULL,NULL,NULL,NULL,'id chatname 1727',NULL),(NULL,'chatname',0,0,'2022-03-14 00:00:00',4,9548191,NULL,1,0,0,0,0,NULL,NULL,NULL,NULL,0,NULL,NULL,NULL,0,NULL,NULL,NULL,NULL,'id chatname 1728',NULL),(NULL,'chatname',0,0,'2021-10-19 00:00:00',7,9235004,NULL,1,0,0,0,0,NULL,NULL,NULL,NULL,1,NULL,NULL,NULL,1,NULL,NULL,NULL,NULL,'id chatname 1729',NULL),(NULL,'chatname',0,0,'2022-08-22 00:00:00',13,9664511,NULL,1,0,0,0,0,NULL,NULL,NULL,NULL,0,NULL,NULL,NULL,0,NULL,NULL,NULL,NULL,'id chatname 173',NULL),(NULL,'chatname',0,0,'2022-07-15 00:00:00',1,10290770,NULL,1,0,0,0,0,NULL,NULL,NULL,NULL,0,NULL,NULL,NULL,0,NULL,NULL,NULL,NULL,'id chatname 1730',NULL),(NULL,'chatname',0,0,'2021-11-30 00:00:00',1,9309215,NULL,1,0,0,0,0,NULL,NULL,NULL,NULL,0,NULL,NULL,NULL,0,NULL,NULL,NULL,NULL,'id chatname 1731',NULL),(NULL,'chatname',0,0,'2022-09-19 00:00:00',29,10383554,NULL,1,0,0,0,0,NULL,NULL,NULL,NULL,0,NULL,NULL,NULL,0,NULL,NULL,NULL,NULL,'id chatname 1732',NULL),(NULL,'chatname',0,0,'2022-09-22 00:00:00',79,10494039,NULL,1,0,0,0,0,NULL,NULL,NULL,NULL,0,NULL,NULL,NULL,0,NULL,NULL,NULL,NULL,'id chatname 1733',NULL),(NULL,'chatname',0,0,'2021-11-30 00:00:00',11,9327725,NULL,1,0,0,0,0,NULL,NULL,NULL,NULL,0,NULL,NULL,NULL,0,NULL,NULL,NULL,NULL,'id chatname 1734',NULL),(220,'chatname',1,1,'2022-09-13 00:00:00',56,10465596,0,1,1,0,0,0,1,NULL,NULL,2,1,NULL,NULL,3,0,NULL,NULL,NULL,NULL,'id chatname 1735',NULL),(NULL,'chatname',0,0,'2022-09-05 00:00:00',1,10408066,NULL,1,0,0,0,0,NULL,NULL,NULL,NULL,0,NULL,NULL,NULL,0,NULL,NULL,NULL,NULL,'id chatname 1736',NULL),(NULL,'chatname',0,0,'2022-09-22 00:00:00',31,10469389,NULL,1,0,0,0,0,NULL,NULL,NULL,NULL,0,NULL,NULL,NULL,0,NULL,NULL,NULL,NULL,'id chatname 1737',NULL),(NULL,'chatname',0,0,'2022-06-03 00:00:00',2,10181434,NULL,1,0,0,0,0,NULL,NULL,NULL,NULL,0,NULL,NULL,NULL,0,NULL,NULL,NULL,NULL,'id chatname 1738',NULL),(NULL,'chatname',0,0,'2021-11-26 00:00:00',2,9230745,NULL,1,0,0,0,0,NULL,NULL,NULL,NULL,0,NULL,NULL,NULL,0,NULL,NULL,NULL,NULL,'id chatname 1739',NULL),(NULL,'chatname',0,0,'2021-05-24 00:00:00',1,9231534,NULL,1,0,0,0,0,NULL,NULL,NULL,NULL,1,NULL,NULL,NULL,0,NULL,NULL,NULL,NULL,'id chatname 174',NULL),(NULL,'chatname',0,0,'2022-02-19 00:00:00',2,9572532,NULL,1,0,0,0,0,NULL,NULL,NULL,NULL,0,NULL,NULL,NULL,0,NULL,NULL,NULL,NULL,'id chatname 1740',NULL),(NULL,'chatname',0,0,'2022-03-10 00:00:00',21,9652666,NULL,1,0,0,0,0,NULL,NULL,NULL,NULL,0,NULL,NULL,NULL,0,NULL,NULL,NULL,NULL,'id chatname 1741',NULL),(221,'chatname',1,1,'2022-09-21 00:00:00',323,10487603,0,1,2,0,0,0,1,NULL,NULL,2,1,NULL,1,1,0,NULL,NULL,NULL,NULL,'id chatname 1742',NULL),(NULL,'chatname',1,0,'2022-09-22 00:00:00',14,10159333,NULL,1,0,0,0,0,NULL,NULL,NULL,NULL,0,NULL,NULL,NULL,0,NULL,NULL,NULL,NULL,'id chatname 1743',NULL),(NULL,'chatname',0,0,'2022-04-14 00:00:00',24,9706171,NULL,1,0,0,0,0,NULL,NULL,NULL,NULL,0,NULL,NULL,NULL,0,NULL,NULL,NULL,NULL,'id chatname 1744',NULL),(NULL,'chatname',0,0,'2022-06-22 00:00:00',54,10234654,NULL,1,0,0,0,0,NULL,NULL,NULL,NULL,0,NULL,NULL,NULL,0,NULL,NULL,NULL,NULL,'id chatname 1745',NULL),(222,'chatname',1,1,'2022-09-22 00:00:00',3,10375824,1,1,9,1,0,1,20,6,NULL,1,0,NULL,24,3,0,'ontario','ontario',1,1,'id chatname 1746',NULL),(NULL,'chatname',0,0,'2022-08-15 00:00:00',12,10279183,NULL,1,0,0,0,0,NULL,NULL,NULL,NULL,0,NULL,NULL,NULL,0,NULL,NULL,NULL,NULL,'id chatname 1747',NULL),(NULL,'chatname',0,0,'2022-09-09 00:00:00',5,10382112,NULL,1,0,0,0,0,NULL,NULL,NULL,NULL,1,NULL,NULL,NULL,0,NULL,NULL,NULL,NULL,'id chatname 1748',NULL),(NULL,'chatname',0,0,'2021-10-15 00:00:00',1,9219090,NULL,1,0,0,0,0,NULL,NULL,NULL,NULL,0,NULL,NULL,NULL,0,NULL,NULL,NULL,NULL,'id chatname 1749',NULL),(NULL,'chatname',0,0,'2022-06-07 00:00:00',5,10191768,NULL,1,0,0,0,0,NULL,NULL,NULL,NULL,1,NULL,NULL,NULL,0,NULL,NULL,NULL,NULL,'id chatname 175',NULL),(NULL,'chatname',0,0,'2021-09-30 00:00:00',1,9231358,NULL,1,0,0,0,0,NULL,NULL,NULL,NULL,0,NULL,NULL,NULL,0,NULL,NULL,NULL,NULL,'id chatname 1750',NULL),(NULL,'chatname',0,0,'2022-05-29 00:00:00',28,10162670,NULL,1,0,0,0,0,NULL,NULL,NULL,NULL,0,NULL,NULL,NULL,0,NULL,NULL,NULL,NULL,'id chatname 1751',NULL),(NULL,'chatname',0,0,'2022-06-21 00:00:00',32,10229816,NULL,1,0,0,0,0,NULL,NULL,NULL,NULL,1,NULL,NULL,NULL,0,NULL,NULL,NULL,NULL,'id chatname 1752',NULL),(NULL,'chatname',0,0,'2022-05-30 00:00:00',1,10168965,NULL,1,0,0,0,0,NULL,NULL,NULL,NULL,0,NULL,NULL,NULL,0,NULL,NULL,NULL,NULL,'id chatname 1753',NULL),(223,'chatname',1,1,'2022-09-18 00:00:00',21,10268766,0,1,2,2,0,0,1,NULL,NULL,1,0,NULL,1,1,0,NULL,NULL,NULL,NULL,'id chatname 1754',NULL),(NULL,'chatname',0,0,'2021-11-26 00:00:00',1,9139359,NULL,1,0,0,0,0,NULL,NULL,NULL,NULL,0,NULL,NULL,NULL,0,NULL,NULL,NULL,NULL,'id chatname 1755',NULL),(NULL,'chatname',0,0,'2022-09-21 00:00:00',3,10456192,NULL,1,0,0,0,0,NULL,NULL,NULL,NULL,0,NULL,NULL,NULL,0,NULL,NULL,NULL,NULL,'id chatname 1756',NULL),(NULL,'chatname',1,0,'2022-09-21 00:00:00',21,10305713,NULL,1,0,0,0,0,NULL,NULL,NULL,NULL,0,NULL,NULL,NULL,0,NULL,NULL,NULL,NULL,'id chatname 1757',NULL),(224,'chatname',1,1,'2022-09-18 00:00:00',2,10405310,0,1,1,1,0,0,1,NULL,NULL,1,0,NULL,1,2,0,NULL,NULL,NULL,NULL,'id chatname 1758',NULL),(225,'chatname',1,1,'2022-09-22 00:00:00',1,10296091,0,1,2,1,1,0,1,NULL,NULL,1,0,NULL,15,1,0,NULL,NULL,NULL,NULL,'id chatname 1759',NULL),(NULL,'chatname',0,0,'2022-06-10 00:00:00',7,10198980,NULL,1,0,0,0,0,NULL,NULL,NULL,NULL,0,NULL,NULL,NULL,0,NULL,NULL,NULL,NULL,'id chatname 176',NULL),(NULL,'chatname',0,0,'2021-12-16 00:00:00',1,9222133,NULL,1,0,0,0,0,NULL,NULL,NULL,NULL,1,NULL,NULL,NULL,0,NULL,NULL,NULL,NULL,'id chatname 1760',NULL),(NULL,'chatname',0,0,'2022-05-02 00:00:00',76,10095786,NULL,1,0,0,0,0,NULL,NULL,NULL,NULL,1,NULL,NULL,NULL,0,NULL,NULL,NULL,NULL,'id chatname 1761',NULL),(NULL,'chatname',0,0,'2022-09-08 00:00:00',3,10463927,NULL,1,0,0,0,0,NULL,NULL,NULL,NULL,0,NULL,NULL,NULL,0,NULL,NULL,NULL,NULL,'id chatname 1762',NULL),(NULL,'chatname',0,0,'2022-06-13 00:00:00',1,10204619,NULL,1,0,0,0,0,NULL,NULL,NULL,NULL,0,NULL,NULL,NULL,0,NULL,NULL,NULL,NULL,'id chatname 1763',NULL),(NULL,'chatname',0,0,'2022-09-11 00:00:00',34,10388232,NULL,1,0,0,0,0,NULL,NULL,NULL,NULL,0,NULL,NULL,NULL,1,NULL,NULL,NULL,NULL,'id chatname 1764',NULL),(NULL,'chatname',0,0,'2022-07-15 00:00:00',3,9395565,NULL,1,0,0,0,0,NULL,NULL,NULL,NULL,1,NULL,NULL,NULL,0,NULL,NULL,NULL,NULL,'id chatname 1765',NULL),(226,'chatname',1,1,'2022-08-29 00:00:00',3,9447250,0,1,2,0,1,0,1,NULL,NULL,1,1,NULL,2,1,0,NULL,NULL,NULL,NULL,'id chatname 1766',NULL),(NULL,'chatname',0,0,'2022-06-27 00:00:00',3,10247055,NULL,1,0,0,0,0,NULL,NULL,NULL,NULL,0,NULL,NULL,NULL,0,NULL,NULL,NULL,NULL,'id chatname 1767',NULL),(NULL,'chatname',0,0,'2021-12-23 00:00:00',1,9269020,NULL,1,0,0,0,0,NULL,NULL,NULL,NULL,0,NULL,NULL,NULL,0,NULL,NULL,NULL,NULL,'id chatname 1768',NULL),(NULL,'chatname',0,0,'2021-04-17 00:00:00',2,9171505,NULL,1,0,0,0,0,NULL,NULL,NULL,NULL,1,NULL,NULL,NULL,0,NULL,NULL,NULL,NULL,'id chatname 1769',NULL),(227,'chatname',1,1,'2022-09-22 00:00:00',63,10439554,1,0,6,0,0,1,1,NULL,NULL,1,0,NULL,3,4,0,NULL,NULL,NULL,NULL,'id chatname 177',NULL),(NULL,'chatname',0,0,'2022-06-10 00:00:00',12,10197264,NULL,1,0,0,0,0,NULL,NULL,NULL,NULL,0,NULL,NULL,NULL,0,NULL,NULL,NULL,NULL,'id chatname 1770',NULL),(NULL,'chatname',0,0,'2022-05-19 00:00:00',2,9434205,NULL,1,0,0,0,0,NULL,NULL,NULL,NULL,1,NULL,NULL,NULL,0,NULL,NULL,NULL,NULL,'id chatname 1771',NULL),(NULL,'chatname',0,0,'2022-01-31 00:00:00',9,9441216,NULL,1,0,0,0,0,NULL,NULL,NULL,NULL,0,NULL,NULL,NULL,0,NULL,NULL,NULL,NULL,'id chatname 1772',NULL),(228,'chatname',1,1,'2022-09-19 00:00:00',9,10496499,0,1,9,1,1,0,1,NULL,NULL,1,0,NULL,5,1,0,NULL,NULL,NULL,NULL,'id chatname 1773',NULL),(229,'chatname',1,1,'2022-09-22 00:00:00',141,10449255,0,1,15,1,0,1,1,NULL,NULL,13,1,NULL,18,1,0,NULL,NULL,NULL,NULL,'id chatname 1774',NULL),(NULL,'chatname',0,0,'2021-12-21 00:00:00',2,9397899,NULL,1,0,0,0,0,NULL,NULL,NULL,NULL,0,NULL,NULL,NULL,0,NULL,NULL,NULL,NULL,'id chatname 1775',NULL),(NULL,'chatname',0,0,'2022-01-21 00:00:00',3,9525793,NULL,1,0,0,0,0,NULL,NULL,NULL,NULL,0,NULL,NULL,NULL,0,NULL,NULL,NULL,NULL,'id chatname 1776',NULL),(NULL,'chatname',0,0,'2022-08-10 00:00:00',7,10161579,NULL,1,0,0,0,0,NULL,NULL,NULL,NULL,1,NULL,NULL,NULL,0,NULL,NULL,NULL,NULL,'id chatname 1777',NULL),(NULL,'chatname',0,0,'2022-01-13 00:00:00',2,9449647,NULL,1,0,0,0,0,NULL,NULL,NULL,NULL,1,NULL,NULL,NULL,0,NULL,NULL,NULL,NULL,'id chatname 1778',NULL),(NULL,'chatname',0,0,'2022-03-06 00:00:00',6,9521958,NULL,1,0,0,0,0,NULL,NULL,NULL,NULL,0,NULL,NULL,NULL,0,NULL,NULL,NULL,NULL,'id chatname 1779',NULL),(NULL,'chatname',0,0,'2021-12-22 00:00:00',6,9408970,NULL,1,0,0,0,0,NULL,NULL,NULL,NULL,1,NULL,NULL,NULL,0,NULL,NULL,NULL,NULL,'id chatname 178',NULL),(230,'chatname',1,1,'2022-09-20 00:00:00',19,10499947,0,1,6,0,0,0,1,NULL,NULL,1,1,NULL,1,1,0,NULL,NULL,NULL,NULL,'id chatname 1780',NULL),(NULL,'chatname',0,0,'2022-09-22 00:00:00',13,10406382,NULL,1,0,0,0,0,NULL,NULL,NULL,NULL,0,NULL,NULL,NULL,0,NULL,NULL,NULL,NULL,'id chatname 1781',NULL),(NULL,'chatname',0,0,'2022-05-30 00:00:00',3,10171433,NULL,1,0,0,0,0,NULL,NULL,NULL,NULL,0,NULL,NULL,NULL,0,NULL,NULL,NULL,NULL,'id chatname 1782',NULL),(NULL,'chatname',0,0,'2022-03-14 00:00:00',2,9452620,NULL,1,0,0,0,0,NULL,NULL,NULL,NULL,0,NULL,NULL,NULL,0,NULL,NULL,NULL,NULL,'id chatname 1783',NULL),(NULL,'chatname',0,0,'2021-11-17 00:00:00',1,9209329,NULL,1,0,0,0,0,NULL,NULL,NULL,NULL,1,NULL,NULL,NULL,0,NULL,NULL,NULL,NULL,'id chatname 1784',NULL),(NULL,'chatname',0,0,'2022-08-01 00:00:00',1,9223720,NULL,1,0,0,0,0,NULL,NULL,NULL,NULL,0,NULL,NULL,NULL,0,NULL,NULL,NULL,NULL,'id chatname 1785',NULL),(231,'chatname',1,1,'2022-09-22 00:00:00',465,10512362,0,1,1,0,0,1,1,NULL,NULL,5,0,NULL,2,1,0,NULL,NULL,NULL,NULL,'id chatname 1786',NULL),(NULL,'chatname',0,0,'2022-08-31 00:00:00',4,9282222,NULL,1,0,0,0,0,NULL,NULL,NULL,NULL,0,NULL,NULL,NULL,0,NULL,NULL,NULL,NULL,'id chatname 1787',NULL),(NULL,'chatname',0,0,'2022-04-21 00:00:00',10,9866771,NULL,1,0,0,0,0,NULL,NULL,NULL,NULL,1,NULL,NULL,NULL,0,NULL,NULL,NULL,NULL,'id chatname 1788',NULL),(NULL,'chatname',0,0,'2022-06-02 00:00:00',9,10174901,NULL,1,0,0,0,0,NULL,NULL,NULL,NULL,0,NULL,NULL,NULL,1,NULL,NULL,NULL,NULL,'id chatname 1789',NULL),(NULL,'chatname',0,0,'2022-09-22 00:00:00',18,10504413,NULL,1,0,0,0,0,NULL,NULL,NULL,NULL,1,NULL,NULL,NULL,0,NULL,NULL,NULL,NULL,'id chatname 179',NULL),(NULL,'chatname',0,0,'2022-03-14 00:00:00',4,9613680,NULL,1,0,0,0,0,NULL,NULL,NULL,NULL,0,NULL,NULL,NULL,0,NULL,NULL,NULL,NULL,'id chatname 1790',NULL),(NULL,'chatname',0,0,'2022-04-19 00:00:00',1,9864767,NULL,1,0,0,0,0,NULL,NULL,NULL,NULL,0,NULL,NULL,NULL,0,NULL,NULL,NULL,NULL,'id chatname 1791',NULL),(NULL,'chatname',0,0,'2022-01-14 00:00:00',2,9224746,NULL,1,0,0,0,0,NULL,NULL,NULL,NULL,0,NULL,NULL,NULL,0,NULL,NULL,NULL,NULL,'id chatname 1792',NULL),(NULL,'chatname',0,0,'2022-01-11 00:00:00',1,9192785,NULL,1,0,0,0,0,NULL,NULL,NULL,NULL,0,NULL,NULL,NULL,0,NULL,NULL,NULL,NULL,'id chatname 1793',NULL),(232,'chatname',1,1,'2022-09-19 00:00:00',56,10476783,0,1,3,0,1,0,1,NULL,NULL,5,1,NULL,2,1,0,NULL,NULL,NULL,NULL,'id chatname 1794',NULL),(233,'chatname',1,1,'2022-09-11 00:00:00',45,10475389,0,1,1,0,0,1,1,NULL,NULL,1,0,NULL,NULL,1,0,NULL,NULL,NULL,NULL,'id chatname 1795',NULL),(234,'chatname',1,1,'2022-09-22 00:00:00',1,9169916,0,1,6,0,0,1,1,NULL,NULL,1,0,NULL,7,1,0,NULL,NULL,NULL,NULL,'id chatname 1796',NULL),(235,'chatname',1,1,'2022-09-22 00:00:00',67,10500804,0,1,2,0,1,0,1,NULL,NULL,4,0,NULL,5,1,0,NULL,NULL,NULL,NULL,'id chatname 1797',NULL),(NULL,'chatname',0,0,'2022-01-14 00:00:00',2,9205305,NULL,1,0,0,0,0,NULL,NULL,NULL,NULL,0,NULL,NULL,NULL,0,NULL,NULL,NULL,NULL,'id chatname 1798',NULL),(NULL,'chatname',0,0,'2021-11-13 00:00:00',1,9206961,NULL,1,0,0,0,0,NULL,NULL,NULL,NULL,0,NULL,NULL,NULL,0,NULL,NULL,NULL,NULL,'id chatname 1799',NULL),(10,'chatname',1,1,'2022-09-22 00:00:00',8,10498407,1,1,12,6,0,1,9,NULL,NULL,2,0,NULL,23,4,0,'ontario','multiple',0,0,'id chatname 18',NULL),(NULL,'chatname',0,0,'2022-01-13 00:00:00',2,9449265,NULL,1,0,0,0,0,NULL,NULL,NULL,NULL,0,NULL,NULL,NULL,0,NULL,NULL,NULL,NULL,'id chatname 180',NULL),(236,'chatname',1,1,'2022-09-08 00:00:00',173,10425221,0,1,1,1,0,0,1,NULL,NULL,1,1,NULL,6,1,0,NULL,NULL,NULL,NULL,'id chatname 1800',NULL),(237,'chatname',1,1,'2022-09-17 00:00:00',158,10488863,0,1,16,1,1,0,1,NULL,NULL,3,1,NULL,22,2,1,NULL,NULL,NULL,NULL,'id chatname 1801',NULL),(NULL,'chatname',0,0,'2022-06-09 00:00:00',1,9222001,NULL,1,0,0,0,0,NULL,NULL,NULL,NULL,0,NULL,NULL,NULL,0,NULL,NULL,NULL,NULL,'id chatname 1802',NULL),(NULL,'chatname',0,0,'2022-09-11 00:00:00',2,9234578,NULL,1,0,0,0,0,NULL,NULL,NULL,NULL,1,NULL,NULL,NULL,0,NULL,NULL,NULL,NULL,'id chatname 1803',NULL),(NULL,'chatname',1,0,'2022-09-02 00:00:00',2,10323087,NULL,1,0,0,0,0,NULL,NULL,NULL,NULL,0,NULL,NULL,NULL,0,NULL,NULL,NULL,NULL,'id chatname 1804',NULL),(NULL,'chatname',0,0,'2022-01-21 00:00:00',2,9404168,NULL,1,0,0,0,0,NULL,NULL,NULL,NULL,0,NULL,NULL,NULL,0,NULL,NULL,NULL,NULL,'id chatname 1805',NULL),(NULL,'chatname',0,0,'2021-12-13 00:00:00',1,9394921,NULL,1,0,0,0,0,NULL,NULL,NULL,NULL,1,NULL,NULL,NULL,0,NULL,NULL,NULL,NULL,'id chatname 1806',NULL),(NULL,'chatname',0,0,'2022-02-08 00:00:00',1,9232979,NULL,1,0,0,0,0,NULL,NULL,NULL,NULL,1,NULL,NULL,NULL,0,NULL,NULL,NULL,NULL,'id chatname 1807',NULL),(NULL,'chatname',0,0,'2022-05-31 00:00:00',4,9592803,NULL,1,0,0,0,0,NULL,NULL,NULL,NULL,1,NULL,NULL,NULL,0,NULL,NULL,NULL,NULL,'id chatname 1808',NULL),(NULL,'chatname',0,0,'2022-09-23 00:00:00',41,10508366,NULL,1,0,0,0,0,NULL,NULL,NULL,NULL,0,NULL,NULL,NULL,0,NULL,NULL,NULL,NULL,'id chatname 1809',NULL),(NULL,'chatname',0,0,'2022-03-14 00:00:00',2,9199725,NULL,1,0,0,0,0,NULL,NULL,NULL,NULL,1,NULL,NULL,NULL,0,NULL,NULL,NULL,NULL,'id chatname 181',NULL),(NULL,'chatname',0,0,'2022-07-07 00:00:00',40,10168616,NULL,1,0,0,0,0,NULL,NULL,NULL,NULL,0,NULL,NULL,NULL,0,NULL,NULL,NULL,NULL,'id chatname 1810',NULL),(NULL,'chatname',0,0,'2022-04-30 00:00:00',10,10089384,NULL,1,0,0,0,0,NULL,NULL,NULL,NULL,1,NULL,NULL,NULL,0,NULL,NULL,NULL,NULL,'id chatname 1811',NULL),(239,'chatname',1,1,'2022-08-27 00:00:00',1,10410987,0,1,10,1,0,1,1,NULL,NULL,1,0,NULL,12,1,0,NULL,NULL,NULL,NULL,'id chatname 1812',NULL),(NULL,'chatname',0,0,'2022-04-08 00:00:00',1,9840707,NULL,1,0,0,0,0,NULL,NULL,NULL,NULL,0,NULL,NULL,NULL,0,NULL,NULL,NULL,NULL,'id chatname 1813',NULL),(NULL,'chatname',1,0,'2022-09-19 00:00:00',3,10091198,NULL,1,0,0,0,1,NULL,NULL,NULL,NULL,1,NULL,NULL,NULL,0,NULL,NULL,NULL,NULL,'id chatname 1814',NULL),(NULL,'chatname',0,0,'2022-09-22 00:00:00',16,10494026,NULL,1,0,0,0,0,NULL,NULL,NULL,NULL,1,NULL,NULL,NULL,0,NULL,NULL,NULL,NULL,'id chatname 1815',NULL),(NULL,'chatname',0,0,'2022-04-27 00:00:00',210,9839519,NULL,1,0,0,0,0,NULL,NULL,NULL,NULL,0,NULL,NULL,NULL,0,NULL,NULL,NULL,NULL,'id chatname 1816',NULL),(NULL,'chatname',0,0,'2021-09-21 00:00:00',1,9128310,NULL,1,0,0,0,0,NULL,NULL,NULL,NULL,0,NULL,NULL,NULL,0,NULL,NULL,NULL,NULL,'id chatname 1817',NULL),(240,'chatname',1,1,'2022-09-09 00:00:00',174,10467765,0,1,2,0,0,1,1,NULL,NULL,1,1,NULL,1,NULL,1,NULL,NULL,NULL,NULL,'id chatname 1818',NULL),(NULL,'chatname',0,0,'2022-03-14 00:00:00',4,9619449,NULL,1,0,0,0,0,NULL,NULL,NULL,NULL,0,NULL,NULL,NULL,0,NULL,NULL,NULL,NULL,'id chatname 1819',NULL),(NULL,'chatname',0,0,'2021-10-08 00:00:00',1,9233796,NULL,1,0,0,0,0,NULL,NULL,NULL,NULL,1,NULL,NULL,NULL,0,NULL,NULL,NULL,NULL,'id chatname 182',NULL),(NULL,'chatname',0,0,'2022-09-01 00:00:00',3,10437428,NULL,1,0,0,0,0,NULL,NULL,NULL,NULL,0,NULL,NULL,NULL,0,NULL,NULL,NULL,NULL,'id chatname 1820',NULL),(241,'chatname',1,1,'2022-09-22 00:00:00',16,10484427,0,1,17,1,1,1,1,NULL,NULL,2,1,NULL,15,1,0,NULL,NULL,NULL,NULL,'id chatname 1821',NULL),(243,'chatname',1,1,'2022-09-08 00:00:00',22,10318348,0,1,6,0,0,1,1,NULL,NULL,3,0,NULL,7,2,0,NULL,NULL,NULL,NULL,'id chatname 1822',NULL),(244,'chatname',1,1,'2022-09-20 00:00:00',128,10404140,0,1,2,0,1,0,1,NULL,NULL,2,0,NULL,2,1,0,NULL,NULL,NULL,NULL,'id chatname 1823',NULL),(NULL,'chatname',0,0,'2021-11-02 00:00:00',2,9214981,NULL,1,0,0,0,0,NULL,NULL,NULL,NULL,1,NULL,NULL,NULL,1,NULL,NULL,NULL,NULL,'id chatname 1824',NULL),(NULL,'chatname',0,0,'2022-06-25 00:00:00',19,9843830,NULL,1,0,0,0,0,NULL,NULL,NULL,NULL,1,NULL,NULL,NULL,0,NULL,NULL,NULL,NULL,'id chatname 1825',NULL),(NULL,'chatname',0,0,'2022-03-29 00:00:00',12,9600819,NULL,1,0,0,0,0,NULL,NULL,NULL,NULL,0,NULL,NULL,NULL,0,NULL,NULL,NULL,NULL,'id chatname 1826',NULL),(NULL,'chatname',0,0,'2022-02-25 00:00:00',1,9572754,NULL,1,0,0,0,0,NULL,NULL,NULL,NULL,1,NULL,NULL,NULL,0,NULL,NULL,NULL,NULL,'id chatname 1827',NULL),(NULL,'chatname',0,0,'2022-09-21 00:00:00',4,10457902,NULL,1,0,0,0,0,NULL,NULL,NULL,NULL,1,NULL,NULL,NULL,0,NULL,NULL,NULL,NULL,'id chatname 1828',NULL),(NULL,'chatname',0,0,'2022-02-23 00:00:00',3,9612198,NULL,1,0,0,0,0,NULL,NULL,NULL,NULL,0,NULL,NULL,NULL,0,NULL,NULL,NULL,NULL,'id chatname 1829',NULL),(238,'chatname',1,1,'2022-09-05 00:00:00',1,9234119,0,1,1,0,0,0,1,NULL,NULL,1,1,NULL,1,1,0,NULL,NULL,NULL,NULL,'id chatname 183',NULL),(NULL,'chatname',0,0,'2022-09-22 00:00:00',9,10506876,NULL,1,0,0,0,0,NULL,NULL,NULL,NULL,1,NULL,NULL,NULL,0,NULL,NULL,NULL,NULL,'id chatname 1830',NULL),(NULL,'chatname',0,0,'2022-06-10 00:00:00',1,9233210,NULL,1,0,0,0,0,NULL,NULL,NULL,NULL,0,NULL,NULL,NULL,0,NULL,NULL,NULL,NULL,'id chatname 1831',NULL),(NULL,'chatname',0,0,'2022-06-04 00:00:00',1,10182946,NULL,1,0,0,0,0,NULL,NULL,NULL,NULL,0,NULL,NULL,NULL,1,NULL,NULL,NULL,NULL,'id chatname 1832',NULL),(NULL,'chatname',0,0,'2022-06-28 00:00:00',6,10250253,NULL,1,0,0,0,0,NULL,NULL,NULL,NULL,1,NULL,NULL,NULL,0,NULL,NULL,NULL,NULL,'id chatname 1833',NULL),(NULL,'chatname',0,0,'2021-10-16 00:00:00',2,9288572,NULL,1,0,0,0,0,NULL,NULL,NULL,NULL,1,NULL,NULL,NULL,0,NULL,NULL,NULL,NULL,'id chatname 1834',NULL),(NULL,'chatname',0,0,'2022-04-17 00:00:00',1,9386532,NULL,1,0,0,0,0,NULL,NULL,NULL,NULL,0,NULL,NULL,NULL,0,NULL,NULL,NULL,NULL,'id chatname 1835',NULL),(NULL,'chatname',0,0,'2022-03-18 00:00:00',2,9671709,NULL,1,0,0,0,0,NULL,NULL,NULL,NULL,0,NULL,NULL,NULL,0,NULL,NULL,NULL,NULL,'id chatname 1836',NULL),(NULL,'chatname',0,0,'2022-06-11 00:00:00',31,10204408,NULL,1,0,0,0,0,NULL,NULL,NULL,NULL,0,NULL,NULL,NULL,1,NULL,NULL,NULL,NULL,'id chatname 1837',NULL),(245,'chatname',1,1,'2022-09-22 00:00:00',19,10508993,0,1,1,1,0,0,1,NULL,NULL,2,1,NULL,10,3,0,NULL,NULL,NULL,NULL,'id chatname 1838',NULL),(NULL,'chatname',0,0,'2022-03-14 00:00:00',5,9365896,NULL,1,0,0,0,0,NULL,NULL,NULL,NULL,0,NULL,NULL,NULL,0,NULL,NULL,NULL,NULL,'id chatname 1839',NULL),(NULL,'chatname',0,0,'2022-03-14 00:00:00',25,9631684,NULL,1,0,0,0,0,NULL,NULL,NULL,NULL,0,NULL,NULL,NULL,0,NULL,NULL,NULL,NULL,'id chatname 184',NULL),(NULL,'chatname',0,0,'2022-03-14 00:00:00',8,9452185,NULL,1,0,0,0,0,NULL,NULL,NULL,NULL,0,NULL,NULL,NULL,0,NULL,NULL,NULL,NULL,'id chatname 1840',NULL),(NULL,'chatname',0,0,'2022-02-14 00:00:00',6,9569951,NULL,1,0,0,0,0,NULL,NULL,NULL,NULL,0,NULL,NULL,NULL,0,NULL,NULL,NULL,NULL,'id chatname 1841',NULL),(NULL,'chatname',0,0,'2022-01-16 00:00:00',2,9191066,NULL,1,0,0,0,0,NULL,NULL,NULL,NULL,0,NULL,NULL,NULL,0,NULL,NULL,NULL,NULL,'id chatname 1842',NULL),(NULL,'chatname',0,0,'2022-07-20 00:00:00',20,10314690,NULL,1,0,0,0,0,NULL,NULL,NULL,NULL,1,NULL,NULL,NULL,0,NULL,NULL,NULL,NULL,'id chatname 1843',NULL),(NULL,'chatname',0,0,'2021-12-23 00:00:00',20,9406451,NULL,1,0,0,0,0,NULL,NULL,NULL,NULL,1,NULL,NULL,NULL,1,NULL,NULL,NULL,NULL,'id chatname 1844',NULL),(246,'chatname',1,1,'2022-09-22 00:00:00',59,10502719,0,1,13,1,0,1,1,NULL,NULL,5,1,NULL,13,1,0,NULL,NULL,NULL,NULL,'id chatname 1845',NULL),(NULL,'chatname',0,0,'2022-07-01 00:00:00',7,10207612,NULL,1,0,0,0,0,NULL,NULL,NULL,NULL,0,NULL,NULL,NULL,0,NULL,NULL,NULL,NULL,'id chatname 1846',NULL),(NULL,'chatname',0,0,'2022-01-31 00:00:00',2,9837146,NULL,1,0,0,0,0,NULL,NULL,NULL,NULL,0,NULL,NULL,NULL,0,NULL,NULL,NULL,NULL,'id chatname 1847',NULL),(NULL,'chatname',0,0,'2022-07-21 00:00:00',1,10303473,NULL,1,0,0,0,0,NULL,NULL,NULL,NULL,0,NULL,NULL,NULL,0,NULL,NULL,NULL,NULL,'id chatname 1848',NULL),(NULL,'chatname',0,0,'2021-11-20 00:00:00',1,9208135,NULL,1,0,0,0,0,NULL,NULL,NULL,NULL,0,NULL,NULL,NULL,0,NULL,NULL,NULL,NULL,'id chatname 1849',NULL),(NULL,'chatname',0,0,'2022-07-16 00:00:00',9,10158000,NULL,1,0,0,0,0,NULL,NULL,NULL,NULL,1,NULL,NULL,NULL,0,NULL,NULL,NULL,NULL,'id chatname 185',NULL),(247,'chatname',1,1,'2022-09-22 00:00:00',5,10510287,0,1,2,0,1,0,1,NULL,NULL,1,0,NULL,2,3,0,NULL,NULL,NULL,NULL,'id chatname 1850',NULL),(NULL,'chatname',1,0,'2022-09-22 00:00:00',20,10387061,NULL,1,0,0,0,0,NULL,NULL,NULL,NULL,0,NULL,NULL,NULL,0,NULL,NULL,NULL,NULL,'id chatname 1851',NULL),(NULL,'chatname',0,0,'2021-11-01 00:00:00',1,9210729,NULL,1,0,0,0,0,NULL,NULL,NULL,NULL,0,NULL,NULL,NULL,0,NULL,NULL,NULL,NULL,'id chatname 1852',NULL),(248,'chatname',1,1,'2022-09-18 00:00:00',8,10241549,0,1,1,0,0,0,1,NULL,NULL,2,1,NULL,1,2,0,NULL,NULL,NULL,NULL,'id chatname 1853',NULL),(NULL,'chatname',0,0,'2022-09-15 00:00:00',15,10466288,NULL,1,0,0,0,0,NULL,NULL,NULL,NULL,0,NULL,NULL,NULL,0,NULL,NULL,NULL,NULL,'id chatname 1854',NULL),(NULL,'chatname',0,0,'2022-04-11 00:00:00',1,9234272,NULL,1,0,0,0,0,NULL,NULL,NULL,NULL,0,NULL,NULL,NULL,0,NULL,NULL,NULL,NULL,'id chatname 1855',NULL),(NULL,'chatname',0,0,'2021-10-15 00:00:00',1,9230332,NULL,1,0,0,0,0,NULL,NULL,NULL,NULL,0,NULL,NULL,NULL,0,NULL,NULL,NULL,NULL,'id chatname 1856',NULL),(NULL,'chatname',0,0,'2022-01-11 00:00:00',1,9192916,NULL,1,0,0,0,0,NULL,NULL,NULL,NULL,1,NULL,NULL,NULL,0,NULL,NULL,NULL,NULL,'id chatname 1857',NULL),(NULL,'chatname',0,0,'2022-04-27 00:00:00',4,10069558,NULL,1,0,0,0,0,NULL,NULL,NULL,NULL,0,NULL,NULL,NULL,0,NULL,NULL,NULL,NULL,'id chatname 1858',NULL),(249,'chatname',1,0,'2022-09-22 00:00:00',10,9672371,NULL,1,0,0,0,0,NULL,NULL,NULL,NULL,0,NULL,NULL,NULL,0,NULL,NULL,NULL,NULL,'id chatname 1859',NULL),(NULL,'chatname',0,0,'2022-03-14 00:00:00',214,9560278,NULL,1,0,0,0,0,NULL,NULL,NULL,NULL,0,NULL,NULL,NULL,0,NULL,NULL,NULL,NULL,'id chatname 186',NULL),(NULL,'chatname',0,0,'2022-06-02 00:00:00',1,10173653,NULL,1,0,0,0,0,NULL,NULL,NULL,NULL,0,NULL,NULL,NULL,0,NULL,NULL,NULL,NULL,'id chatname 1860',NULL),(NULL,'chatname',0,0,'2022-09-23 00:00:00',21,10425467,NULL,1,0,0,0,0,NULL,NULL,NULL,NULL,1,NULL,NULL,NULL,0,NULL,NULL,NULL,NULL,'id chatname 1861',NULL),(NULL,'chatname',0,0,'2021-07-14 00:00:00',1,9234981,NULL,1,0,0,0,0,NULL,NULL,NULL,NULL,0,NULL,NULL,NULL,0,NULL,NULL,NULL,NULL,'id chatname 1862',NULL),(250,'chatname',1,1,'2022-09-04 00:00:00',22,10409215,0,1,1,0,0,1,1,NULL,NULL,1,0,NULL,4,4,1,NULL,NULL,NULL,NULL,'id chatname 1863',NULL),(251,'chatname',1,1,'2022-09-22 00:00:00',126,10501347,1,1,5,0,0,1,12,NULL,NULL,8,0,NULL,13,10,1,'saskatchewan','multiple',1,0,'id chatname 1864',NULL),(NULL,'chatname',0,0,'2022-07-20 00:00:00',1,9233063,NULL,1,0,0,0,0,NULL,NULL,NULL,NULL,0,NULL,NULL,NULL,0,NULL,NULL,NULL,NULL,'id chatname 1865',NULL),(NULL,'chatname',0,0,'2021-11-15 00:00:00',2,9281270,NULL,1,0,0,0,0,NULL,NULL,NULL,NULL,1,NULL,NULL,NULL,0,NULL,NULL,NULL,NULL,'id chatname 1866',NULL),(252,'chatname',1,1,'2022-09-13 00:00:00',107,10436262,0,1,8,0,1,1,1,NULL,NULL,1,1,NULL,26,1,1,NULL,NULL,NULL,NULL,'id chatname 1867',NULL),(NULL,'chatname',0,0,'2022-09-19 00:00:00',2,9231746,NULL,1,0,0,0,0,NULL,NULL,NULL,NULL,1,NULL,NULL,NULL,0,NULL,NULL,NULL,NULL,'id chatname 1868',NULL),(NULL,'chatname',0,0,'2022-09-22 00:00:00',3,10486982,NULL,1,0,0,0,0,NULL,NULL,NULL,NULL,0,NULL,NULL,NULL,0,NULL,NULL,NULL,NULL,'id chatname 1869',NULL),(NULL,'chatname',0,0,'2022-09-22 00:00:00',133,10481286,NULL,1,0,0,0,0,NULL,NULL,NULL,NULL,0,NULL,NULL,NULL,0,NULL,NULL,NULL,NULL,'id chatname 187',NULL),(NULL,'chatname',0,0,'2022-04-23 00:00:00',8,10071483,NULL,1,0,0,0,0,NULL,NULL,NULL,NULL,0,NULL,NULL,NULL,0,NULL,NULL,NULL,NULL,'id chatname 1870',NULL),(NULL,'chatname',0,0,'2022-03-14 00:00:00',16,9326412,NULL,1,0,0,0,0,NULL,NULL,NULL,NULL,0,NULL,NULL,NULL,1,NULL,NULL,NULL,NULL,'id chatname 1871',NULL),(NULL,'chatname',0,0,'2022-06-24 00:00:00',6,10227061,NULL,1,0,0,0,0,NULL,NULL,NULL,NULL,0,NULL,NULL,NULL,0,NULL,NULL,NULL,NULL,'id chatname 1872',NULL),(254,'chatname',1,1,'2022-09-01 00:00:00',54,10382041,0,1,1,0,1,0,1,NULL,NULL,6,1,NULL,NULL,1,0,NULL,NULL,NULL,NULL,'id chatname 1873',NULL),(NULL,'chatname',0,0,'2022-08-11 00:00:00',35,10377292,NULL,1,0,0,0,0,NULL,NULL,NULL,NULL,0,NULL,NULL,NULL,0,NULL,NULL,NULL,NULL,'id chatname 1874',NULL),(NULL,'chatname',0,0,'2022-07-19 00:00:00',30,10289308,NULL,1,0,0,0,0,NULL,NULL,NULL,NULL,0,NULL,NULL,NULL,0,NULL,NULL,NULL,NULL,'id chatname 1875',NULL),(255,'chatname',1,1,'2022-08-25 00:00:00',3,10418680,1,1,2,0,0,1,11,NULL,NULL,1,0,NULL,7,4,0,'british columbia','british columbia',0,0,'id chatname 1876',NULL),(NULL,'chatname',0,0,'2021-05-24 00:00:00',3,9170013,NULL,1,0,0,0,0,NULL,NULL,NULL,NULL,0,NULL,NULL,NULL,0,NULL,NULL,NULL,NULL,'id chatname 1877',NULL),(256,'chatname',1,1,'2022-09-21 00:00:00',14,10274671,0,1,3,0,0,1,1,NULL,NULL,1,0,NULL,2,1,1,NULL,NULL,NULL,NULL,'id chatname 1878',NULL),(NULL,'chatname',0,0,'2022-09-21 00:00:00',347,10252924,NULL,1,0,0,0,0,NULL,NULL,NULL,NULL,0,NULL,NULL,NULL,1,NULL,NULL,NULL,NULL,'id chatname 1879',NULL),(242,'chatname',1,1,'2022-09-20 00:00:00',1,9233152,0,1,15,0,0,1,1,NULL,NULL,1,0,NULL,1,2,0,NULL,NULL,NULL,NULL,'id chatname 188',NULL),(NULL,'chatname',0,0,'2022-03-16 00:00:00',1,9595218,NULL,1,0,0,0,0,NULL,NULL,NULL,NULL,0,NULL,NULL,NULL,0,NULL,NULL,NULL,NULL,'id chatname 1880',NULL),(NULL,'chatname',0,0,'2022-09-22 00:00:00',192,10459511,NULL,1,0,0,0,0,NULL,NULL,NULL,NULL,1,NULL,NULL,NULL,0,NULL,NULL,NULL,NULL,'id chatname 1881',NULL),(NULL,'chatname',0,0,'2022-06-17 00:00:00',18,10171682,NULL,1,0,0,0,0,NULL,NULL,NULL,NULL,0,NULL,NULL,NULL,0,NULL,NULL,NULL,NULL,'id chatname 1882',NULL),(NULL,'chatname',0,0,'2022-08-24 00:00:00',469,10416123,NULL,1,0,0,0,0,NULL,NULL,NULL,NULL,0,NULL,NULL,NULL,1,NULL,NULL,NULL,NULL,'id chatname 1883',NULL),(NULL,'chatname',0,0,'2021-11-02 00:00:00',6,9315335,NULL,1,0,0,0,0,NULL,NULL,NULL,NULL,0,NULL,NULL,NULL,0,NULL,NULL,NULL,NULL,'id chatname 1884',NULL),(NULL,'chatname',0,0,'2022-07-27 00:00:00',1,10170905,NULL,1,0,0,0,0,NULL,NULL,NULL,NULL,0,NULL,NULL,NULL,0,NULL,NULL,NULL,NULL,'id chatname 1885',NULL),(NULL,'chatname',0,0,'2021-11-19 00:00:00',3,9211148,NULL,1,0,0,0,0,NULL,NULL,NULL,NULL,0,NULL,NULL,NULL,0,NULL,NULL,NULL,NULL,'id chatname 1886',NULL),(NULL,'chatname',0,0,'2021-12-13 00:00:00',1,9199128,NULL,NULL,0,0,0,0,NULL,NULL,NULL,NULL,0,NULL,NULL,NULL,0,NULL,NULL,NULL,NULL,'id chatname 1887',NULL),(NULL,'chatname',0,0,'2022-04-16 00:00:00',2,9833677,NULL,1,0,0,0,0,NULL,NULL,NULL,NULL,1,NULL,NULL,NULL,0,NULL,NULL,NULL,NULL,'id chatname 1888',NULL),(257,'chatname',1,1,'2022-09-16 00:00:00',159,10492530,0,1,3,1,1,0,1,NULL,NULL,2,1,NULL,2,2,1,NULL,NULL,NULL,NULL,'id chatname 1889',NULL),(NULL,'chatname',0,0,'2022-09-22 00:00:00',52,10504460,NULL,1,0,0,0,0,NULL,NULL,NULL,NULL,0,NULL,NULL,NULL,1,NULL,NULL,NULL,NULL,'id chatname 189',NULL),(258,'chatname',1,1,'2022-09-22 00:00:00',3,9342352,0,1,1,0,0,0,1,NULL,NULL,1,1,NULL,1,1,0,NULL,NULL,NULL,NULL,'id chatname 1890',NULL),(NULL,'chatname',0,0,'2022-03-14 00:00:00',13,9657892,NULL,1,0,0,0,0,NULL,NULL,NULL,NULL,0,NULL,NULL,NULL,1,NULL,NULL,NULL,NULL,'id chatname 1891',NULL),(259,'chatname',1,1,'2022-09-22 00:00:00',62,10426830,0,1,1,1,0,0,1,NULL,NULL,1,1,NULL,2,1,0,NULL,NULL,NULL,NULL,'id chatname 1892',NULL),(NULL,'chatname',0,0,'2022-06-03 00:00:00',30,10181564,NULL,1,0,0,0,0,NULL,NULL,NULL,NULL,0,NULL,NULL,NULL,0,NULL,NULL,NULL,NULL,'id chatname 1893',NULL),(NULL,'chatname',0,0,'2022-05-27 00:00:00',16,10115546,NULL,1,0,0,0,0,NULL,NULL,NULL,NULL,0,NULL,NULL,NULL,0,NULL,NULL,NULL,NULL,'id chatname 1894',NULL),(NULL,'chatname',0,0,'2022-03-14 00:00:00',7,9563383,NULL,NULL,0,0,0,0,NULL,NULL,NULL,NULL,0,NULL,NULL,NULL,0,NULL,NULL,NULL,NULL,'id chatname 1895',NULL),(NULL,'chatname',0,0,'2022-06-04 00:00:00',1,9234190,NULL,1,0,0,0,0,NULL,NULL,NULL,NULL,0,NULL,NULL,NULL,0,NULL,NULL,NULL,NULL,'id chatname 1896',NULL),(NULL,'chatname',0,0,'2022-09-22 00:00:00',108,10494887,NULL,1,0,0,0,0,NULL,NULL,NULL,NULL,0,NULL,NULL,NULL,0,NULL,NULL,NULL,NULL,'id chatname 1897',NULL),(NULL,'chatname',0,0,'2022-09-22 00:00:00',1,10457666,NULL,1,0,0,0,0,NULL,NULL,NULL,NULL,0,NULL,NULL,NULL,0,NULL,NULL,NULL,NULL,'id chatname 1898',NULL),(NULL,'chatname',0,0,'2022-04-10 00:00:00',207,9844185,NULL,1,0,0,0,0,NULL,NULL,NULL,NULL,0,NULL,NULL,NULL,0,NULL,NULL,NULL,NULL,'id chatname 1899',NULL),(NULL,'chatname',0,0,'2021-10-06 00:00:00',1,9235257,NULL,1,0,0,0,0,NULL,NULL,NULL,NULL,1,NULL,NULL,NULL,0,NULL,NULL,NULL,NULL,'id chatname 19',NULL),(NULL,'chatname',0,0,'2022-04-22 00:00:00',3,9676856,NULL,1,0,0,0,0,NULL,NULL,NULL,NULL,1,NULL,NULL,NULL,1,NULL,NULL,NULL,NULL,'id chatname 190',NULL),(NULL,'chatname',0,0,'2022-06-16 00:00:00',1,10198651,NULL,1,0,0,0,0,NULL,NULL,NULL,NULL,0,NULL,NULL,NULL,1,NULL,NULL,NULL,NULL,'id chatname 1900',NULL),(NULL,'chatname',0,0,'2022-03-14 00:00:00',6,9544348,NULL,1,0,0,0,0,NULL,NULL,NULL,NULL,1,NULL,NULL,NULL,0,NULL,NULL,NULL,NULL,'id chatname 1901',NULL),(NULL,'chatname',0,0,'2022-03-16 00:00:00',1,9212084,NULL,1,0,0,0,0,NULL,NULL,NULL,NULL,0,NULL,NULL,NULL,0,NULL,NULL,NULL,NULL,'id chatname 1902',NULL),(NULL,'chatname',0,0,'2022-06-04 00:00:00',1,10184309,NULL,1,0,0,0,0,NULL,NULL,NULL,NULL,0,NULL,NULL,NULL,0,NULL,NULL,NULL,NULL,'id chatname 1903',NULL),(NULL,'chatname',0,0,'2021-08-14 00:00:00',1,9232704,NULL,1,0,0,0,0,NULL,NULL,NULL,NULL,0,NULL,NULL,NULL,0,NULL,NULL,NULL,NULL,'id chatname 1904',NULL),(NULL,'chatname',0,0,'2022-09-23 00:00:00',19,10261712,NULL,1,0,0,0,0,NULL,NULL,NULL,NULL,1,NULL,NULL,NULL,0,NULL,NULL,NULL,NULL,'id chatname 1905',NULL),(NULL,'chatname',0,0,'2021-07-28 00:00:00',1,9230443,NULL,NULL,0,0,0,0,NULL,NULL,NULL,NULL,0,NULL,NULL,NULL,0,NULL,NULL,NULL,NULL,'id chatname 1906',NULL),(NULL,'chatname',0,0,'2021-10-20 00:00:00',2,9235774,NULL,1,0,0,0,0,NULL,NULL,NULL,NULL,0,NULL,NULL,NULL,0,NULL,NULL,NULL,NULL,'id chatname 1907',NULL),(NULL,'chatname',0,0,'2022-06-09 00:00:00',22,10198637,NULL,1,0,0,0,0,NULL,NULL,NULL,NULL,0,NULL,NULL,NULL,0,NULL,NULL,NULL,NULL,'id chatname 1908',NULL),(NULL,'chatname',0,0,'2021-10-25 00:00:00',7,9233054,NULL,1,0,0,0,0,NULL,NULL,NULL,NULL,0,NULL,NULL,NULL,0,NULL,NULL,NULL,NULL,'id chatname 1909',NULL),(NULL,'chatname',0,0,'2022-03-02 00:00:00',1,9235103,NULL,1,0,0,0,0,NULL,NULL,NULL,NULL,0,NULL,NULL,NULL,0,NULL,NULL,NULL,NULL,'id chatname 191',NULL),(NULL,'chatname',0,0,'2022-03-14 00:00:00',1,9189497,NULL,1,0,0,0,0,NULL,NULL,NULL,NULL,1,NULL,NULL,NULL,0,NULL,NULL,NULL,NULL,'id chatname 1910',NULL),(NULL,'chatname',0,0,'2022-04-06 00:00:00',1,9834481,NULL,1,0,0,0,0,NULL,NULL,NULL,NULL,0,NULL,NULL,NULL,0,NULL,NULL,NULL,NULL,'id chatname 1911',NULL),(NULL,'chatname',0,0,'2022-03-14 00:00:00',14,9660053,NULL,1,0,0,0,0,NULL,NULL,NULL,NULL,0,NULL,NULL,NULL,0,NULL,NULL,NULL,NULL,'id chatname 1912',NULL),(NULL,'chatname',0,0,'2021-10-02 00:00:00',1,9216740,NULL,NULL,0,0,0,0,NULL,NULL,NULL,NULL,0,NULL,NULL,NULL,0,NULL,NULL,NULL,NULL,'id chatname 1913',NULL),(260,'chatname',1,1,'2022-09-09 00:00:00',13,10407569,0,1,2,0,0,1,1,NULL,NULL,1,1,NULL,NULL,1,0,NULL,NULL,NULL,NULL,'id chatname 1914',NULL),(NULL,'chatname',0,0,'2022-09-13 00:00:00',11,10247625,NULL,1,0,0,0,0,NULL,NULL,NULL,NULL,0,NULL,NULL,NULL,0,NULL,NULL,NULL,NULL,'id chatname 1915',NULL),(NULL,'chatname',0,0,'2022-02-19 00:00:00',3,9603152,NULL,1,0,0,0,0,NULL,NULL,NULL,NULL,0,NULL,NULL,NULL,0,NULL,NULL,NULL,NULL,'id chatname 1916',NULL),(NULL,'chatname',0,0,'2022-01-10 00:00:00',1,9435651,NULL,1,0,0,0,0,NULL,NULL,NULL,NULL,0,NULL,NULL,NULL,0,NULL,NULL,NULL,NULL,'id chatname 1917',NULL),(NULL,'chatname',0,0,'2022-03-14 00:00:00',4,9561970,NULL,1,0,0,0,0,NULL,NULL,NULL,NULL,0,NULL,NULL,NULL,0,NULL,NULL,NULL,NULL,'id chatname 1918',NULL),(NULL,'chatname',0,0,'2022-03-14 00:00:00',4,9641221,NULL,1,0,0,0,0,NULL,NULL,NULL,NULL,0,NULL,NULL,NULL,0,NULL,NULL,NULL,NULL,'id chatname 1919',NULL),(NULL,'chatname',0,0,'2021-11-06 00:00:00',2,9299052,NULL,1,0,0,0,0,NULL,NULL,NULL,NULL,1,NULL,NULL,NULL,0,NULL,NULL,NULL,NULL,'id chatname 192',NULL),(NULL,'chatname',0,0,'2022-03-17 00:00:00',2,9671733,NULL,1,0,0,0,0,NULL,NULL,NULL,NULL,0,NULL,NULL,NULL,0,NULL,NULL,NULL,NULL,'id chatname 1920',NULL),(NULL,'chatname',0,0,'2022-07-18 00:00:00',8,10305586,NULL,1,0,0,0,0,NULL,NULL,NULL,NULL,0,NULL,NULL,NULL,0,NULL,NULL,NULL,NULL,'id chatname 1921',NULL),(NULL,'chatname',0,0,'2022-03-21 00:00:00',1,9679463,NULL,1,0,0,0,0,NULL,NULL,NULL,NULL,1,NULL,NULL,NULL,0,NULL,NULL,NULL,NULL,'id chatname 1922',NULL),(NULL,'chatname',0,0,'2022-01-09 00:00:00',9,9249867,NULL,1,0,0,0,0,NULL,NULL,NULL,NULL,0,NULL,NULL,NULL,0,NULL,NULL,NULL,NULL,'id chatname 1923',NULL),(NULL,'chatname',0,0,'2022-03-14 00:00:00',9,9640058,NULL,1,0,0,0,0,NULL,NULL,NULL,NULL,0,NULL,NULL,NULL,0,NULL,NULL,NULL,NULL,'id chatname 1924',NULL),(NULL,'chatname',0,0,'2021-09-30 00:00:00',1,9234705,NULL,1,0,0,0,0,NULL,NULL,NULL,NULL,1,NULL,NULL,NULL,0,NULL,NULL,NULL,NULL,'id chatname 1925',NULL),(NULL,'chatname',0,0,'2021-10-10 00:00:00',1,9270868,NULL,1,0,0,0,0,NULL,NULL,NULL,NULL,0,NULL,NULL,NULL,0,NULL,NULL,NULL,NULL,'id chatname 1926',NULL),(NULL,'chatname',0,0,'2022-08-04 00:00:00',4,10232351,NULL,1,0,0,0,0,NULL,NULL,NULL,NULL,0,NULL,NULL,NULL,1,NULL,NULL,NULL,NULL,'id chatname 1927',NULL),(NULL,'chatname',0,0,'2022-05-29 00:00:00',3,10136489,NULL,NULL,0,0,0,0,NULL,NULL,NULL,NULL,0,NULL,NULL,NULL,0,NULL,NULL,NULL,NULL,'id chatname 1928',NULL),(261,'chatname',1,1,'2022-09-13 00:00:00',6,10480328,0,1,1,0,1,0,1,NULL,NULL,3,1,NULL,NULL,NULL,0,NULL,NULL,NULL,NULL,'id chatname 1929',NULL),(NULL,'chatname',0,0,'2022-01-27 00:00:00',53,9537686,NULL,1,0,0,0,0,NULL,NULL,NULL,NULL,0,NULL,NULL,NULL,0,NULL,NULL,NULL,NULL,'id chatname 193',NULL),(NULL,'chatname',0,0,'2022-03-20 00:00:00',7,9675417,NULL,1,0,0,0,0,NULL,NULL,NULL,NULL,0,NULL,NULL,NULL,0,NULL,NULL,NULL,NULL,'id chatname 1930',NULL),(262,'chatname',1,1,'2022-08-25 00:00:00',2,9701489,0,1,14,0,0,1,1,NULL,NULL,1,1,NULL,19,1,1,NULL,NULL,NULL,NULL,'id chatname 1931',NULL),(263,'chatname',1,1,'2022-09-07 00:00:00',21,10320036,0,1,12,0,0,1,1,NULL,NULL,1,1,NULL,8,1,0,NULL,NULL,NULL,NULL,'id chatname 1932',NULL),(NULL,'chatname',0,0,'2022-09-21 00:00:00',40,10502929,NULL,1,0,0,0,0,NULL,NULL,NULL,NULL,0,NULL,NULL,NULL,1,NULL,NULL,NULL,NULL,'id chatname 1933',NULL),(NULL,'chatname',0,0,'2022-07-14 00:00:00',4,10291050,NULL,1,0,0,0,0,NULL,NULL,NULL,NULL,1,NULL,NULL,NULL,0,NULL,NULL,NULL,NULL,'id chatname 1934',NULL),(264,'chatname',1,1,'2022-09-23 00:00:00',291,10127590,0,1,1,0,1,0,1,NULL,NULL,13,0,NULL,1,2,0,NULL,NULL,NULL,NULL,'id chatname 1935',NULL),(NULL,'chatname',0,0,'2022-03-23 00:00:00',1,9230557,NULL,1,0,0,0,0,NULL,NULL,NULL,NULL,1,NULL,NULL,NULL,0,NULL,NULL,NULL,NULL,'id chatname 1936',NULL),(265,'chatname',1,1,'2022-09-10 00:00:00',22,10466171,0,1,13,1,1,1,1,NULL,NULL,4,0,NULL,11,1,0,NULL,NULL,NULL,NULL,'id chatname 1937',NULL),(NULL,'chatname',0,0,'2022-08-17 00:00:00',1,10378296,NULL,1,0,0,0,0,NULL,NULL,NULL,NULL,1,NULL,NULL,NULL,0,NULL,NULL,NULL,NULL,'id chatname 1938',NULL),(NULL,'chatname',0,0,'2022-05-23 00:00:00',1,10149968,NULL,1,0,0,0,0,NULL,NULL,NULL,NULL,0,NULL,NULL,NULL,0,NULL,NULL,NULL,NULL,'id chatname 1939',NULL),(NULL,'chatname',0,0,'2022-02-16 00:00:00',7,9594767,NULL,1,0,0,0,0,NULL,NULL,NULL,NULL,0,NULL,NULL,NULL,1,NULL,NULL,NULL,NULL,'id chatname 194',NULL),(NULL,'chatname',0,0,'2022-04-23 00:00:00',9,10069812,NULL,1,0,0,0,0,NULL,NULL,NULL,NULL,0,NULL,NULL,NULL,0,NULL,NULL,NULL,NULL,'id chatname 1940',NULL),(NULL,'chatname',0,0,'2022-04-28 00:00:00',1,10082904,NULL,1,0,0,0,0,NULL,NULL,NULL,NULL,0,NULL,NULL,NULL,0,NULL,NULL,NULL,NULL,'id chatname 1941',NULL),(NULL,'chatname',0,0,'2022-04-24 00:00:00',16,9871405,NULL,1,0,0,0,0,NULL,NULL,NULL,NULL,0,NULL,NULL,NULL,0,NULL,NULL,NULL,NULL,'id chatname 1942',NULL),(NULL,'chatname',0,0,'2022-02-12 00:00:00',2,9569040,NULL,1,0,0,0,0,NULL,NULL,NULL,NULL,1,NULL,NULL,NULL,0,NULL,NULL,NULL,NULL,'id chatname 1943',NULL),(NULL,'chatname',0,0,'2022-03-14 00:00:00',1,9178039,NULL,1,0,0,0,0,NULL,NULL,NULL,NULL,0,NULL,NULL,NULL,0,NULL,NULL,NULL,NULL,'id chatname 1944',NULL),(NULL,'chatname',0,0,'2022-07-16 00:00:00',3,9379201,NULL,1,0,0,0,0,NULL,NULL,NULL,NULL,1,NULL,NULL,NULL,0,NULL,NULL,NULL,NULL,'id chatname 1945',NULL),(NULL,'chatname',0,0,'2022-03-14 00:00:00',2,9619327,NULL,1,0,0,0,0,NULL,NULL,NULL,NULL,0,NULL,NULL,NULL,0,NULL,NULL,NULL,NULL,'id chatname 1946',NULL),(NULL,'chatname',1,0,'2022-09-21 00:00:00',353,10502095,NULL,1,0,0,0,0,NULL,NULL,NULL,NULL,0,NULL,NULL,NULL,1,NULL,NULL,NULL,NULL,'id chatname 1947',NULL),(NULL,'chatname',0,0,'2022-02-25 00:00:00',15,9544159,NULL,1,0,0,0,0,NULL,NULL,NULL,NULL,0,NULL,NULL,NULL,1,NULL,NULL,NULL,NULL,'id chatname 1948',NULL),(NULL,'chatname',0,0,'2022-07-23 00:00:00',1,10260995,NULL,1,0,0,0,0,NULL,NULL,NULL,NULL,0,NULL,NULL,NULL,0,NULL,NULL,NULL,NULL,'id chatname 1949',NULL),(253,'chatname',1,1,'2022-09-15 00:00:00',55,10453687,0,1,1,1,0,0,1,NULL,NULL,2,0,NULL,9,1,0,NULL,NULL,NULL,NULL,'id chatname 195',NULL),(NULL,'chatname',0,0,'2022-03-27 00:00:00',5,9674095,NULL,1,0,0,0,0,NULL,NULL,NULL,NULL,0,NULL,NULL,NULL,0,NULL,NULL,NULL,NULL,'id chatname 1950',NULL),(NULL,'chatname',0,0,'2022-01-12 00:00:00',1,9419374,NULL,1,0,0,0,0,NULL,NULL,NULL,NULL,0,NULL,NULL,NULL,0,NULL,NULL,NULL,NULL,'id chatname 1951',NULL),(NULL,'chatname',0,0,'2021-12-12 00:00:00',2,9223584,NULL,1,0,0,0,0,NULL,NULL,NULL,NULL,0,NULL,NULL,NULL,0,NULL,NULL,NULL,NULL,'id chatname 1952',NULL),(266,'chatname',1,1,'2022-09-22 00:00:00',32,10502891,1,1,7,0,0,1,12,9,NULL,1,0,NULL,28,18,0,'ontario','ontario',1,1,'id chatname 1953',NULL),(NULL,'chatname',0,0,'2022-03-14 00:00:00',2,9429465,NULL,1,0,0,0,0,NULL,NULL,NULL,NULL,0,NULL,NULL,NULL,0,NULL,NULL,NULL,NULL,'id chatname 1954',NULL),(NULL,'chatname',0,0,'2021-07-23 00:00:00',1,9232973,NULL,1,0,0,0,0,NULL,NULL,NULL,NULL,1,NULL,NULL,NULL,0,NULL,NULL,NULL,NULL,'id chatname 1955',NULL),(NULL,'chatname',0,0,'2022-06-21 00:00:00',3,10248530,NULL,1,0,0,0,0,NULL,NULL,NULL,NULL,1,NULL,NULL,NULL,0,NULL,NULL,NULL,NULL,'id chatname 1956',NULL),(NULL,'chatname',0,0,'2022-03-23 00:00:00',2,9685464,NULL,1,0,0,0,0,NULL,NULL,NULL,NULL,0,NULL,NULL,NULL,0,NULL,NULL,NULL,NULL,'id chatname 1957',NULL),(NULL,'chatname',0,0,'2022-08-06 00:00:00',6,10271666,NULL,1,0,0,0,0,NULL,NULL,NULL,NULL,0,NULL,NULL,NULL,0,NULL,NULL,NULL,NULL,'id chatname 1958',NULL),(NULL,'chatname',0,0,'2021-10-04 00:00:00',2,9221708,NULL,1,0,0,0,0,NULL,NULL,NULL,NULL,0,NULL,NULL,NULL,0,NULL,NULL,NULL,NULL,'id chatname 1959',NULL),(NULL,'chatname',0,0,'2022-04-09 00:00:00',3,9845630,NULL,1,0,0,0,0,NULL,NULL,NULL,NULL,0,NULL,NULL,NULL,0,NULL,NULL,NULL,NULL,'id chatname 196',NULL),(NULL,'chatname',0,0,'2022-03-14 00:00:00',2,9596392,NULL,1,0,0,0,0,NULL,NULL,NULL,NULL,0,NULL,NULL,NULL,1,NULL,NULL,NULL,NULL,'id chatname 1960',NULL),(NULL,'chatname',0,0,'2022-05-20 00:00:00',4,9292863,NULL,1,0,0,0,0,NULL,NULL,NULL,NULL,0,NULL,NULL,NULL,0,NULL,NULL,NULL,NULL,'id chatname 1961',NULL),(267,'chatname',1,1,'2022-09-21 00:00:00',35,10504429,0,1,2,0,1,0,1,NULL,NULL,1,0,NULL,1,1,0,NULL,NULL,NULL,NULL,'id chatname 1962',NULL),(NULL,'chatname',0,0,'2021-10-15 00:00:00',11,9284307,NULL,1,0,0,0,0,NULL,NULL,NULL,NULL,0,NULL,NULL,NULL,0,NULL,NULL,NULL,NULL,'id chatname 1963',NULL),(NULL,'chatname',0,0,'2022-04-22 00:00:00',2,9859440,NULL,1,0,0,0,0,NULL,NULL,NULL,NULL,1,NULL,NULL,NULL,0,NULL,NULL,NULL,NULL,'id chatname 1964',NULL),(NULL,'chatname',0,0,'2022-01-13 00:00:00',5,9448748,NULL,1,0,0,0,0,NULL,NULL,NULL,NULL,0,NULL,NULL,NULL,1,NULL,NULL,NULL,NULL,'id chatname 1965',NULL),(NULL,'chatname',0,0,'2022-07-02 00:00:00',1,10262728,NULL,1,0,0,0,0,NULL,NULL,NULL,NULL,0,NULL,NULL,NULL,0,NULL,NULL,NULL,NULL,'id chatname 1966',NULL),(NULL,'chatname',0,0,'2022-06-20 00:00:00',2,9231512,NULL,1,0,0,0,0,NULL,NULL,NULL,NULL,1,NULL,NULL,NULL,0,NULL,NULL,NULL,NULL,'id chatname 1967',NULL),(NULL,'chatname',0,0,'2022-03-26 00:00:00',63,9414192,NULL,1,0,0,0,0,NULL,NULL,NULL,NULL,1,NULL,NULL,NULL,0,NULL,NULL,NULL,NULL,'id chatname 1968',NULL),(NULL,'chatname',0,0,'2022-08-25 00:00:00',27,9572364,NULL,NULL,0,0,0,0,NULL,NULL,NULL,NULL,1,NULL,NULL,NULL,0,NULL,NULL,NULL,NULL,'id chatname 1969',NULL),(NULL,'chatname',0,0,'2022-03-14 00:00:00',4,9633822,NULL,1,0,0,0,0,NULL,NULL,NULL,NULL,0,NULL,NULL,NULL,0,NULL,NULL,NULL,NULL,'id chatname 197',NULL),(NULL,'chatname',0,0,'2021-05-24 00:00:00',1,9161792,NULL,1,0,0,0,0,NULL,NULL,NULL,NULL,0,NULL,NULL,NULL,0,NULL,NULL,NULL,NULL,'id chatname 1970',NULL),(NULL,'chatname',0,0,'2022-02-07 00:00:00',5,9542155,NULL,1,0,0,0,0,NULL,NULL,NULL,NULL,0,NULL,NULL,NULL,0,NULL,NULL,NULL,NULL,'id chatname 1971',NULL),(NULL,'chatname',0,0,'2022-09-20 00:00:00',109,10469907,NULL,1,0,0,0,0,NULL,NULL,NULL,NULL,0,NULL,NULL,NULL,0,NULL,NULL,NULL,NULL,'id chatname 1972',NULL),(NULL,'chatname',0,0,'2022-09-22 00:00:00',65,10375857,NULL,1,0,0,0,0,NULL,NULL,NULL,NULL,1,NULL,NULL,NULL,1,NULL,NULL,NULL,NULL,'id chatname 1973',NULL),(NULL,'chatname',0,0,'2022-01-19 00:00:00',1,9235626,NULL,1,0,0,0,0,NULL,NULL,NULL,NULL,0,NULL,NULL,NULL,0,NULL,NULL,NULL,NULL,'id chatname 1974',NULL),(NULL,'chatname',0,0,'2022-03-14 00:00:00',3,9228740,NULL,1,0,0,0,0,NULL,NULL,NULL,NULL,1,NULL,NULL,NULL,0,NULL,NULL,NULL,NULL,'id chatname 1975',NULL),(NULL,'chatname',0,0,'2021-12-11 00:00:00',3,9276788,NULL,1,0,0,0,0,NULL,NULL,NULL,NULL,0,NULL,NULL,NULL,0,NULL,NULL,NULL,NULL,'id chatname 1976',NULL),(NULL,'chatname',0,0,'2021-09-20 00:00:00',1,9166216,NULL,1,0,0,0,0,NULL,NULL,NULL,NULL,0,NULL,NULL,NULL,0,NULL,NULL,NULL,NULL,'id chatname 1977',NULL),(NULL,'chatname',0,0,'2021-11-25 00:00:00',2,9358601,NULL,1,0,0,0,0,NULL,NULL,NULL,NULL,1,NULL,NULL,NULL,0,NULL,NULL,NULL,NULL,'id chatname 1978',NULL),(NULL,'chatname',0,0,'2022-05-27 00:00:00',7,10083578,NULL,1,0,0,0,0,NULL,NULL,NULL,NULL,0,NULL,NULL,NULL,0,NULL,NULL,NULL,NULL,'id chatname 1979',NULL),(NULL,'chatname',0,0,'2022-03-14 00:00:00',16,9613932,NULL,1,0,0,0,0,NULL,NULL,NULL,NULL,0,NULL,NULL,NULL,0,NULL,NULL,NULL,NULL,'id chatname 198',NULL),(268,'chatname',1,0,'2022-09-15 00:00:00',25,10481151,NULL,1,0,0,0,1,NULL,NULL,NULL,NULL,0,NULL,NULL,NULL,0,NULL,NULL,NULL,NULL,'id chatname 1980',NULL),(NULL,'chatname',0,0,'2022-09-22 00:00:00',57,10510595,NULL,1,0,0,0,0,NULL,NULL,NULL,NULL,0,NULL,NULL,NULL,0,NULL,NULL,NULL,NULL,'id chatname 1981',NULL),(NULL,'chatname',0,0,'2022-01-02 00:00:00',4,9425671,NULL,1,0,0,0,0,NULL,NULL,NULL,NULL,0,NULL,NULL,NULL,0,NULL,NULL,NULL,NULL,'id chatname 1982',NULL),(NULL,'chatname',0,0,'2022-03-15 00:00:00',5,9557871,NULL,1,0,0,0,0,NULL,NULL,NULL,NULL,0,NULL,NULL,NULL,0,NULL,NULL,NULL,NULL,'id chatname 1983',NULL),(NULL,'chatname',1,0,'2022-09-21 00:00:00',7,10179105,NULL,1,0,0,0,0,NULL,NULL,NULL,NULL,0,NULL,NULL,NULL,0,NULL,NULL,NULL,NULL,'id chatname 1984',NULL),(NULL,'chatname',0,0,'2022-05-28 00:00:00',6,10089764,NULL,1,0,0,0,0,NULL,NULL,NULL,NULL,1,NULL,NULL,NULL,0,NULL,NULL,NULL,NULL,'id chatname 1985',NULL),(NULL,'chatname',0,0,'2022-09-22 00:00:00',6,10471969,NULL,1,0,0,0,0,NULL,NULL,NULL,NULL,1,NULL,NULL,NULL,0,NULL,NULL,NULL,NULL,'id chatname 1986',NULL),(NULL,'chatname',0,0,'2022-09-22 00:00:00',18,10368684,NULL,1,0,0,0,0,NULL,NULL,NULL,NULL,0,NULL,NULL,NULL,0,NULL,NULL,NULL,NULL,'id chatname 1987',NULL),(NULL,'chatname',0,0,'2022-07-02 00:00:00',55,10262936,NULL,1,0,0,0,0,NULL,NULL,NULL,NULL,1,NULL,NULL,NULL,0,NULL,NULL,NULL,NULL,'id chatname 1988',NULL),(269,'chatname',1,1,'2022-09-22 00:00:00',65,10512088,0,1,1,0,0,0,1,NULL,NULL,1,0,NULL,NULL,NULL,0,NULL,NULL,NULL,NULL,'id chatname 1989',NULL),(NULL,'chatname',0,0,'2022-07-14 00:00:00',4,10296013,NULL,1,0,0,0,0,NULL,NULL,NULL,NULL,1,NULL,NULL,NULL,0,NULL,NULL,NULL,NULL,'id chatname 199',NULL),(NULL,'chatname',0,0,'2022-04-02 00:00:00',17,9705530,NULL,1,0,0,0,0,NULL,NULL,NULL,NULL,0,NULL,NULL,NULL,0,NULL,NULL,NULL,NULL,'id chatname 1990',NULL),(NULL,'chatname',0,0,'2022-03-14 00:00:00',26,9567365,NULL,1,0,0,0,0,NULL,NULL,NULL,NULL,0,NULL,NULL,NULL,0,NULL,NULL,NULL,NULL,'id chatname 1991',NULL),(NULL,'chatname',0,0,'2021-09-10 00:00:00',1,9231116,NULL,1,0,0,0,0,NULL,NULL,NULL,NULL,0,NULL,NULL,NULL,0,NULL,NULL,NULL,NULL,'id chatname 1992',NULL),(NULL,'chatname',0,0,'2022-09-16 00:00:00',56,10488600,NULL,1,0,0,0,0,NULL,NULL,NULL,NULL,0,NULL,NULL,NULL,0,NULL,NULL,NULL,NULL,'id chatname 1993',NULL),(NULL,'chatname',0,0,'2022-01-13 00:00:00',4,9444671,NULL,1,0,0,0,0,NULL,NULL,NULL,NULL,0,NULL,NULL,NULL,0,NULL,NULL,NULL,NULL,'id chatname 1994',NULL),(NULL,'chatname',0,0,'2022-07-26 00:00:00',1,10325820,NULL,1,0,0,0,0,NULL,NULL,NULL,NULL,0,NULL,NULL,NULL,0,NULL,NULL,NULL,NULL,'id chatname 1995',NULL),(NULL,'chatname',0,0,'2022-03-28 00:00:00',11,9220638,NULL,1,0,0,0,0,NULL,NULL,NULL,NULL,0,NULL,NULL,NULL,0,NULL,NULL,NULL,NULL,'id chatname 1996',NULL),(270,'chatname',1,1,'2022-09-10 00:00:00',19,10411045,0,1,13,0,0,1,1,NULL,NULL,5,1,NULL,8,1,1,NULL,NULL,NULL,NULL,'id chatname 1997',NULL),(NULL,'chatname',0,0,'2021-11-23 00:00:00',2,9356238,NULL,1,0,0,0,0,NULL,NULL,NULL,NULL,0,NULL,NULL,NULL,1,NULL,NULL,NULL,NULL,'id chatname 1998',NULL),(NULL,'chatname',0,0,'2022-08-08 00:00:00',3,9662851,NULL,1,0,0,0,0,NULL,NULL,NULL,NULL,1,NULL,NULL,NULL,0,NULL,NULL,NULL,NULL,'id chatname 1999',NULL),(NULL,'chatname',0,0,'2022-03-17 00:00:00',7,9672386,NULL,1,0,0,0,0,NULL,NULL,NULL,NULL,0,NULL,NULL,NULL,0,NULL,NULL,NULL,NULL,'id chatname 2',NULL),(NULL,'chatname',0,0,'2022-08-02 00:00:00',7,10348996,NULL,1,0,0,0,0,NULL,NULL,NULL,NULL,0,NULL,NULL,NULL,1,NULL,NULL,NULL,NULL,'id chatname 20',NULL),(NULL,'chatname',0,0,'2022-04-02 00:00:00',73,9859190,NULL,1,0,0,0,0,NULL,NULL,NULL,NULL,0,NULL,NULL,NULL,0,NULL,NULL,NULL,NULL,'id chatname 200',NULL),(271,'chatname',1,1,'2022-09-09 00:00:00',6,10377391,0,1,1,0,0,0,1,NULL,NULL,1,0,NULL,1,1,0,NULL,NULL,NULL,NULL,'id chatname 2000',NULL),(NULL,'chatname',0,0,'2021-11-03 00:00:00',1,9209076,NULL,NULL,0,0,0,0,NULL,NULL,NULL,NULL,0,NULL,NULL,NULL,0,NULL,NULL,NULL,NULL,'id chatname 2001',NULL),(NULL,'chatname',0,0,'2021-12-04 00:00:00',2,9377254,NULL,1,0,0,0,0,NULL,NULL,NULL,NULL,0,NULL,NULL,NULL,0,NULL,NULL,NULL,NULL,'id chatname 2002',NULL),(NULL,'chatname',0,0,'2022-08-02 00:00:00',5,10339136,NULL,1,0,0,0,0,NULL,NULL,NULL,NULL,1,NULL,NULL,NULL,1,NULL,NULL,NULL,NULL,'id chatname 2003',NULL),(NULL,'chatname',0,0,'2022-09-20 00:00:00',1,9152248,NULL,1,0,0,0,0,NULL,NULL,NULL,NULL,0,NULL,NULL,NULL,1,NULL,NULL,NULL,NULL,'id chatname 2004',NULL),(NULL,'chatname',0,0,'2021-11-24 00:00:00',1,9231156,NULL,1,0,0,0,0,NULL,NULL,NULL,NULL,1,NULL,NULL,NULL,1,NULL,NULL,NULL,NULL,'id chatname 2005',NULL),(NULL,'chatname',0,0,'2022-01-19 00:00:00',2,9451363,NULL,NULL,0,0,0,0,NULL,NULL,NULL,NULL,0,NULL,NULL,NULL,1,NULL,NULL,NULL,NULL,'id chatname 2006',NULL),(NULL,'chatname',1,0,'2022-09-20 00:00:00',61,10500703,NULL,1,0,0,0,0,NULL,NULL,NULL,NULL,0,NULL,NULL,NULL,1,NULL,NULL,NULL,NULL,'id chatname 2007',NULL),(NULL,'chatname',0,0,'2022-03-30 00:00:00',4,9700134,NULL,1,0,0,0,0,NULL,NULL,NULL,NULL,0,NULL,NULL,NULL,1,NULL,NULL,NULL,NULL,'id chatname 2008',NULL),(NULL,'chatname',0,0,'2022-03-14 00:00:00',4,9550519,NULL,1,0,0,0,0,NULL,NULL,NULL,NULL,0,NULL,NULL,NULL,0,NULL,NULL,NULL,NULL,'id chatname 2009',NULL),(NULL,'chatname',0,0,'2022-04-07 00:00:00',28,9837778,NULL,1,0,0,0,0,NULL,NULL,NULL,NULL,0,NULL,NULL,NULL,0,NULL,NULL,NULL,NULL,'id chatname 201',NULL),(272,'chatname',1,1,'2022-09-22 00:00:00',56,10508838,1,1,4,0,0,1,27,11,NULL,2,0,NULL,27,6,0,'ontario','multiple',1,1,'id chatname 2010',NULL),(NULL,'chatname',0,0,'2022-06-24 00:00:00',5,10240819,NULL,1,0,0,0,0,NULL,NULL,NULL,NULL,0,NULL,NULL,NULL,0,NULL,NULL,NULL,NULL,'id chatname 2011',NULL),(NULL,'chatname',0,0,'2022-09-19 00:00:00',10,10463130,NULL,1,0,0,0,0,NULL,NULL,NULL,NULL,0,NULL,NULL,NULL,0,NULL,NULL,NULL,NULL,'id chatname 2012',NULL),(NULL,'chatname',0,0,'2022-09-22 00:00:00',24,10502880,NULL,1,0,0,0,0,NULL,NULL,NULL,NULL,1,NULL,NULL,NULL,0,NULL,NULL,NULL,NULL,'id chatname 2013',NULL),(273,'chatname',1,1,'2022-09-23 00:00:00',21,10510200,0,1,1,0,0,0,1,NULL,NULL,1,1,NULL,NULL,3,0,NULL,NULL,NULL,NULL,'id chatname 2014',NULL),(NULL,'chatname',0,0,'2022-03-27 00:00:00',4,10211558,NULL,1,0,0,0,0,NULL,NULL,NULL,NULL,0,NULL,NULL,NULL,1,NULL,NULL,NULL,NULL,'id chatname 2015',NULL),(NULL,'chatname',0,0,'2022-07-11 00:00:00',1,9593996,NULL,1,0,0,0,0,NULL,NULL,NULL,NULL,1,NULL,NULL,NULL,0,NULL,NULL,NULL,NULL,'id chatname 2016',NULL),(NULL,'chatname',1,0,'2022-09-14 00:00:00',3,9675376,NULL,1,0,0,0,0,NULL,NULL,NULL,NULL,0,NULL,NULL,NULL,0,NULL,NULL,NULL,NULL,'id chatname 2017',NULL),(NULL,'chatname',0,0,'2021-12-29 00:00:00',1,9195171,NULL,1,0,0,0,0,NULL,NULL,NULL,NULL,0,NULL,NULL,NULL,0,NULL,NULL,NULL,NULL,'id chatname 2018',NULL),(NULL,'chatname',0,0,'2022-06-24 00:00:00',31,10240907,NULL,1,0,0,0,0,NULL,NULL,NULL,NULL,1,NULL,NULL,NULL,0,NULL,NULL,NULL,NULL,'id chatname 2019',NULL),(NULL,'chatname',0,0,'2022-08-26 00:00:00',4,10342298,NULL,1,0,0,0,0,NULL,NULL,NULL,NULL,0,NULL,NULL,NULL,0,NULL,NULL,NULL,NULL,'id chatname 202',NULL),(NULL,'chatname',0,0,'2021-09-18 00:00:00',1,9220687,NULL,1,0,0,0,0,NULL,NULL,NULL,NULL,1,NULL,NULL,NULL,0,NULL,NULL,NULL,NULL,'id chatname 2020',NULL),(NULL,'chatname',0,0,'2022-04-26 00:00:00',1,9159341,NULL,NULL,0,0,0,0,NULL,NULL,NULL,NULL,0,NULL,NULL,NULL,0,NULL,NULL,NULL,NULL,'id chatname 2021',NULL),(NULL,'chatname',0,0,'2022-01-19 00:00:00',3,9438715,NULL,1,0,0,0,0,NULL,NULL,NULL,NULL,0,NULL,NULL,NULL,0,NULL,NULL,NULL,NULL,'id chatname 2022',NULL),(NULL,'chatname',0,0,'2022-06-26 00:00:00',6,9661212,NULL,1,0,0,0,0,NULL,NULL,NULL,NULL,1,NULL,NULL,NULL,0,NULL,NULL,NULL,NULL,'id chatname 2023',NULL),(NULL,'chatname',0,0,'2022-06-21 00:00:00',278,10230488,NULL,1,0,0,0,0,NULL,NULL,NULL,NULL,0,NULL,NULL,NULL,1,NULL,NULL,NULL,NULL,'id chatname 2024',NULL),(274,'chatname',1,1,'2022-09-22 00:00:00',65,10388145,0,1,2,2,0,0,1,NULL,NULL,3,0,NULL,NULL,1,0,NULL,NULL,NULL,NULL,'id chatname 2025',NULL),(NULL,'chatname',0,0,'2022-09-04 00:00:00',8,10433997,NULL,1,0,0,0,0,NULL,NULL,NULL,NULL,0,NULL,NULL,NULL,0,NULL,NULL,NULL,NULL,'id chatname 2026',NULL),(275,'chatname',1,1,'2022-09-22 00:00:00',806,10512245,1,1,16,0,0,1,18,9,NULL,1,0,NULL,28,1,0,'ontario','ontario',1,1,'id chatname 2027',NULL),(NULL,'chatname',0,0,'2022-09-23 00:00:00',5,10467255,NULL,1,0,0,0,0,NULL,NULL,NULL,NULL,0,NULL,NULL,NULL,0,NULL,NULL,NULL,NULL,'id chatname 2028',NULL),(NULL,'chatname',0,0,'2022-03-14 00:00:00',1,9262068,NULL,1,0,0,0,0,NULL,NULL,NULL,NULL,0,NULL,NULL,NULL,0,NULL,NULL,NULL,NULL,'id chatname 2029',NULL),(NULL,'chatname',0,0,'2022-07-02 00:00:00',49,10262856,NULL,1,0,0,0,0,NULL,NULL,NULL,NULL,0,NULL,NULL,NULL,0,NULL,NULL,NULL,NULL,'id chatname 203',NULL),(276,'chatname',1,1,'2022-09-22 00:00:00',130,10499874,1,1,18,0,0,1,8,NULL,NULL,1,0,NULL,18,10,0,'alberta','alberta',1,0,'id chatname 2030',NULL),(NULL,'chatname',0,0,'2021-11-08 00:00:00',9,9324323,NULL,1,0,0,0,0,NULL,NULL,NULL,NULL,0,NULL,NULL,NULL,1,NULL,NULL,NULL,NULL,'id chatname 2031',NULL),(NULL,'chatname',0,0,'2022-04-04 00:00:00',3,9635054,NULL,1,0,0,0,0,NULL,NULL,NULL,NULL,0,NULL,NULL,NULL,0,NULL,NULL,NULL,NULL,'id chatname 2032',NULL),(NULL,'chatname',0,0,'2022-08-14 00:00:00',49,10386815,NULL,1,0,0,0,0,NULL,NULL,NULL,NULL,0,NULL,NULL,NULL,0,NULL,NULL,NULL,NULL,'id chatname 2033',NULL),(NULL,'chatname',0,0,'2021-12-16 00:00:00',1,9397826,NULL,1,0,0,0,0,NULL,NULL,NULL,NULL,0,NULL,NULL,NULL,0,NULL,NULL,NULL,NULL,'id chatname 2034',NULL),(277,'chatname',1,1,'2022-09-16 00:00:00',11,10222105,0,1,1,0,0,0,1,NULL,NULL,1,1,NULL,2,1,0,NULL,NULL,NULL,NULL,'id chatname 2035',NULL),(NULL,'chatname',0,0,'2022-09-09 00:00:00',19,10395311,NULL,1,0,0,0,0,NULL,NULL,NULL,NULL,0,NULL,NULL,NULL,0,NULL,NULL,NULL,NULL,'id chatname 2036',NULL),(NULL,'chatname',0,0,'2021-10-24 00:00:00',1,9222579,NULL,1,0,0,0,0,NULL,NULL,NULL,NULL,0,NULL,NULL,NULL,0,NULL,NULL,NULL,NULL,'id chatname 2037',NULL),(NULL,'chatname',0,0,'2021-12-04 00:00:00',2,9289309,NULL,1,0,0,0,0,NULL,NULL,NULL,NULL,1,NULL,NULL,NULL,0,NULL,NULL,NULL,NULL,'id chatname 2038',NULL),(NULL,'chatname',0,0,'2021-11-05 00:00:00',1,9221442,NULL,NULL,0,0,0,0,NULL,NULL,NULL,NULL,0,NULL,NULL,NULL,0,NULL,NULL,NULL,NULL,'id chatname 2039',NULL),(NULL,'chatname',0,0,'2022-09-07 00:00:00',25,10392501,NULL,1,0,0,0,0,NULL,NULL,NULL,NULL,1,NULL,NULL,NULL,1,NULL,NULL,NULL,NULL,'id chatname 204',NULL),(NULL,'chatname',0,0,'2022-08-04 00:00:00',1,9234798,NULL,1,0,0,0,0,NULL,NULL,NULL,NULL,1,NULL,NULL,NULL,0,NULL,NULL,NULL,NULL,'id chatname 2040',NULL),(NULL,'chatname',0,0,'2022-03-14 00:00:00',2,9180170,NULL,1,0,0,0,0,NULL,NULL,NULL,NULL,0,NULL,NULL,NULL,0,NULL,NULL,NULL,NULL,'id chatname 2041',NULL),(NULL,'chatname',0,0,'2022-03-21 00:00:00',58,9674607,NULL,1,0,0,0,0,NULL,NULL,NULL,NULL,0,NULL,NULL,NULL,0,NULL,NULL,NULL,NULL,'id chatname 2042',NULL),(NULL,'chatname',0,0,'2022-08-17 00:00:00',12,9400959,NULL,1,0,0,0,0,NULL,NULL,NULL,NULL,0,NULL,NULL,NULL,0,NULL,NULL,NULL,NULL,'id chatname 2043',NULL),(NULL,'chatname',0,0,'2022-03-14 00:00:00',2,9200532,NULL,1,0,0,0,0,NULL,NULL,NULL,NULL,0,NULL,NULL,NULL,0,NULL,NULL,NULL,NULL,'id chatname 2044',NULL),(NULL,'chatname',0,0,'2022-01-01 00:00:00',3,9235527,NULL,1,0,0,0,0,NULL,NULL,NULL,NULL,0,NULL,NULL,NULL,0,NULL,NULL,NULL,NULL,'id chatname 2045',NULL),(278,'chatname',1,1,'2022-09-12 00:00:00',83,10478157,0,1,4,0,0,1,1,NULL,NULL,3,1,NULL,52,1,0,NULL,NULL,NULL,NULL,'id chatname 2046',NULL),(NULL,'chatname',0,0,'2022-09-20 00:00:00',18,10494955,NULL,1,0,0,0,0,NULL,NULL,NULL,NULL,1,NULL,NULL,NULL,0,NULL,NULL,NULL,NULL,'id chatname 2047',NULL),(279,'chatname',1,1,'2022-09-08 00:00:00',13,10270297,0,1,19,1,0,1,1,NULL,NULL,1,0,NULL,19,2,0,NULL,NULL,1,NULL,'id chatname 2048',NULL),(NULL,'chatname',0,0,'2021-11-19 00:00:00',8,9348231,NULL,1,0,0,0,0,NULL,NULL,NULL,NULL,0,NULL,NULL,NULL,0,NULL,NULL,NULL,NULL,'id chatname 2049',NULL),(NULL,'chatname',0,0,'2022-09-17 00:00:00',9,10109878,NULL,1,0,0,0,0,NULL,NULL,NULL,NULL,1,NULL,NULL,NULL,1,NULL,NULL,NULL,NULL,'id chatname 205',NULL),(NULL,'chatname',0,0,'2021-06-08 00:00:00',1,9225294,NULL,1,0,0,0,0,NULL,NULL,NULL,NULL,0,NULL,NULL,NULL,0,NULL,NULL,NULL,NULL,'id chatname 2050',NULL),(NULL,'chatname',0,0,'2022-01-17 00:00:00',1,9231552,NULL,1,0,0,0,0,NULL,NULL,NULL,NULL,1,NULL,NULL,NULL,0,NULL,NULL,NULL,NULL,'id chatname 2051',NULL),(280,'chatname',1,1,'2022-09-23 00:00:00',41,10492909,0,1,1,0,1,0,1,NULL,NULL,5,0,NULL,NULL,4,0,NULL,NULL,NULL,NULL,'id chatname 2052',NULL),(NULL,'chatname',0,0,'2022-04-10 00:00:00',6,9841305,NULL,1,0,0,0,0,NULL,NULL,NULL,NULL,1,NULL,NULL,NULL,0,NULL,NULL,NULL,NULL,'id chatname 2053',NULL),(NULL,'chatname',0,0,'2022-04-06 00:00:00',8,9426143,NULL,1,0,0,0,0,NULL,NULL,NULL,NULL,0,NULL,NULL,NULL,0,NULL,NULL,NULL,NULL,'id chatname 2054',NULL),(NULL,'chatname',0,0,'2022-08-23 00:00:00',23,10397624,NULL,1,0,0,0,0,NULL,NULL,NULL,NULL,0,NULL,NULL,NULL,1,NULL,NULL,NULL,NULL,'id chatname 2055',NULL),(NULL,'chatname',0,0,'2022-09-17 00:00:00',3,9324854,NULL,1,0,0,0,0,NULL,NULL,NULL,NULL,1,NULL,NULL,NULL,0,NULL,NULL,NULL,NULL,'id chatname 2056',NULL),(NULL,'chatname',0,0,'2022-03-20 00:00:00',36,9675090,NULL,1,0,0,0,0,NULL,NULL,NULL,NULL,0,NULL,NULL,NULL,0,NULL,NULL,NULL,NULL,'id chatname 2057',NULL),(NULL,'chatname',0,0,'2022-09-21 00:00:00',10,10104244,NULL,1,0,0,0,0,NULL,NULL,NULL,NULL,1,NULL,NULL,NULL,0,NULL,NULL,NULL,NULL,'id chatname 2058',NULL),(NULL,'chatname',0,0,'2022-04-09 00:00:00',9,9628367,NULL,1,0,0,0,0,NULL,NULL,NULL,NULL,0,NULL,NULL,NULL,0,NULL,NULL,NULL,NULL,'id chatname 2059',NULL),(NULL,'chatname',0,0,'2021-12-09 00:00:00',4,9307841,NULL,1,0,0,0,0,NULL,NULL,NULL,NULL,1,NULL,NULL,NULL,1,NULL,NULL,NULL,NULL,'id chatname 206',NULL),(NULL,'chatname',0,0,'2022-01-13 00:00:00',98,9448503,NULL,1,0,0,0,0,NULL,NULL,NULL,NULL,0,NULL,NULL,NULL,0,NULL,NULL,NULL,NULL,'id chatname 2060',NULL),(NULL,'chatname',0,0,'2022-07-03 00:00:00',292,10262384,NULL,1,0,0,0,0,NULL,NULL,NULL,NULL,1,NULL,NULL,NULL,0,NULL,NULL,NULL,NULL,'id chatname 2061',NULL),(NULL,'chatname',0,0,'2021-12-01 00:00:00',1,9201302,NULL,1,0,0,0,0,NULL,NULL,NULL,NULL,0,NULL,NULL,NULL,0,NULL,NULL,NULL,NULL,'id chatname 2062',NULL),(NULL,'chatname',0,0,'2022-07-19 00:00:00',22,10257274,NULL,1,0,0,0,0,NULL,NULL,NULL,NULL,0,NULL,NULL,NULL,0,NULL,NULL,NULL,NULL,'id chatname 2063',NULL),(NULL,'chatname',0,0,'2022-09-22 00:00:00',9,10360855,NULL,1,0,0,0,0,NULL,NULL,NULL,NULL,0,NULL,NULL,NULL,0,NULL,NULL,NULL,NULL,'id chatname 2064',NULL),(NULL,'chatname',0,0,'2021-07-11 00:00:00',2,9150249,NULL,1,0,0,0,0,NULL,NULL,NULL,NULL,0,NULL,NULL,NULL,0,NULL,NULL,NULL,NULL,'id chatname 2065',NULL),(NULL,'chatname',0,0,'2022-08-09 00:00:00',64,10367549,NULL,1,0,0,0,0,NULL,NULL,NULL,NULL,1,NULL,NULL,NULL,0,NULL,NULL,NULL,NULL,'id chatname 2066',NULL),(NULL,'chatname',0,0,'2022-08-20 00:00:00',42,10380557,NULL,1,0,0,0,0,NULL,NULL,NULL,NULL,1,NULL,NULL,NULL,0,NULL,NULL,NULL,NULL,'id chatname 2067',NULL),(NULL,'chatname',0,0,'2021-07-16 00:00:00',1,9229652,NULL,1,0,0,0,0,NULL,NULL,NULL,NULL,0,NULL,NULL,NULL,0,NULL,NULL,NULL,NULL,'id chatname 2068',NULL),(NULL,'chatname',0,0,'2022-09-22 00:00:00',3,10172533,NULL,1,0,0,0,0,NULL,NULL,NULL,NULL,1,NULL,NULL,NULL,0,NULL,NULL,NULL,NULL,'id chatname 2069',NULL),(NULL,'chatname',0,0,'2022-03-14 00:00:00',7,9541679,NULL,1,0,0,0,0,NULL,NULL,NULL,NULL,0,NULL,NULL,NULL,0,NULL,NULL,NULL,NULL,'id chatname 207',NULL),(NULL,'chatname',0,0,'2022-09-22 00:00:00',11,9405252,NULL,1,0,0,0,0,NULL,NULL,NULL,NULL,0,NULL,NULL,NULL,0,NULL,NULL,NULL,NULL,'id chatname 2070',NULL),(NULL,'chatname',0,0,'2022-06-27 00:00:00',3,10247968,NULL,1,0,0,0,0,NULL,NULL,NULL,NULL,0,NULL,NULL,NULL,0,NULL,NULL,NULL,NULL,'id chatname 2071',NULL),(NULL,'chatname',0,0,'2022-09-13 00:00:00',12,10464363,NULL,1,0,0,0,0,NULL,NULL,NULL,NULL,1,NULL,NULL,NULL,0,NULL,NULL,NULL,NULL,'id chatname 2072',NULL),(NULL,'chatname',0,0,'2022-03-28 00:00:00',103,9694453,NULL,1,0,0,0,0,NULL,NULL,NULL,NULL,0,NULL,NULL,NULL,0,NULL,NULL,NULL,NULL,'id chatname 2073',NULL),(281,'chatname',1,1,'2022-09-12 00:00:00',1,10474417,0,1,1,0,1,0,1,NULL,NULL,1,0,NULL,17,1,0,NULL,NULL,NULL,NULL,'id chatname 2074',NULL),(NULL,'chatname',0,0,'2022-06-29 00:00:00',61,10252710,NULL,1,0,0,0,0,NULL,NULL,NULL,NULL,1,NULL,NULL,NULL,1,NULL,NULL,NULL,NULL,'id chatname 2075',NULL),(NULL,'chatname',0,0,'2022-07-24 00:00:00',6,10326234,NULL,1,0,0,0,0,NULL,NULL,NULL,NULL,0,NULL,NULL,NULL,0,NULL,NULL,NULL,NULL,'id chatname 2076',NULL),(NULL,'chatname',1,0,'2022-09-09 00:00:00',12,9451660,NULL,1,0,0,0,0,NULL,NULL,NULL,NULL,0,NULL,NULL,NULL,1,NULL,NULL,NULL,NULL,'id chatname 2077',NULL),(NULL,'chatname',0,0,'2022-03-14 00:00:00',5,9349833,NULL,1,0,0,0,0,NULL,NULL,NULL,NULL,0,NULL,NULL,NULL,0,NULL,NULL,NULL,NULL,'id chatname 2078',NULL),(NULL,'chatname',0,0,'2021-12-12 00:00:00',7,9185225,NULL,1,0,0,0,0,NULL,NULL,NULL,NULL,0,NULL,NULL,NULL,0,NULL,NULL,NULL,NULL,'id chatname 2079',NULL),(NULL,'chatname',0,0,'2022-06-28 00:00:00',4,10240857,NULL,1,0,0,0,0,NULL,NULL,NULL,NULL,0,NULL,NULL,NULL,0,NULL,NULL,NULL,NULL,'id chatname 208',NULL),(NULL,'chatname',0,0,'2022-06-29 00:00:00',27,10253884,NULL,1,0,0,0,0,NULL,NULL,NULL,NULL,0,NULL,NULL,NULL,0,NULL,NULL,NULL,NULL,'id chatname 2080',NULL),(NULL,'chatname',0,0,'2022-05-17 00:00:00',6,10080513,NULL,1,0,0,0,0,NULL,NULL,NULL,NULL,0,NULL,NULL,NULL,0,NULL,NULL,NULL,NULL,'id chatname 2081',NULL),(282,'chatname',1,1,'2022-09-14 00:00:00',26,10475181,0,1,3,0,1,0,1,NULL,NULL,4,1,NULL,5,2,0,NULL,NULL,NULL,NULL,'id chatname 2082',NULL),(283,'chatname',1,1,'2022-09-23 00:00:00',173,10503577,0,1,2,0,1,0,1,NULL,NULL,14,0,NULL,2,3,1,NULL,NULL,NULL,NULL,'id chatname 2083',NULL),(NULL,'chatname',0,0,'2022-07-30 00:00:00',18,10271558,NULL,1,0,0,0,0,NULL,NULL,NULL,NULL,1,NULL,NULL,NULL,0,NULL,NULL,NULL,NULL,'id chatname 2084',NULL),(NULL,'chatname',0,0,'2021-11-03 00:00:00',5,9318661,NULL,1,0,0,0,0,NULL,NULL,NULL,NULL,0,NULL,NULL,NULL,0,NULL,NULL,NULL,NULL,'id chatname 2085',NULL),(NULL,'chatname',0,0,'2022-04-14 00:00:00',12,9854199,NULL,1,0,0,0,0,NULL,NULL,NULL,NULL,0,NULL,NULL,NULL,0,NULL,NULL,NULL,NULL,'id chatname 2086',NULL),(NULL,'chatname',0,0,'2022-03-14 00:00:00',9,9390703,NULL,1,0,0,0,0,NULL,NULL,NULL,NULL,1,NULL,NULL,NULL,0,NULL,NULL,NULL,NULL,'id chatname 2087',NULL),(NULL,'chatname',0,0,'2022-04-23 00:00:00',12,10069648,NULL,1,0,0,0,0,NULL,NULL,NULL,NULL,0,NULL,NULL,NULL,0,NULL,NULL,NULL,NULL,'id chatname 2088',NULL),(284,'chatname',1,1,'2022-08-30 00:00:00',6,10417714,0,1,1,0,0,0,1,NULL,NULL,2,1,NULL,2,3,1,NULL,NULL,NULL,NULL,'id chatname 2089',NULL),(NULL,'chatname',0,0,'2021-12-20 00:00:00',1,9200422,NULL,1,0,0,0,0,NULL,NULL,NULL,NULL,1,NULL,NULL,NULL,0,NULL,NULL,NULL,NULL,'id chatname 209',NULL),(NULL,'chatname',0,0,'2022-09-22 00:00:00',32,10323529,NULL,1,0,0,0,0,NULL,NULL,NULL,NULL,0,NULL,NULL,NULL,0,NULL,NULL,NULL,NULL,'id chatname 2090',NULL),(NULL,'chatname',0,0,'2022-03-14 00:00:00',1,9203559,NULL,1,0,0,0,0,NULL,NULL,NULL,NULL,0,NULL,NULL,NULL,0,NULL,NULL,NULL,NULL,'id chatname 2091',NULL),(NULL,'chatname',0,0,'2022-03-14 00:00:00',3,9653214,NULL,1,0,0,0,0,NULL,NULL,NULL,NULL,1,NULL,NULL,NULL,0,NULL,NULL,NULL,NULL,'id chatname 2092',NULL),(NULL,'chatname',0,0,'2022-09-22 00:00:00',37,10233839,NULL,1,0,0,0,0,NULL,NULL,NULL,NULL,1,NULL,NULL,NULL,0,NULL,NULL,NULL,NULL,'id chatname 2093',NULL),(NULL,'chatname',0,0,'2022-09-19 00:00:00',29,10271921,NULL,1,0,0,0,0,NULL,NULL,NULL,NULL,0,NULL,NULL,NULL,0,NULL,NULL,NULL,NULL,'id chatname 2094',NULL),(NULL,'chatname',0,0,'2021-12-19 00:00:00',15,9230473,NULL,1,0,0,0,0,NULL,NULL,NULL,NULL,0,NULL,NULL,NULL,0,NULL,NULL,NULL,NULL,'id chatname 2095',NULL),(NULL,'chatname',0,0,'2022-04-12 00:00:00',9,10076005,NULL,1,0,0,0,0,NULL,NULL,NULL,NULL,1,NULL,NULL,NULL,0,NULL,NULL,NULL,NULL,'id chatname 2096',NULL),(285,'chatname',1,1,'2022-09-21 00:00:00',44,10323482,0,1,2,0,1,0,1,NULL,NULL,6,0,NULL,NULL,2,0,NULL,NULL,NULL,NULL,'id chatname 2097',NULL),(286,'chatname',1,1,'2022-09-22 00:00:00',23,10504086,0,1,2,0,0,0,1,NULL,NULL,2,0,NULL,1,NULL,1,NULL,NULL,NULL,NULL,'id chatname 2098',NULL),(NULL,'chatname',0,0,'2022-03-14 00:00:00',3,9178908,NULL,1,0,0,0,0,NULL,NULL,NULL,NULL,0,NULL,NULL,NULL,0,NULL,NULL,NULL,NULL,'id chatname 2099',NULL),(1,'chatname',1,0,'2022-09-14 00:00:00',1,9234044,NULL,-7,0,0,0,1,NULL,NULL,NULL,NULL,0,NULL,3,NULL,0,NULL,NULL,NULL,NULL,'id chatname 21',NULL),(NULL,'chatname',0,0,'2022-06-29 00:00:00',7,10253068,NULL,1,0,0,0,0,NULL,NULL,NULL,NULL,0,NULL,NULL,NULL,0,NULL,NULL,NULL,NULL,'id chatname 210',NULL),(NULL,'chatname',1,0,'2022-09-22 00:00:00',1,10486984,NULL,1,0,0,0,0,NULL,NULL,NULL,NULL,0,NULL,NULL,NULL,0,NULL,NULL,NULL,NULL,'id chatname 2100',NULL),(NULL,'chatname',0,0,'2022-09-13 00:00:00',3,10482597,NULL,1,0,0,0,0,NULL,NULL,NULL,NULL,0,NULL,NULL,NULL,0,NULL,NULL,NULL,NULL,'id chatname 2101',NULL),(287,'chatname',1,1,'2022-09-22 00:00:00',218,10504080,0,1,6,0,0,1,1,NULL,NULL,4,1,NULL,8,2,1,NULL,NULL,NULL,NULL,'id chatname 2102',NULL),(NULL,'chatname',0,0,'2022-09-11 00:00:00',5,9852352,NULL,1,0,0,0,0,NULL,NULL,NULL,NULL,1,NULL,NULL,NULL,0,NULL,NULL,NULL,NULL,'id chatname 2103',NULL),(288,'chatname',1,1,'2022-09-20 00:00:00',44,10373789,0,1,6,0,0,1,1,NULL,NULL,1,0,NULL,4,1,0,NULL,NULL,NULL,NULL,'id chatname 2104',NULL),(NULL,'chatname',1,0,'2022-09-08 00:00:00',8,10437803,NULL,1,0,0,0,0,NULL,NULL,NULL,NULL,0,NULL,NULL,NULL,0,NULL,NULL,NULL,NULL,'id chatname 2105',NULL),(NULL,'chatname',0,0,'2022-03-14 00:00:00',3,9188921,NULL,1,0,0,0,0,NULL,NULL,NULL,NULL,0,NULL,NULL,NULL,0,NULL,NULL,NULL,NULL,'id chatname 2106',NULL),(289,'chatname',1,1,'2022-09-22 00:00:00',290,10510699,0,1,5,0,0,1,1,NULL,NULL,1,0,NULL,NULL,3,1,NULL,NULL,NULL,NULL,'id chatname 2107',NULL),(NULL,'chatname',0,0,'2022-08-05 00:00:00',6,10362415,NULL,1,0,0,0,0,NULL,NULL,NULL,NULL,1,NULL,NULL,NULL,0,NULL,NULL,NULL,NULL,'id chatname 2108',NULL),(NULL,'chatname',0,0,'2022-03-14 00:00:00',3,9614365,NULL,1,0,0,0,0,NULL,NULL,NULL,NULL,0,NULL,NULL,NULL,0,NULL,NULL,NULL,NULL,'id chatname 2109',NULL),(NULL,'chatname',0,0,'2022-02-14 00:00:00',3,9586971,NULL,NULL,0,0,0,0,NULL,NULL,NULL,NULL,0,NULL,NULL,NULL,0,NULL,NULL,NULL,NULL,'id chatname 211',NULL),(NULL,'chatname',0,0,'2022-04-09 00:00:00',14,9829686,NULL,1,0,0,0,0,NULL,NULL,NULL,NULL,1,NULL,NULL,NULL,1,NULL,NULL,NULL,NULL,'id chatname 2110',NULL),(NULL,'chatname',0,0,'2022-08-11 00:00:00',65,10371863,NULL,1,0,0,0,0,NULL,NULL,NULL,NULL,1,NULL,NULL,NULL,0,NULL,NULL,NULL,NULL,'id chatname 2111',NULL),(NULL,'chatname',0,0,'2022-06-04 00:00:00',7,10185368,NULL,1,0,0,0,0,NULL,NULL,NULL,NULL,0,NULL,NULL,NULL,0,NULL,NULL,NULL,NULL,'id chatname 2112',NULL),(NULL,'chatname',0,0,'2022-05-24 00:00:00',46,10152247,NULL,1,0,0,0,0,NULL,NULL,NULL,NULL,0,NULL,NULL,NULL,0,NULL,NULL,NULL,NULL,'id chatname 2113',NULL),(NULL,'chatname',0,0,'2022-07-24 00:00:00',29,10292921,NULL,1,0,0,0,0,NULL,NULL,NULL,NULL,0,NULL,NULL,NULL,0,NULL,NULL,NULL,NULL,'id chatname 2114',NULL),(NULL,'chatname',0,0,'2022-04-13 00:00:00',10,9851874,NULL,1,0,0,0,0,NULL,NULL,NULL,NULL,0,NULL,NULL,NULL,0,NULL,NULL,NULL,NULL,'id chatname 2115',NULL),(NULL,'chatname',0,0,'2022-06-01 00:00:00',5,10173754,NULL,1,0,0,0,0,NULL,NULL,NULL,NULL,0,NULL,NULL,NULL,0,NULL,NULL,NULL,NULL,'id chatname 2116',NULL),(NULL,'chatname',0,0,'2022-04-13 00:00:00',45,9850836,NULL,1,0,0,0,0,NULL,NULL,NULL,NULL,0,NULL,NULL,NULL,0,NULL,NULL,NULL,NULL,'id chatname 2117',NULL),(NULL,'chatname',0,0,'2022-07-28 00:00:00',15,9526219,NULL,1,0,0,0,0,NULL,NULL,NULL,NULL,1,NULL,NULL,NULL,1,NULL,NULL,NULL,NULL,'id chatname 2118',NULL),(290,'chatname',1,0,'2022-09-19 00:00:00',6,10492851,NULL,1,0,0,0,0,NULL,NULL,NULL,NULL,0,NULL,NULL,NULL,0,NULL,NULL,NULL,NULL,'id chatname 2119',NULL),(NULL,'chatname',0,0,'2022-05-28 00:00:00',16,10165170,NULL,1,0,0,0,0,NULL,NULL,NULL,NULL,0,NULL,NULL,NULL,0,NULL,NULL,NULL,NULL,'id chatname 212',NULL),(NULL,'chatname',0,0,'2022-06-16 00:00:00',70,10217059,NULL,1,0,0,0,0,NULL,NULL,NULL,NULL,0,NULL,NULL,NULL,0,NULL,NULL,NULL,NULL,'id chatname 2120',NULL),(NULL,'chatname',0,0,'2022-09-13 00:00:00',8,10265987,NULL,1,0,0,0,0,NULL,NULL,NULL,NULL,0,NULL,NULL,NULL,0,NULL,NULL,NULL,NULL,'id chatname 2121',NULL),(NULL,'chatname',0,0,'2022-04-05 00:00:00',9,9832292,NULL,1,0,0,0,0,NULL,NULL,NULL,NULL,0,NULL,NULL,NULL,0,NULL,NULL,NULL,NULL,'id chatname 2122',NULL),(291,'chatname',1,1,'2022-09-22 00:00:00',19,10461176,0,1,1,0,0,0,1,NULL,NULL,1,1,NULL,8,1,0,NULL,NULL,NULL,NULL,'id chatname 2123',NULL),(NULL,'chatname',0,0,'2021-12-22 00:00:00',2,9228198,NULL,1,0,0,0,0,NULL,NULL,NULL,NULL,1,NULL,NULL,NULL,0,NULL,NULL,NULL,NULL,'id chatname 2124',NULL),(NULL,'chatname',0,0,'2022-01-04 00:00:00',3,9357871,NULL,1,0,0,0,0,NULL,NULL,NULL,NULL,0,NULL,NULL,NULL,0,NULL,NULL,NULL,NULL,'id chatname 2125',NULL),(NULL,'chatname',0,0,'2022-03-22 00:00:00',1,9632954,NULL,1,0,0,0,0,NULL,NULL,NULL,NULL,0,NULL,NULL,NULL,1,NULL,NULL,NULL,NULL,'id chatname 2126',NULL),(NULL,'chatname',0,0,'2022-06-07 00:00:00',4,10193598,NULL,1,0,0,0,0,NULL,NULL,NULL,NULL,0,NULL,NULL,NULL,0,NULL,NULL,NULL,NULL,'id chatname 2127',NULL),(NULL,'chatname',0,0,'2022-05-08 00:00:00',6,9664322,NULL,1,0,0,0,0,NULL,NULL,NULL,NULL,1,NULL,NULL,NULL,0,NULL,NULL,NULL,NULL,'id chatname 2128',NULL),(NULL,'chatname',0,0,'2022-09-21 00:00:00',182,10507200,NULL,1,0,0,0,0,NULL,NULL,NULL,NULL,1,NULL,NULL,NULL,1,NULL,NULL,NULL,NULL,'id chatname 2129',NULL),(NULL,'chatname',0,0,'2022-04-22 00:00:00',14,9850916,NULL,1,0,0,0,0,NULL,NULL,NULL,NULL,0,NULL,NULL,NULL,1,NULL,NULL,NULL,NULL,'id chatname 213',NULL),(NULL,'chatname',1,0,'2022-09-06 00:00:00',4,10451594,NULL,1,0,0,0,0,NULL,NULL,NULL,NULL,0,NULL,NULL,NULL,0,NULL,NULL,NULL,NULL,'id chatname 2130',NULL),(NULL,'chatname',0,0,'2022-09-22 00:00:00',175,10510623,NULL,1,0,0,0,0,NULL,NULL,NULL,NULL,0,NULL,NULL,NULL,0,NULL,NULL,NULL,NULL,'id chatname 2131',NULL),(NULL,'chatname',0,0,'2022-08-07 00:00:00',3,10359934,NULL,1,0,0,0,0,NULL,NULL,NULL,NULL,0,NULL,NULL,NULL,0,NULL,NULL,NULL,NULL,'id chatname 2132',NULL),(NULL,'chatname',0,0,'2022-09-22 00:00:00',47,10219080,NULL,1,0,0,0,0,NULL,NULL,NULL,NULL,0,NULL,NULL,NULL,0,NULL,NULL,NULL,NULL,'id chatname 2133',NULL),(NULL,'chatname',0,0,'2022-07-14 00:00:00',2,9665557,NULL,1,0,0,0,0,NULL,NULL,NULL,NULL,1,NULL,NULL,NULL,0,NULL,NULL,NULL,NULL,'id chatname 2134',NULL),(NULL,'chatname',0,0,'2022-08-14 00:00:00',22,10347896,NULL,1,0,0,0,0,NULL,NULL,NULL,NULL,0,NULL,NULL,NULL,0,NULL,NULL,NULL,NULL,'id chatname 2135',NULL),(NULL,'chatname',0,0,'2022-05-13 00:00:00',25,10094183,NULL,1,0,0,0,0,NULL,NULL,NULL,NULL,0,NULL,NULL,NULL,0,NULL,NULL,NULL,NULL,'id chatname 2136',NULL),(NULL,'chatname',0,0,'2022-08-01 00:00:00',48,10343258,NULL,1,0,0,0,0,NULL,NULL,NULL,NULL,0,NULL,NULL,NULL,0,NULL,NULL,NULL,NULL,'id chatname 2137',NULL),(NULL,'chatname',0,0,'2022-05-23 00:00:00',2,10149059,NULL,1,0,0,0,0,NULL,NULL,NULL,NULL,1,NULL,NULL,NULL,0,NULL,NULL,NULL,NULL,'id chatname 2138',NULL),(NULL,'chatname',0,0,'2021-10-18 00:00:00',1,9224418,NULL,1,0,0,0,0,NULL,NULL,NULL,NULL,0,NULL,NULL,NULL,0,NULL,NULL,NULL,NULL,'id chatname 2139',NULL),(NULL,'chatname',1,0,'2022-09-15 00:00:00',151,10482640,NULL,1,0,0,0,0,NULL,NULL,NULL,NULL,0,NULL,NULL,NULL,0,NULL,NULL,NULL,NULL,'id chatname 214',NULL),(NULL,'chatname',0,0,'2022-05-14 00:00:00',5,10093101,NULL,1,0,0,0,0,NULL,NULL,NULL,NULL,0,NULL,NULL,NULL,0,NULL,NULL,NULL,NULL,'id chatname 2140',NULL),(292,'chatname',1,1,'2022-09-19 00:00:00',58,10222185,1,1,10,0,0,1,22,10,3,11,0,NULL,34,1,0,'newfoundland','multiple',1,1,'id chatname 2141',NULL),(293,'chatname',1,1,'2022-09-15 00:00:00',40,10477714,0,1,1,0,0,0,1,NULL,NULL,1,1,NULL,NULL,1,0,NULL,NULL,NULL,NULL,'id chatname 2142',NULL),(NULL,'chatname',0,0,'2022-05-18 00:00:00',12,10141033,NULL,1,0,0,0,0,NULL,NULL,NULL,NULL,1,NULL,NULL,NULL,1,NULL,NULL,NULL,NULL,'id chatname 2143',NULL),(294,'chatname',1,1,'2022-09-08 00:00:00',8,10452070,0,1,3,0,1,0,1,NULL,NULL,1,0,NULL,1,1,0,NULL,NULL,NULL,NULL,'id chatname 2144',NULL),(NULL,'chatname',0,0,'2022-04-24 00:00:00',14,9450627,NULL,1,0,0,0,0,NULL,NULL,NULL,NULL,0,NULL,NULL,NULL,0,NULL,NULL,NULL,NULL,'id chatname 2145',NULL),(NULL,'chatname',0,0,'2021-05-25 00:00:00',3,9161578,NULL,1,0,0,0,0,NULL,NULL,NULL,NULL,0,NULL,NULL,NULL,0,NULL,NULL,NULL,NULL,'id chatname 2146',NULL),(NULL,'chatname',0,0,'2022-02-26 00:00:00',456,9620607,NULL,1,0,0,0,0,NULL,NULL,NULL,NULL,0,NULL,NULL,NULL,0,NULL,NULL,NULL,NULL,'id chatname 2147',NULL),(NULL,'chatname',0,0,'2021-12-20 00:00:00',1,9478987,NULL,NULL,0,0,0,0,NULL,NULL,NULL,NULL,0,NULL,NULL,NULL,0,NULL,NULL,NULL,NULL,'id chatname 2148',NULL),(NULL,'chatname',0,0,'2021-10-13 00:00:00',1,9268119,NULL,1,0,0,0,0,NULL,NULL,NULL,NULL,0,NULL,NULL,NULL,0,NULL,NULL,NULL,NULL,'id chatname 2149',NULL),(NULL,'chatname',0,0,'2022-04-08 00:00:00',2,9840042,NULL,1,0,0,0,0,NULL,NULL,NULL,NULL,0,NULL,NULL,NULL,0,NULL,NULL,NULL,NULL,'id chatname 215',NULL),(NULL,'chatname',0,0,'2022-06-21 00:00:00',42,10156939,NULL,1,0,0,0,0,NULL,NULL,NULL,NULL,0,NULL,NULL,NULL,0,NULL,NULL,NULL,NULL,'id chatname 2150',NULL),(NULL,'chatname',0,0,'2022-06-09 00:00:00',6,10196739,NULL,1,0,0,0,0,NULL,NULL,NULL,NULL,0,NULL,NULL,NULL,0,NULL,NULL,NULL,NULL,'id chatname 2151',NULL),(NULL,'chatname',0,0,'2022-05-06 00:00:00',3,9381550,NULL,1,0,0,0,0,NULL,NULL,NULL,NULL,0,NULL,NULL,NULL,0,NULL,NULL,NULL,NULL,'id chatname 2152',NULL),(NULL,'chatname',0,0,'2022-09-19 00:00:00',88,10487578,NULL,1,0,0,0,0,NULL,NULL,NULL,NULL,0,NULL,NULL,NULL,1,NULL,NULL,NULL,NULL,'id chatname 2153',NULL),(NULL,'chatname',0,0,'2022-04-22 00:00:00',2,10068461,NULL,1,0,0,0,0,NULL,NULL,NULL,NULL,0,NULL,NULL,NULL,0,NULL,NULL,NULL,NULL,'id chatname 2154',NULL),(NULL,'chatname',0,0,'2022-09-17 00:00:00',124,10492980,NULL,1,0,0,0,0,NULL,NULL,NULL,NULL,0,NULL,NULL,NULL,0,NULL,NULL,NULL,NULL,'id chatname 2155',NULL),(NULL,'chatname',0,0,'2022-09-19 00:00:00',21,10499607,NULL,1,0,0,0,0,NULL,NULL,NULL,NULL,0,NULL,NULL,NULL,0,NULL,NULL,NULL,NULL,'id chatname 2156',NULL),(295,'chatname',1,1,'2022-09-22 00:00:00',42,10466248,0,1,1,0,0,1,1,NULL,NULL,3,1,NULL,NULL,1,0,NULL,NULL,NULL,NULL,'id chatname 2157',NULL),(NULL,'chatname',0,0,'2022-03-09 00:00:00',1,9234036,NULL,1,0,0,0,0,NULL,NULL,NULL,NULL,1,NULL,NULL,NULL,0,NULL,NULL,NULL,NULL,'id chatname 2158',NULL),(NULL,'chatname',0,0,'2022-03-31 00:00:00',52,9677374,NULL,1,0,0,0,0,NULL,NULL,NULL,NULL,0,NULL,NULL,NULL,0,NULL,NULL,NULL,NULL,'id chatname 2159',NULL),(NULL,'chatname',0,0,'2022-07-18 00:00:00',1,9231148,NULL,1,0,0,0,0,NULL,NULL,NULL,NULL,1,NULL,NULL,NULL,0,NULL,NULL,NULL,NULL,'id chatname 216',NULL),(NULL,'chatname',0,0,'2022-08-26 00:00:00',3,9453056,NULL,1,0,0,0,0,NULL,NULL,NULL,NULL,0,NULL,NULL,NULL,0,NULL,NULL,NULL,NULL,'id chatname 2160',NULL),(NULL,'chatname',0,0,'2021-10-06 00:00:00',1,9269267,NULL,1,0,0,0,0,NULL,NULL,NULL,NULL,0,NULL,NULL,NULL,1,NULL,NULL,NULL,NULL,'id chatname 2161',NULL),(NULL,'chatname',0,0,'2021-10-25 00:00:00',3,9285939,NULL,1,0,0,0,0,NULL,NULL,NULL,NULL,0,NULL,NULL,NULL,0,NULL,NULL,NULL,NULL,'id chatname 2162',NULL),(NULL,'chatname',0,0,'2022-03-11 00:00:00',1,9656117,NULL,1,0,0,0,0,NULL,NULL,NULL,NULL,0,NULL,NULL,NULL,0,NULL,NULL,NULL,NULL,'id chatname 2163',NULL),(NULL,'chatname',0,0,'2021-10-13 00:00:00',1,9203867,NULL,NULL,0,0,0,0,NULL,NULL,NULL,NULL,0,NULL,NULL,NULL,1,NULL,NULL,NULL,NULL,'id chatname 2164',NULL),(NULL,'chatname',0,0,'2022-05-24 00:00:00',4,10156426,NULL,1,0,0,0,0,NULL,NULL,NULL,NULL,0,NULL,NULL,NULL,0,NULL,NULL,NULL,NULL,'id chatname 2165',NULL),(296,'chatname',1,1,'2022-09-09 00:00:00',3,10347829,1,1,36,0,0,1,63,18,3,1,1,NULL,101,8,0,'ontario','ontario',1,1,'id chatname 2166',NULL),(NULL,'chatname',0,0,'2022-03-14 00:00:00',7,9623655,NULL,1,0,0,0,0,NULL,NULL,NULL,NULL,1,NULL,NULL,NULL,0,NULL,NULL,NULL,NULL,'id chatname 2167',NULL),(NULL,'chatname',0,0,'2021-10-09 00:00:00',1,9235347,NULL,1,0,0,0,0,NULL,NULL,NULL,NULL,1,NULL,NULL,NULL,1,NULL,NULL,NULL,NULL,'id chatname 2168',NULL),(NULL,'chatname',0,0,'2022-09-22 00:00:00',1,9235436,NULL,1,0,0,0,0,NULL,NULL,NULL,NULL,1,NULL,NULL,NULL,0,NULL,NULL,NULL,NULL,'id chatname 2169',NULL),(NULL,'chatname',0,0,'2022-04-03 00:00:00',26,9686522,NULL,1,0,0,0,0,NULL,NULL,NULL,NULL,0,NULL,NULL,NULL,1,NULL,NULL,NULL,NULL,'id chatname 217',NULL),(NULL,'chatname',0,0,'2022-08-31 00:00:00',3,10407066,NULL,1,0,0,0,0,NULL,NULL,NULL,NULL,1,NULL,NULL,NULL,0,NULL,NULL,NULL,NULL,'id chatname 2170',NULL),(NULL,'chatname',0,0,'2021-04-05 00:00:00',1,9233952,NULL,1,0,0,0,0,NULL,NULL,NULL,NULL,1,NULL,NULL,NULL,0,NULL,NULL,NULL,NULL,'id chatname 2171',NULL),(NULL,'chatname',0,0,'2022-09-22 00:00:00',2,9234276,NULL,1,0,0,0,0,NULL,NULL,NULL,NULL,0,NULL,NULL,NULL,0,NULL,NULL,NULL,NULL,'id chatname 2172',NULL),(NULL,'chatname',0,0,'2022-07-01 00:00:00',196,10259758,NULL,1,0,0,0,0,NULL,NULL,NULL,NULL,1,NULL,NULL,NULL,0,NULL,NULL,NULL,NULL,'id chatname 2173',NULL),(NULL,'chatname',0,0,'2022-09-13 00:00:00',5,10341016,NULL,1,0,0,0,0,NULL,NULL,NULL,NULL,0,NULL,NULL,NULL,0,NULL,NULL,NULL,NULL,'id chatname 2174',NULL),(NULL,'chatname',0,0,'2022-01-13 00:00:00',2,9447578,NULL,1,0,0,0,0,NULL,NULL,NULL,NULL,0,NULL,NULL,NULL,0,NULL,NULL,NULL,NULL,'id chatname 2175',NULL),(NULL,'chatname',0,0,'2022-09-17 00:00:00',51,10494976,NULL,1,0,0,0,0,NULL,NULL,NULL,NULL,0,NULL,NULL,NULL,0,NULL,NULL,NULL,NULL,'id chatname 2176',NULL),(NULL,'chatname',0,0,'2022-09-13 00:00:00',3,10359269,NULL,1,0,0,0,0,NULL,NULL,NULL,NULL,0,NULL,NULL,NULL,0,NULL,NULL,NULL,NULL,'id chatname 2177',NULL),(297,'chatname',1,1,'2022-09-04 00:00:00',6,9355503,0,1,2,0,0,0,1,NULL,NULL,1,0,NULL,1,1,0,NULL,NULL,NULL,NULL,'id chatname 2178',NULL),(NULL,'chatname',0,0,'2022-01-21 00:00:00',13,9441831,NULL,1,0,0,0,0,NULL,NULL,NULL,NULL,1,NULL,NULL,NULL,0,NULL,NULL,NULL,NULL,'id chatname 2179',NULL),(NULL,'chatname',1,0,'2022-09-16 00:00:00',4,10391284,NULL,1,0,0,0,0,NULL,NULL,NULL,NULL,0,NULL,NULL,NULL,0,NULL,NULL,NULL,NULL,'id chatname 218',NULL),(NULL,'chatname',0,0,'2022-03-28 00:00:00',10,9674754,NULL,1,0,0,0,0,NULL,NULL,NULL,NULL,0,NULL,NULL,NULL,0,NULL,NULL,NULL,NULL,'id chatname 2180',NULL),(NULL,'chatname',0,0,'2022-04-10 00:00:00',11,9674618,NULL,1,0,0,0,0,NULL,NULL,NULL,NULL,0,NULL,NULL,NULL,0,NULL,NULL,NULL,NULL,'id chatname 2181',NULL),(NULL,'chatname',0,0,'2022-06-02 00:00:00',10,10101281,NULL,1,0,0,0,0,NULL,NULL,NULL,NULL,1,NULL,NULL,NULL,0,NULL,NULL,NULL,NULL,'id chatname 2182',NULL),(NULL,'chatname',0,0,'2021-11-04 00:00:00',9,9321697,NULL,1,0,0,0,0,NULL,NULL,NULL,NULL,1,NULL,NULL,NULL,0,NULL,NULL,NULL,NULL,'id chatname 2183',NULL),(298,'chatname',1,1,'2022-09-18 00:00:00',56,10494972,0,1,6,1,1,0,1,NULL,NULL,2,1,NULL,1,1,0,NULL,NULL,NULL,NULL,'id chatname 2184',NULL),(NULL,'chatname',0,0,'2021-10-12 00:00:00',1,9280059,NULL,1,0,0,0,0,NULL,NULL,NULL,NULL,0,NULL,NULL,NULL,0,NULL,NULL,NULL,NULL,'id chatname 2185',NULL),(NULL,'chatname',0,0,'2021-10-26 00:00:00',1,9211061,NULL,NULL,0,0,0,0,NULL,NULL,NULL,NULL,0,NULL,NULL,NULL,0,NULL,NULL,NULL,NULL,'id chatname 2186',NULL),(NULL,'chatname',0,0,'2022-08-04 00:00:00',6,10263183,NULL,1,0,0,0,0,NULL,NULL,NULL,NULL,1,NULL,NULL,NULL,1,NULL,NULL,NULL,NULL,'id chatname 2187',NULL),(NULL,'chatname',0,0,'2022-02-12 00:00:00',1,9573049,NULL,1,0,0,0,0,NULL,NULL,NULL,NULL,0,NULL,NULL,NULL,0,NULL,NULL,NULL,NULL,'id chatname 2188',NULL),(NULL,'chatname',0,0,'2022-03-14 00:00:00',6,9639608,NULL,1,0,0,0,0,NULL,NULL,NULL,NULL,0,NULL,NULL,NULL,0,NULL,NULL,NULL,NULL,'id chatname 2189',NULL),(NULL,'chatname',0,0,'2022-09-22 00:00:00',1,9243640,NULL,1,0,0,0,0,NULL,NULL,NULL,NULL,0,NULL,NULL,NULL,0,NULL,NULL,NULL,NULL,'id chatname 219',NULL),(NULL,'chatname',0,0,'2022-04-21 00:00:00',131,10071718,NULL,1,0,0,0,0,NULL,NULL,NULL,NULL,0,NULL,NULL,NULL,0,NULL,NULL,NULL,NULL,'id chatname 2190',NULL),(NULL,'chatname',0,0,'2022-05-10 00:00:00',10,10111431,NULL,1,0,0,0,0,NULL,NULL,NULL,NULL,0,NULL,NULL,NULL,0,NULL,NULL,NULL,NULL,'id chatname 2191',NULL),(NULL,'chatname',0,0,'2022-09-20 00:00:00',46,10504286,NULL,1,0,0,0,0,NULL,NULL,NULL,NULL,0,NULL,NULL,NULL,0,NULL,NULL,NULL,NULL,'id chatname 2192',NULL),(NULL,'chatname',0,0,'2022-04-24 00:00:00',3,10072117,NULL,1,0,0,0,0,NULL,NULL,NULL,NULL,0,NULL,NULL,NULL,1,NULL,NULL,NULL,NULL,'id chatname 2193',NULL),(NULL,'chatname',1,0,'2022-09-09 00:00:00',2,10469978,NULL,1,0,0,0,0,NULL,NULL,NULL,NULL,0,NULL,NULL,NULL,0,NULL,NULL,NULL,NULL,'id chatname 2194',NULL),(299,'chatname',1,1,'2022-09-16 00:00:00',2,10490866,0,1,1,0,0,0,1,NULL,NULL,1,1,NULL,1,1,1,NULL,NULL,NULL,NULL,'id chatname 2195',NULL),(NULL,'chatname',0,0,'2021-10-17 00:00:00',1,9222992,NULL,1,0,0,0,0,NULL,NULL,NULL,NULL,1,NULL,NULL,NULL,0,NULL,NULL,NULL,NULL,'id chatname 2196',NULL),(300,'chatname',1,1,'2022-09-18 00:00:00',17,10307029,0,1,13,0,0,1,1,NULL,NULL,1,1,NULL,14,1,0,NULL,NULL,NULL,NULL,'id chatname 2197',NULL),(NULL,'chatname',0,0,'2022-04-17 00:00:00',19,9859694,NULL,1,0,0,0,0,NULL,NULL,NULL,NULL,0,NULL,NULL,NULL,0,NULL,NULL,NULL,NULL,'id chatname 2198',NULL),(NULL,'chatname',0,0,'2022-05-12 00:00:00',1,10122445,NULL,1,0,0,0,0,NULL,NULL,NULL,NULL,0,NULL,NULL,NULL,0,NULL,NULL,NULL,NULL,'id chatname 2199',NULL),(NULL,'chatname',0,0,'2022-01-02 00:00:00',1,9196413,NULL,1,0,0,0,0,NULL,NULL,NULL,NULL,0,NULL,NULL,NULL,0,NULL,NULL,NULL,NULL,'id chatname 22',NULL),(NULL,'chatname',0,0,'2022-05-10 00:00:00',11,10116669,NULL,1,0,0,0,0,NULL,NULL,NULL,NULL,0,NULL,NULL,NULL,1,NULL,NULL,NULL,NULL,'id chatname 220',NULL),(301,'chatname',1,1,'2022-09-03 00:00:00',215,10441036,0,1,1,0,0,0,1,NULL,NULL,5,1,NULL,1,1,0,NULL,NULL,NULL,NULL,'id chatname 2200',NULL),(NULL,'chatname',0,0,'2022-03-19 00:00:00',4,9677063,NULL,1,0,0,0,0,NULL,NULL,NULL,NULL,0,NULL,NULL,NULL,0,NULL,NULL,NULL,NULL,'id chatname 2201',NULL),(NULL,'chatname',0,0,'2022-07-02 00:00:00',58,10261214,NULL,1,0,0,0,0,NULL,NULL,NULL,NULL,0,NULL,NULL,NULL,0,NULL,NULL,NULL,NULL,'id chatname 2202',NULL),(NULL,'chatname',0,0,'2021-10-31 00:00:00',8,9314635,NULL,1,0,0,0,0,NULL,NULL,NULL,NULL,0,NULL,NULL,NULL,0,NULL,NULL,NULL,NULL,'id chatname 2203',NULL),(NULL,'chatname',0,0,'2022-03-14 00:00:00',4,9458976,NULL,1,0,0,0,0,NULL,NULL,NULL,NULL,0,NULL,NULL,NULL,0,NULL,NULL,NULL,NULL,'id chatname 2204',NULL),(NULL,'chatname',0,0,'2021-12-06 00:00:00',1,9223718,NULL,1,0,0,0,0,NULL,NULL,NULL,NULL,0,NULL,NULL,NULL,0,NULL,NULL,NULL,NULL,'id chatname 2205',NULL),(302,'chatname',1,1,'2022-09-22 00:00:00',4,10485848,0,1,2,0,0,0,1,NULL,NULL,1,0,NULL,7,1,0,NULL,NULL,NULL,NULL,'id chatname 2206',NULL),(NULL,'chatname',0,0,'2022-06-10 00:00:00',51,10204882,NULL,1,0,0,0,0,NULL,NULL,NULL,NULL,0,NULL,NULL,NULL,0,NULL,NULL,NULL,NULL,'id chatname 2207',NULL),(303,'chatname',1,1,'2022-09-18 00:00:00',5,9700151,0,1,1,0,1,0,1,NULL,NULL,1,0,NULL,NULL,1,0,NULL,NULL,NULL,NULL,'id chatname 2208',NULL),(NULL,'chatname',0,0,'2022-08-21 00:00:00',20,10400802,NULL,1,0,0,0,0,NULL,NULL,NULL,NULL,0,NULL,NULL,NULL,0,NULL,NULL,NULL,NULL,'id chatname 2209',NULL),(NULL,'chatname',0,0,'2022-08-02 00:00:00',1,9232581,NULL,1,0,0,0,0,NULL,NULL,NULL,NULL,0,NULL,NULL,NULL,0,NULL,NULL,NULL,NULL,'id chatname 221',NULL),(NULL,'chatname',0,0,'2022-08-16 00:00:00',13,10393932,NULL,1,0,0,0,0,NULL,NULL,NULL,NULL,1,NULL,NULL,NULL,0,NULL,NULL,NULL,NULL,'id chatname 2210',NULL),(NULL,'chatname',0,0,'2022-04-13 00:00:00',3,9834631,NULL,1,0,0,0,0,NULL,NULL,NULL,NULL,0,NULL,NULL,NULL,0,NULL,NULL,NULL,NULL,'id chatname 2211',NULL),(NULL,'chatname',0,0,'2022-09-21 00:00:00',45,10481266,NULL,1,0,0,0,0,NULL,NULL,NULL,NULL,1,NULL,NULL,NULL,0,NULL,NULL,NULL,NULL,'id chatname 2212',NULL),(NULL,'chatname',0,0,'2022-02-13 00:00:00',16,9560171,NULL,1,0,0,0,0,NULL,NULL,NULL,NULL,1,NULL,NULL,NULL,0,NULL,NULL,NULL,NULL,'id chatname 2213',NULL),(NULL,'chatname',0,0,'2021-11-09 00:00:00',1,9207338,NULL,1,0,0,0,0,NULL,NULL,NULL,NULL,0,NULL,NULL,NULL,0,NULL,NULL,NULL,NULL,'id chatname 2214',NULL),(NULL,'chatname',0,0,'2021-10-18 00:00:00',1,9213637,NULL,1,0,0,0,0,NULL,NULL,NULL,NULL,0,NULL,NULL,NULL,0,NULL,NULL,NULL,NULL,'id chatname 2215',NULL),(NULL,'chatname',0,0,'2022-06-03 00:00:00',3,10178451,NULL,1,0,0,0,0,NULL,NULL,NULL,NULL,1,NULL,NULL,NULL,1,NULL,NULL,NULL,NULL,'id chatname 2216',NULL),(NULL,'chatname',0,0,'2022-01-29 00:00:00',1,9545344,NULL,1,0,0,0,0,NULL,NULL,NULL,NULL,1,NULL,NULL,NULL,0,NULL,NULL,NULL,NULL,'id chatname 2217',NULL),(NULL,'chatname',0,0,'2021-10-30 00:00:00',1,9311668,NULL,1,0,0,0,0,NULL,NULL,NULL,NULL,1,NULL,NULL,NULL,0,NULL,NULL,NULL,NULL,'id chatname 2218',NULL),(NULL,'chatname',1,0,'2022-08-27 00:00:00',8,10427001,NULL,1,0,0,0,0,NULL,NULL,NULL,NULL,0,NULL,NULL,NULL,0,NULL,NULL,NULL,NULL,'id chatname 2219',NULL),(NULL,'chatname',0,0,'2022-09-19 00:00:00',2,9699257,NULL,1,0,0,0,0,NULL,NULL,NULL,NULL,0,NULL,NULL,NULL,0,NULL,NULL,NULL,NULL,'id chatname 222',NULL),(NULL,'chatname',0,0,'2022-05-24 00:00:00',14,10152788,NULL,1,0,0,0,0,NULL,NULL,NULL,NULL,1,NULL,NULL,NULL,0,NULL,NULL,NULL,NULL,'id chatname 2220',NULL),(304,'chatname',1,1,'2022-09-22 00:00:00',80,9564267,1,1,8,0,0,1,12,4,NULL,3,0,NULL,13,4,0,'alberta','multiple',1,1,'id chatname 2221',NULL),(305,'chatname',1,1,'2022-09-11 00:00:00',7,10125391,0,1,1,0,1,0,1,NULL,NULL,1,1,NULL,1,1,0,NULL,NULL,NULL,NULL,'id chatname 2222',NULL),(NULL,'chatname',0,0,'2021-04-23 00:00:00',1,9171346,NULL,NULL,0,0,0,0,NULL,NULL,NULL,NULL,0,NULL,NULL,NULL,0,NULL,NULL,NULL,NULL,'id chatname 2223',NULL),(NULL,'chatname',0,0,'2021-11-06 00:00:00',2,9233579,NULL,1,0,0,0,0,NULL,NULL,NULL,NULL,0,NULL,NULL,NULL,0,NULL,NULL,NULL,NULL,'id chatname 2224',NULL),(NULL,'chatname',0,0,'2021-12-11 00:00:00',2,9347877,NULL,1,0,0,0,0,NULL,NULL,NULL,NULL,0,NULL,NULL,NULL,0,NULL,NULL,NULL,NULL,'id chatname 2225',NULL),(NULL,'chatname',0,0,'2022-05-22 00:00:00',24,10130073,NULL,1,0,0,0,0,NULL,NULL,NULL,NULL,0,NULL,NULL,NULL,0,NULL,NULL,NULL,NULL,'id chatname 2226',NULL),(NULL,'chatname',0,0,'2022-08-27 00:00:00',69,10422270,NULL,1,0,0,0,0,NULL,NULL,NULL,NULL,1,NULL,NULL,NULL,0,NULL,NULL,NULL,NULL,'id chatname 2227',NULL),(NULL,'chatname',0,0,'2021-12-15 00:00:00',1,9396012,NULL,1,0,0,0,0,NULL,NULL,NULL,NULL,0,NULL,NULL,NULL,0,NULL,NULL,NULL,NULL,'id chatname 2228',NULL),(NULL,'chatname',0,0,'2022-03-14 00:00:00',8,9542936,NULL,1,0,0,0,0,NULL,NULL,NULL,NULL,0,NULL,NULL,NULL,0,NULL,NULL,NULL,NULL,'id chatname 2229',NULL),(NULL,'chatname',0,0,'2022-08-11 00:00:00',8,10377286,NULL,1,0,0,0,0,NULL,NULL,NULL,NULL,1,NULL,NULL,NULL,0,NULL,NULL,NULL,NULL,'id chatname 223',NULL),(NULL,'chatname',0,0,'2022-09-21 00:00:00',111,10496462,NULL,1,0,0,0,0,NULL,NULL,NULL,NULL,1,NULL,NULL,NULL,0,NULL,NULL,NULL,NULL,'id chatname 2230',NULL),(NULL,'chatname',0,0,'2022-03-14 00:00:00',2,9542079,NULL,1,0,0,0,0,NULL,NULL,NULL,NULL,1,NULL,NULL,NULL,0,NULL,NULL,NULL,NULL,'id chatname 2231',NULL),(NULL,'chatname',0,0,'2022-08-02 00:00:00',19,10157546,NULL,1,0,0,0,0,NULL,NULL,NULL,NULL,0,NULL,NULL,NULL,0,NULL,NULL,NULL,NULL,'id chatname 2232',NULL),(NULL,'chatname',0,0,'2022-03-14 00:00:00',1,9344350,NULL,1,0,0,0,0,NULL,NULL,NULL,NULL,0,NULL,NULL,NULL,0,NULL,NULL,NULL,NULL,'id chatname 2233',NULL),(NULL,'chatname',0,0,'2022-09-22 00:00:00',228,10499888,NULL,1,0,0,0,0,NULL,NULL,NULL,NULL,1,NULL,NULL,NULL,0,NULL,NULL,NULL,NULL,'id chatname 2234',NULL),(306,'chatname',1,1,'2022-09-22 00:00:00',5,10342230,0,1,1,0,0,1,1,NULL,NULL,1,0,NULL,2,2,0,NULL,NULL,NULL,NULL,'id chatname 2235',NULL),(NULL,'chatname',0,0,'2022-03-27 00:00:00',5,9689224,NULL,1,0,0,0,0,NULL,NULL,NULL,NULL,0,NULL,NULL,NULL,0,NULL,NULL,NULL,NULL,'id chatname 2236',NULL),(NULL,'chatname',0,0,'2022-09-23 00:00:00',13,10477095,NULL,1,0,0,0,0,NULL,NULL,NULL,NULL,1,NULL,NULL,NULL,0,NULL,NULL,NULL,NULL,'id chatname 2237',NULL),(NULL,'chatname',0,0,'2021-09-24 00:00:00',1,9238239,NULL,1,0,0,0,0,NULL,NULL,NULL,NULL,0,NULL,NULL,NULL,0,NULL,NULL,NULL,NULL,'id chatname 2238',NULL),(307,'chatname',1,1,'2022-08-26 00:00:00',2,9628359,0,1,3,0,1,0,1,NULL,NULL,3,1,NULL,1,1,0,NULL,NULL,NULL,NULL,'id chatname 2239',NULL),(NULL,'chatname',0,0,'2022-09-22 00:00:00',23,10459586,NULL,1,0,0,0,0,NULL,NULL,NULL,NULL,1,NULL,NULL,NULL,0,NULL,NULL,NULL,NULL,'id chatname 224',NULL),(NULL,'chatname',0,0,'2022-09-17 00:00:00',1811,10399272,NULL,1,0,0,0,0,NULL,NULL,NULL,NULL,1,NULL,NULL,NULL,0,NULL,NULL,NULL,NULL,'id chatname 2240',NULL),(NULL,'chatname',0,0,'2022-06-03 00:00:00',30,10179542,NULL,1,0,0,0,0,NULL,NULL,NULL,NULL,0,NULL,NULL,NULL,0,NULL,NULL,NULL,NULL,'id chatname 2241',NULL),(NULL,'chatname',0,0,'2021-10-29 00:00:00',1,9233108,NULL,1,0,0,0,0,NULL,NULL,NULL,NULL,1,NULL,NULL,NULL,0,NULL,NULL,NULL,NULL,'id chatname 2242',NULL),(308,'chatname',1,1,'2022-09-10 00:00:00',2,10222276,0,1,1,0,0,0,1,NULL,NULL,1,1,NULL,2,3,0,NULL,NULL,NULL,NULL,'id chatname 2243',NULL),(NULL,'chatname',0,0,'2021-11-17 00:00:00',2,9336618,NULL,1,0,0,0,0,NULL,NULL,NULL,NULL,0,NULL,NULL,NULL,0,NULL,NULL,NULL,NULL,'id chatname 2244',NULL),(NULL,'chatname',0,0,'2021-11-24 00:00:00',1,9220432,NULL,1,0,0,0,0,NULL,NULL,NULL,NULL,0,NULL,NULL,NULL,0,NULL,NULL,NULL,NULL,'id chatname 2245',NULL),(NULL,'chatname',0,0,'2022-06-02 00:00:00',3,9292479,NULL,1,0,0,0,0,NULL,NULL,NULL,NULL,1,NULL,NULL,NULL,1,NULL,NULL,NULL,NULL,'id chatname 2246',NULL),(NULL,'chatname',0,0,'2021-12-17 00:00:00',14,9399153,NULL,1,0,0,0,0,NULL,NULL,NULL,NULL,1,NULL,NULL,NULL,0,NULL,NULL,NULL,NULL,'id chatname 2247',NULL),(NULL,'chatname',0,0,'2021-12-24 00:00:00',2,9361089,NULL,1,0,0,0,0,NULL,NULL,NULL,NULL,0,NULL,NULL,NULL,0,NULL,NULL,NULL,NULL,'id chatname 2248',NULL),(NULL,'chatname',0,0,'2021-12-01 00:00:00',1,9201276,NULL,1,0,0,0,0,NULL,NULL,NULL,NULL,0,NULL,NULL,NULL,0,NULL,NULL,NULL,NULL,'id chatname 2249',NULL),(NULL,'chatname',0,0,'2022-09-15 00:00:00',1,9836705,NULL,1,0,0,0,0,NULL,NULL,NULL,NULL,0,NULL,NULL,NULL,0,NULL,NULL,NULL,NULL,'id chatname 225',NULL),(NULL,'chatname',0,0,'2021-06-24 00:00:00',1,9167446,NULL,NULL,0,0,0,0,NULL,NULL,NULL,NULL,1,NULL,NULL,NULL,0,NULL,NULL,NULL,NULL,'id chatname 2250',NULL),(NULL,'chatname',0,0,'2022-07-26 00:00:00',3,10318561,NULL,1,0,0,0,0,NULL,NULL,NULL,NULL,1,NULL,NULL,NULL,0,NULL,NULL,NULL,NULL,'id chatname 2251',NULL),(NULL,'chatname',0,0,'2022-03-16 00:00:00',6,9653023,NULL,1,0,0,0,0,NULL,NULL,NULL,NULL,0,NULL,NULL,NULL,0,NULL,NULL,NULL,NULL,'id chatname 2252',NULL),(309,'chatname',1,1,'2022-09-15 00:00:00',20,10274899,0,1,9,0,0,0,1,NULL,NULL,1,1,NULL,2,2,0,NULL,NULL,NULL,NULL,'id chatname 2253',NULL),(NULL,'chatname',0,0,'2022-01-28 00:00:00',2,9230913,NULL,1,0,0,0,0,NULL,NULL,NULL,NULL,0,NULL,NULL,NULL,0,NULL,NULL,NULL,NULL,'id chatname 2254',NULL),(NULL,'chatname',0,0,'2022-08-07 00:00:00',1,9251305,NULL,1,0,0,0,0,NULL,NULL,NULL,NULL,0,NULL,NULL,NULL,0,NULL,NULL,NULL,NULL,'id chatname 2255',NULL),(NULL,'chatname',0,0,'2021-11-05 00:00:00',1,9201018,NULL,1,0,0,0,0,NULL,NULL,NULL,NULL,0,NULL,NULL,NULL,0,NULL,NULL,NULL,NULL,'id chatname 2256',NULL),(NULL,'chatname',1,0,'2022-09-22 00:00:00',83,10506860,NULL,1,0,0,0,0,NULL,NULL,NULL,NULL,0,NULL,NULL,NULL,0,NULL,NULL,NULL,NULL,'id chatname 2257',NULL),(NULL,'chatname',0,0,'2022-01-12 00:00:00',1,9234038,NULL,1,0,0,0,0,NULL,NULL,NULL,NULL,0,NULL,NULL,NULL,0,NULL,NULL,NULL,NULL,'id chatname 2258',NULL),(NULL,'chatname',0,0,'2022-03-14 00:00:00',2,9621324,NULL,1,0,0,0,0,NULL,NULL,NULL,NULL,0,NULL,NULL,NULL,0,NULL,NULL,NULL,NULL,'id chatname 2259',NULL),(NULL,'chatname',0,0,'2021-11-08 00:00:00',2,9235731,NULL,1,0,0,0,0,NULL,NULL,NULL,NULL,1,NULL,NULL,NULL,0,NULL,NULL,NULL,NULL,'id chatname 226',NULL),(NULL,'chatname',0,0,'2022-02-11 00:00:00',1,9199676,NULL,1,0,0,0,0,NULL,NULL,NULL,NULL,0,NULL,NULL,NULL,0,NULL,NULL,NULL,NULL,'id chatname 2260',NULL),(NULL,'chatname',0,0,'2022-08-06 00:00:00',1,9230818,NULL,1,0,0,0,0,NULL,NULL,NULL,NULL,1,NULL,NULL,NULL,1,NULL,NULL,NULL,NULL,'id chatname 2261',NULL),(NULL,'chatname',0,0,'2022-08-19 00:00:00',13,10352400,NULL,1,0,0,0,0,NULL,NULL,NULL,NULL,0,NULL,NULL,NULL,0,NULL,NULL,NULL,NULL,'id chatname 2262',NULL),(310,'chatname',1,1,'2022-09-17 00:00:00',25,10347217,0,1,2,1,0,0,1,NULL,NULL,1,1,NULL,6,1,0,NULL,NULL,NULL,NULL,'id chatname 2263',NULL),(NULL,'chatname',0,0,'2022-08-01 00:00:00',6,10228641,NULL,1,0,0,0,0,NULL,NULL,NULL,NULL,0,NULL,NULL,NULL,1,NULL,NULL,NULL,NULL,'id chatname 2264',NULL),(NULL,'chatname',0,0,'2022-09-22 00:00:00',1,9235660,NULL,1,0,0,0,0,NULL,NULL,NULL,NULL,1,NULL,NULL,NULL,0,NULL,NULL,NULL,NULL,'id chatname 2265',NULL),(NULL,'chatname',0,0,'2022-08-21 00:00:00',32,10351099,NULL,1,0,0,0,0,NULL,NULL,NULL,NULL,1,NULL,NULL,NULL,1,NULL,NULL,NULL,NULL,'id chatname 2266',NULL),(311,'chatname',1,1,'2022-09-19 00:00:00',4,10492943,0,1,2,0,0,0,1,NULL,NULL,1,1,NULL,8,2,0,NULL,NULL,NULL,NULL,'id chatname 2267',NULL),(NULL,'chatname',0,0,'2022-03-14 00:00:00',3,9547696,NULL,1,0,0,0,0,NULL,NULL,NULL,NULL,1,NULL,NULL,NULL,0,NULL,NULL,NULL,NULL,'id chatname 2268',NULL),(NULL,'chatname',0,0,'2022-09-21 00:00:00',37,10504365,NULL,1,0,0,0,0,NULL,NULL,NULL,NULL,1,NULL,NULL,NULL,0,NULL,NULL,NULL,NULL,'id chatname 2269',NULL),(NULL,'chatname',0,0,'2022-02-20 00:00:00',3,9592141,NULL,1,0,0,0,0,NULL,NULL,NULL,NULL,0,NULL,NULL,NULL,0,NULL,NULL,NULL,NULL,'id chatname 227',NULL),(NULL,'chatname',0,0,'2022-06-22 00:00:00',16,10221705,NULL,1,0,0,0,0,NULL,NULL,NULL,NULL,1,NULL,NULL,NULL,1,NULL,NULL,NULL,NULL,'id chatname 2270',NULL),(NULL,'chatname',0,0,'2022-03-19 00:00:00',20,9675460,NULL,1,0,0,0,0,NULL,NULL,NULL,NULL,0,NULL,NULL,NULL,1,NULL,NULL,NULL,NULL,'id chatname 2271',NULL),(312,'chatname',1,1,'2022-09-16 00:00:00',178,10492929,0,1,9,1,1,0,1,NULL,NULL,2,1,NULL,8,1,1,NULL,NULL,NULL,NULL,'id chatname 2272',NULL),(313,'chatname',1,1,'2022-09-22 00:00:00',12,10509317,0,1,6,0,0,1,1,NULL,NULL,5,0,NULL,1,1,0,NULL,NULL,NULL,NULL,'id chatname 2273',NULL),(314,'chatname',1,1,'2022-09-20 00:00:00',12,10410262,0,1,8,0,1,1,1,NULL,NULL,2,1,NULL,5,1,0,NULL,NULL,NULL,NULL,'id chatname 2274',NULL),(NULL,'chatname',0,0,'2021-12-04 00:00:00',1,9164902,NULL,1,0,0,0,0,NULL,NULL,NULL,NULL,0,NULL,NULL,NULL,0,NULL,NULL,NULL,NULL,'id chatname 2275',NULL),(NULL,'chatname',0,0,'2022-03-14 00:00:00',36,9190975,NULL,1,0,0,0,0,NULL,NULL,NULL,NULL,0,NULL,NULL,NULL,0,NULL,NULL,NULL,NULL,'id chatname 2276',NULL),(NULL,'chatname',0,0,'2021-12-16 00:00:00',1,9221200,NULL,1,0,0,0,0,NULL,NULL,NULL,NULL,0,NULL,NULL,NULL,0,NULL,NULL,NULL,NULL,'id chatname 2277',NULL),(NULL,'chatname',0,0,'2022-01-15 00:00:00',2,9199928,NULL,1,0,0,0,0,NULL,NULL,NULL,NULL,0,NULL,NULL,NULL,0,NULL,NULL,NULL,NULL,'id chatname 2278',NULL),(NULL,'chatname',0,0,'2021-11-14 00:00:00',2,9279580,NULL,1,0,0,0,0,NULL,NULL,NULL,NULL,0,NULL,NULL,NULL,0,NULL,NULL,NULL,NULL,'id chatname 2279',NULL),(NULL,'chatname',1,0,'2022-09-14 00:00:00',1,9234787,NULL,1,0,0,0,0,NULL,NULL,NULL,NULL,0,NULL,NULL,NULL,0,NULL,NULL,NULL,NULL,'id chatname 228',NULL),(315,'chatname',1,1,'2022-09-22 00:00:00',121,10507566,0,1,1,0,1,0,1,NULL,NULL,7,0,NULL,2,5,0,NULL,NULL,NULL,NULL,'id chatname 2280',NULL),(NULL,'chatname',0,0,'2022-07-03 00:00:00',3,10244972,NULL,1,0,0,0,0,NULL,NULL,NULL,NULL,0,NULL,NULL,NULL,0,NULL,NULL,NULL,NULL,'id chatname 2281',NULL),(NULL,'chatname',0,0,'2022-04-01 00:00:00',4,9188087,NULL,1,0,0,0,0,NULL,NULL,NULL,NULL,0,NULL,NULL,NULL,0,NULL,NULL,NULL,NULL,'id chatname 2282',NULL),(NULL,'chatname',0,0,'2022-01-28 00:00:00',2,9541810,NULL,1,0,0,0,0,NULL,NULL,NULL,NULL,0,NULL,NULL,NULL,0,NULL,NULL,NULL,NULL,'id chatname 2283',NULL),(NULL,'chatname',0,0,'2021-12-20 00:00:00',16,9396524,NULL,1,0,0,0,0,NULL,NULL,NULL,NULL,0,NULL,NULL,NULL,0,NULL,NULL,NULL,NULL,'id chatname 2284',NULL),(NULL,'chatname',0,0,'2022-03-14 00:00:00',11,9615886,NULL,1,0,0,0,0,NULL,NULL,NULL,NULL,0,NULL,NULL,NULL,0,NULL,NULL,NULL,NULL,'id chatname 2285',NULL),(NULL,'chatname',0,0,'2022-08-12 00:00:00',2,9229790,NULL,1,0,0,0,0,NULL,NULL,NULL,NULL,1,NULL,NULL,NULL,0,NULL,NULL,NULL,NULL,'id chatname 2286',NULL),(316,'chatname',1,1,'2022-09-01 00:00:00',2,10359179,0,1,2,0,1,0,1,NULL,NULL,1,0,NULL,3,1,0,NULL,NULL,NULL,NULL,'id chatname 2287',NULL),(NULL,'chatname',0,0,'2022-09-22 00:00:00',15,10492969,NULL,1,0,0,0,0,NULL,NULL,NULL,NULL,0,NULL,NULL,NULL,0,NULL,NULL,NULL,NULL,'id chatname 2288',NULL),(NULL,'chatname',0,0,'2022-08-13 00:00:00',55,10380383,NULL,1,0,0,0,0,NULL,NULL,NULL,NULL,1,NULL,NULL,NULL,0,NULL,NULL,NULL,NULL,'id chatname 2289',NULL),(NULL,'chatname',0,0,'2022-06-23 00:00:00',2,10234441,NULL,1,0,0,0,0,NULL,NULL,NULL,NULL,0,NULL,NULL,NULL,0,NULL,NULL,NULL,NULL,'id chatname 229',NULL),(NULL,'chatname',0,0,'2021-10-12 00:00:00',1,9232165,NULL,1,0,0,0,0,NULL,NULL,NULL,NULL,0,NULL,NULL,NULL,0,NULL,NULL,NULL,NULL,'id chatname 2290',NULL),(317,'chatname',1,1,'2022-09-22 00:00:00',46,10487529,1,1,19,0,0,0,16,NULL,NULL,1,1,NULL,28,NULL,0,NULL,NULL,NULL,NULL,'id chatname 2291',NULL),(NULL,'chatname',0,0,'2021-11-07 00:00:00',15,9313982,NULL,1,0,0,0,0,NULL,NULL,NULL,NULL,1,NULL,NULL,NULL,0,NULL,NULL,NULL,NULL,'id chatname 2292',NULL),(318,'chatname',1,1,'2022-09-22 00:00:00',15,10510706,0,1,3,0,0,1,1,NULL,NULL,1,0,NULL,26,1,0,NULL,NULL,NULL,NULL,'id chatname 2293',NULL),(NULL,'chatname',0,0,'2022-01-18 00:00:00',4,9224776,NULL,1,0,0,0,0,NULL,NULL,NULL,NULL,0,NULL,NULL,NULL,0,NULL,NULL,NULL,NULL,'id chatname 2294',NULL),(NULL,'chatname',0,0,'2022-04-01 00:00:00',2,9702625,NULL,1,0,0,0,0,NULL,NULL,NULL,NULL,0,NULL,NULL,NULL,0,NULL,NULL,NULL,NULL,'id chatname 2295',NULL),(NULL,'chatname',0,0,'2022-08-16 00:00:00',1,10333899,NULL,1,0,0,0,0,NULL,NULL,NULL,NULL,0,NULL,NULL,NULL,0,NULL,NULL,NULL,NULL,'id chatname 2296',NULL),(NULL,'chatname',0,0,'2022-09-14 00:00:00',59,10481083,NULL,1,0,0,0,0,NULL,NULL,NULL,NULL,0,NULL,NULL,NULL,0,NULL,NULL,NULL,NULL,'id chatname 2297',NULL),(NULL,'chatname',0,0,'2022-08-31 00:00:00',1,10437139,NULL,1,0,0,0,0,NULL,NULL,NULL,NULL,0,NULL,NULL,NULL,0,NULL,NULL,NULL,NULL,'id chatname 2298',NULL),(NULL,'chatname',0,0,'2022-01-20 00:00:00',1,9457494,NULL,1,0,0,0,0,NULL,NULL,NULL,NULL,0,NULL,NULL,NULL,0,NULL,NULL,NULL,NULL,'id chatname 2299',NULL),(8,'chatname',1,1,'2022-09-22 00:00:00',6,9689421,1,1,8,0,0,1,10,NULL,NULL,1,0,NULL,10,NULL,0,'ontario','ontario',1,1,'id chatname 23',NULL),(NULL,'chatname',0,0,'2022-01-09 00:00:00',4,9204660,NULL,1,0,0,0,0,NULL,NULL,NULL,NULL,0,NULL,NULL,NULL,0,NULL,NULL,NULL,NULL,'id chatname 230',NULL),(NULL,'chatname',1,0,'2022-09-06 00:00:00',25,10436153,NULL,1,0,0,0,0,NULL,NULL,NULL,NULL,0,NULL,NULL,NULL,0,NULL,NULL,NULL,NULL,'id chatname 2300',NULL),(NULL,'chatname',0,0,'2021-11-05 00:00:00',2,9322688,NULL,1,0,0,0,0,NULL,NULL,NULL,NULL,1,NULL,NULL,NULL,0,NULL,NULL,NULL,NULL,'id chatname 2301',NULL),(NULL,'chatname',1,0,'2022-09-22 00:00:00',13,10221430,NULL,1,0,0,0,0,NULL,NULL,NULL,NULL,0,NULL,NULL,NULL,0,NULL,NULL,NULL,NULL,'id chatname 2302',NULL),(NULL,'chatname',0,0,'2021-04-04 00:00:00',1,9171961,NULL,1,0,0,0,0,NULL,NULL,NULL,NULL,0,NULL,NULL,NULL,0,NULL,NULL,NULL,NULL,'id chatname 2303',NULL),(319,'chatname',1,1,'2022-09-22 00:00:00',47,10502977,0,1,1,0,0,0,1,NULL,NULL,1,1,NULL,2,1,0,NULL,NULL,NULL,NULL,'id chatname 2304',NULL),(NULL,'chatname',0,0,'2022-05-14 00:00:00',11,10126357,NULL,1,0,0,0,0,NULL,NULL,NULL,NULL,0,NULL,NULL,NULL,0,NULL,NULL,NULL,NULL,'id chatname 2305',NULL),(NULL,'chatname',0,0,'2022-01-15 00:00:00',2,9450338,NULL,1,0,0,0,0,NULL,NULL,NULL,NULL,0,NULL,NULL,NULL,0,NULL,NULL,NULL,NULL,'id chatname 2306',NULL),(NULL,'chatname',0,0,'2022-03-28 00:00:00',3,9232235,NULL,1,0,0,0,0,NULL,NULL,NULL,NULL,1,NULL,NULL,NULL,0,NULL,NULL,NULL,NULL,'id chatname 2307',NULL),(NULL,'chatname',0,0,'2022-03-17 00:00:00',5,9671879,NULL,1,0,0,0,0,NULL,NULL,NULL,NULL,0,NULL,NULL,NULL,0,NULL,NULL,NULL,NULL,'id chatname 2308',NULL),(NULL,'chatname',0,0,'2021-05-07 00:00:00',1,9178447,NULL,1,0,0,0,0,NULL,NULL,NULL,NULL,1,NULL,NULL,NULL,0,NULL,NULL,NULL,NULL,'id chatname 2309',NULL),(NULL,'chatname',0,0,'2022-05-28 00:00:00',3,10139416,NULL,1,0,0,0,0,NULL,NULL,NULL,NULL,0,NULL,NULL,NULL,0,NULL,NULL,NULL,NULL,'id chatname 231',NULL),(NULL,'chatname',0,0,'2021-11-20 00:00:00',1,9204191,NULL,1,0,0,0,0,NULL,NULL,NULL,NULL,1,NULL,NULL,NULL,0,NULL,NULL,NULL,NULL,'id chatname 2310',NULL),(NULL,'chatname',0,0,'2021-09-19 00:00:00',1,9238252,NULL,1,0,0,0,0,NULL,NULL,NULL,NULL,0,NULL,NULL,NULL,0,NULL,NULL,NULL,NULL,'id chatname 2311',NULL),(NULL,'chatname',0,0,'2022-03-22 00:00:00',1,9675597,NULL,1,0,0,0,0,NULL,NULL,NULL,NULL,0,NULL,NULL,NULL,0,NULL,NULL,NULL,NULL,'id chatname 2312',NULL),(320,'chatname',1,1,'2022-09-17 00:00:00',90,10486879,0,1,3,0,1,0,1,NULL,NULL,1,1,NULL,1,8,0,NULL,NULL,NULL,NULL,'id chatname 2313',NULL),(NULL,'chatname',0,0,'2022-04-23 00:00:00',2,10068014,NULL,1,0,0,0,0,NULL,NULL,NULL,NULL,0,NULL,NULL,NULL,0,NULL,NULL,NULL,NULL,'id chatname 2314',NULL),(321,'chatname',1,1,'2022-09-23 00:00:00',13,10491098,0,1,1,1,0,0,1,NULL,NULL,1,1,NULL,2,1,0,NULL,NULL,NULL,NULL,'id chatname 2315',NULL),(NULL,'chatname',0,0,'2022-03-14 00:00:00',58,9219696,NULL,1,0,0,0,0,NULL,NULL,NULL,NULL,0,NULL,NULL,NULL,1,NULL,NULL,NULL,NULL,'id chatname 2316',NULL),(NULL,'chatname',0,0,'2022-08-09 00:00:00',349,10371787,NULL,1,0,0,0,0,NULL,NULL,NULL,NULL,1,NULL,NULL,NULL,0,NULL,NULL,NULL,NULL,'id chatname 2317',NULL),(322,'chatname',1,1,'2022-09-21 00:00:00',2,10487493,0,1,1,0,1,0,1,NULL,NULL,1,1,NULL,2,1,1,NULL,NULL,NULL,NULL,'id chatname 2318',NULL),(323,'chatname',1,1,'2022-09-22 00:00:00',39,10502731,0,1,2,0,1,0,1,NULL,NULL,6,0,NULL,4,4,0,NULL,NULL,NULL,NULL,'id chatname 2319',NULL),(339,'chatname',1,1,'2022-09-19 00:00:00',5,10388725,0,1,1,0,0,1,1,NULL,NULL,1,0,NULL,17,1,0,NULL,NULL,NULL,NULL,'id chatname 232',NULL),(NULL,'chatname',0,0,'2022-09-05 00:00:00',17,10437881,NULL,1,0,0,0,0,NULL,NULL,NULL,NULL,1,NULL,NULL,NULL,0,NULL,NULL,NULL,NULL,'id chatname 2320',NULL),(NULL,'chatname',0,0,'2022-05-27 00:00:00',12,10082263,NULL,1,0,0,0,0,NULL,NULL,NULL,NULL,0,NULL,NULL,NULL,1,NULL,NULL,NULL,NULL,'id chatname 2321',NULL),(NULL,'chatname',0,0,'2022-04-08 00:00:00',10,9865138,NULL,1,0,0,0,0,NULL,NULL,NULL,NULL,0,NULL,NULL,NULL,0,NULL,NULL,NULL,NULL,'id chatname 2322',NULL),(324,'chatname',1,1,'2022-09-22 00:00:00',46,10501094,1,0,7,0,0,1,1,NULL,NULL,2,0,NULL,10,2,1,NULL,NULL,NULL,NULL,'id chatname 2323',NULL),(NULL,'chatname',0,0,'2022-01-13 00:00:00',1,9443579,NULL,1,0,0,0,0,NULL,NULL,NULL,NULL,0,NULL,NULL,NULL,0,NULL,NULL,NULL,NULL,'id chatname 2324',NULL),(325,'chatname',1,1,'2022-09-22 00:00:00',24,10495104,0,1,3,0,1,0,1,NULL,NULL,1,1,NULL,1,1,0,NULL,NULL,NULL,NULL,'id chatname 2325',NULL),(326,'chatname',1,1,'2022-09-22 00:00:00',41,10489356,0,1,12,1,1,1,1,NULL,NULL,2,0,NULL,5,2,1,NULL,NULL,NULL,NULL,'id chatname 2326',NULL),(NULL,'chatname',0,0,'2022-01-06 00:00:00',1,9194527,NULL,1,0,0,0,0,NULL,NULL,NULL,NULL,0,NULL,NULL,NULL,0,NULL,NULL,NULL,NULL,'id chatname 2327',NULL),(NULL,'chatname',0,0,'2022-09-22 00:00:00',29,10378401,NULL,1,0,0,0,0,NULL,NULL,NULL,NULL,1,NULL,NULL,NULL,0,NULL,NULL,NULL,NULL,'id chatname 2328',NULL),(NULL,'chatname',0,0,'2022-09-22 00:00:00',67,10468267,NULL,1,0,0,0,0,NULL,NULL,NULL,NULL,0,NULL,NULL,NULL,0,NULL,NULL,NULL,NULL,'id chatname 2329',NULL),(NULL,'chatname',0,0,'2022-08-31 00:00:00',3,9452425,NULL,1,0,0,0,0,NULL,NULL,NULL,NULL,0,NULL,NULL,NULL,0,NULL,NULL,NULL,NULL,'id chatname 233',NULL),(NULL,'chatname',0,0,'2022-06-12 00:00:00',2,10201278,NULL,1,0,0,0,0,NULL,NULL,NULL,NULL,0,NULL,NULL,NULL,0,NULL,NULL,NULL,NULL,'id chatname 2330',NULL),(327,'chatname',1,1,'2022-09-22 00:00:00',139,10423956,0,1,5,1,1,0,1,NULL,NULL,2,1,NULL,4,1,0,NULL,NULL,NULL,NULL,'id chatname 2331',NULL),(NULL,'chatname',0,0,'2022-01-26 00:00:00',4,9521326,NULL,1,0,0,0,0,NULL,NULL,NULL,NULL,0,NULL,NULL,NULL,0,NULL,NULL,NULL,NULL,'id chatname 2332',NULL),(NULL,'chatname',0,0,'2022-01-03 00:00:00',1,9418572,NULL,1,0,0,0,0,NULL,NULL,NULL,NULL,0,NULL,NULL,NULL,0,NULL,NULL,NULL,NULL,'id chatname 2333',NULL),(NULL,'chatname',0,0,'2022-06-08 00:00:00',16,10116450,NULL,1,0,0,0,0,NULL,NULL,NULL,NULL,1,NULL,NULL,NULL,0,NULL,NULL,NULL,NULL,'id chatname 2334',NULL),(NULL,'chatname',0,0,'2021-10-05 00:00:00',3,9257439,NULL,1,0,0,0,0,NULL,NULL,NULL,NULL,0,NULL,NULL,NULL,0,NULL,NULL,NULL,NULL,'id chatname 2335',NULL),(NULL,'chatname',0,0,'2022-06-04 00:00:00',4,10180406,NULL,1,0,0,0,0,NULL,NULL,NULL,NULL,0,NULL,NULL,NULL,0,NULL,NULL,NULL,NULL,'id chatname 2336',NULL),(NULL,'chatname',0,0,'2021-12-15 00:00:00',1,9197630,NULL,NULL,0,0,0,0,NULL,NULL,NULL,NULL,0,NULL,NULL,NULL,0,NULL,NULL,NULL,NULL,'id chatname 2337',NULL),(NULL,'chatname',0,0,'2021-12-04 00:00:00',4,9379000,NULL,1,0,0,0,0,NULL,NULL,NULL,NULL,0,NULL,NULL,NULL,0,NULL,NULL,NULL,NULL,'id chatname 2338',NULL),(NULL,'chatname',0,0,'2022-06-16 00:00:00',16,10216930,NULL,1,0,0,0,0,NULL,NULL,NULL,NULL,0,NULL,NULL,NULL,0,NULL,NULL,NULL,NULL,'id chatname 2339',NULL),(NULL,'chatname',0,0,'2022-03-14 00:00:00',20,9655648,NULL,1,0,0,0,0,NULL,NULL,NULL,NULL,0,NULL,NULL,NULL,0,NULL,NULL,NULL,NULL,'id chatname 234',NULL),(NULL,'chatname',0,0,'2022-03-14 00:00:00',58,9565406,NULL,1,0,0,0,0,NULL,NULL,NULL,NULL,1,NULL,NULL,NULL,1,NULL,NULL,NULL,NULL,'id chatname 2340',NULL),(NULL,'chatname',0,0,'2022-06-24 00:00:00',8,10240795,NULL,1,0,0,0,0,NULL,NULL,NULL,NULL,0,NULL,NULL,NULL,0,NULL,NULL,NULL,NULL,'id chatname 2341',NULL),(NULL,'chatname',1,0,'2022-09-13 00:00:00',25,10288377,NULL,1,0,0,0,0,NULL,NULL,NULL,NULL,0,NULL,NULL,NULL,0,NULL,NULL,NULL,NULL,'id chatname 2342',NULL),(NULL,'chatname',1,0,'2022-09-22 00:00:00',3,10303591,NULL,1,0,0,0,0,NULL,NULL,NULL,NULL,0,NULL,NULL,NULL,0,NULL,NULL,NULL,NULL,'id chatname 2343',NULL),(NULL,'chatname',0,0,'2021-11-06 00:00:00',1,9129973,NULL,1,0,0,0,0,NULL,NULL,NULL,NULL,1,NULL,NULL,NULL,0,NULL,NULL,NULL,NULL,'id chatname 2344',NULL),(328,'chatname',1,1,'2022-09-22 00:00:00',1,10429824,0,1,17,0,0,1,1,NULL,NULL,1,0,NULL,4,1,0,NULL,NULL,NULL,NULL,'id chatname 2345',NULL),(NULL,'chatname',0,0,'2022-08-16 00:00:00',1,9233602,NULL,1,0,0,0,0,NULL,NULL,NULL,NULL,1,NULL,NULL,NULL,0,NULL,NULL,NULL,NULL,'id chatname 2346',NULL),(NULL,'chatname',0,0,'2022-01-25 00:00:00',3,9199040,NULL,1,0,0,0,0,NULL,NULL,NULL,NULL,0,NULL,NULL,NULL,1,NULL,NULL,NULL,NULL,'id chatname 2347',NULL),(NULL,'chatname',0,0,'2022-04-03 00:00:00',13,9697098,NULL,1,0,0,0,0,NULL,NULL,NULL,NULL,1,NULL,NULL,NULL,0,NULL,NULL,NULL,NULL,'id chatname 2348',NULL),(NULL,'chatname',0,0,'2022-01-23 00:00:00',42,9529721,NULL,1,0,0,0,0,NULL,NULL,NULL,NULL,1,NULL,NULL,NULL,0,NULL,NULL,NULL,NULL,'id chatname 2349',NULL),(NULL,'chatname',0,0,'2022-03-14 00:00:00',409,9643099,NULL,1,0,0,0,0,NULL,NULL,NULL,NULL,0,NULL,NULL,NULL,0,NULL,NULL,NULL,NULL,'id chatname 235',NULL),(329,'chatname',1,1,'2022-09-21 00:00:00',11,10463131,0,1,3,0,0,1,1,NULL,NULL,1,1,NULL,1,1,0,NULL,NULL,NULL,NULL,'id chatname 2350',NULL),(NULL,'chatname',0,0,'2021-11-16 00:00:00',1,9273081,NULL,1,0,0,0,0,NULL,NULL,NULL,NULL,0,NULL,NULL,NULL,0,NULL,NULL,NULL,NULL,'id chatname 2351',NULL),(330,'chatname',1,1,'2022-09-20 00:00:00',18,10309656,0,1,1,0,0,0,1,NULL,NULL,1,1,NULL,1,2,0,NULL,NULL,NULL,NULL,'id chatname 2352',NULL),(NULL,'chatname',0,0,'2022-01-17 00:00:00',2,9204312,NULL,1,0,0,0,0,NULL,NULL,NULL,NULL,0,NULL,NULL,NULL,0,NULL,NULL,NULL,NULL,'id chatname 2353',NULL),(NULL,'chatname',0,0,'2022-05-19 00:00:00',8,10139064,NULL,NULL,0,0,0,0,NULL,NULL,NULL,NULL,0,NULL,NULL,NULL,0,NULL,NULL,NULL,NULL,'id chatname 2354',NULL),(NULL,'chatname',0,0,'2022-08-07 00:00:00',1,9231244,NULL,1,0,0,0,0,NULL,NULL,NULL,NULL,0,NULL,NULL,NULL,0,NULL,NULL,NULL,NULL,'id chatname 2355',NULL),(NULL,'chatname',0,0,'2022-05-02 00:00:00',1,10094813,NULL,1,0,0,0,0,NULL,NULL,NULL,NULL,0,NULL,NULL,NULL,0,NULL,NULL,NULL,NULL,'id chatname 2356',NULL),(NULL,'chatname',0,0,'2021-12-16 00:00:00',8,9392930,NULL,1,0,0,0,0,NULL,NULL,NULL,NULL,0,NULL,NULL,NULL,0,NULL,NULL,NULL,NULL,'id chatname 2357',NULL),(NULL,'chatname',0,0,'2022-09-22 00:00:00',18,9299281,NULL,1,0,0,0,0,NULL,NULL,NULL,NULL,0,NULL,NULL,NULL,0,NULL,NULL,NULL,NULL,'id chatname 2358',NULL),(NULL,'chatname',0,0,'2022-03-14 00:00:00',4,9224727,NULL,1,0,0,0,0,NULL,NULL,NULL,NULL,1,NULL,NULL,NULL,0,NULL,NULL,NULL,NULL,'id chatname 2359',NULL),(NULL,'chatname',0,0,'2022-03-29 00:00:00',1,9209940,NULL,1,0,0,0,0,NULL,NULL,NULL,NULL,0,NULL,NULL,NULL,0,NULL,NULL,NULL,NULL,'id chatname 236',NULL),(NULL,'chatname',0,0,'2022-05-14 00:00:00',23,10127580,NULL,1,0,0,0,0,NULL,NULL,NULL,NULL,0,NULL,NULL,NULL,0,NULL,NULL,NULL,NULL,'id chatname 2360',NULL),(331,'chatname',1,1,'2022-09-19 00:00:00',172,10492462,0,1,6,0,0,1,1,NULL,NULL,3,0,NULL,3,2,0,NULL,NULL,NULL,NULL,'id chatname 2361',NULL),(NULL,'chatname',0,0,'2022-06-09 00:00:00',1,10196604,NULL,1,0,0,0,0,NULL,NULL,NULL,NULL,1,NULL,NULL,NULL,1,NULL,NULL,NULL,NULL,'id chatname 2362',NULL),(NULL,'chatname',1,0,'2022-09-21 00:00:00',39,10434634,NULL,1,0,0,0,0,NULL,NULL,NULL,NULL,0,NULL,NULL,NULL,1,NULL,NULL,NULL,NULL,'id chatname 2363',NULL),(332,'chatname',1,1,'2022-09-22 00:00:00',117,10467784,0,1,19,0,0,1,1,NULL,NULL,3,1,NULL,28,3,0,NULL,NULL,1,NULL,'id chatname 2364',NULL),(NULL,'chatname',0,0,'2021-04-09 00:00:00',1,9231153,NULL,1,0,0,0,0,NULL,NULL,NULL,NULL,1,NULL,NULL,NULL,0,NULL,NULL,NULL,NULL,'id chatname 2365',NULL),(NULL,'chatname',0,0,'2022-09-14 00:00:00',15,10202036,NULL,1,0,0,0,0,NULL,NULL,NULL,NULL,1,NULL,NULL,NULL,0,NULL,NULL,NULL,NULL,'id chatname 2366',NULL),(NULL,'chatname',0,0,'2022-01-13 00:00:00',2,9449877,NULL,1,0,0,0,0,NULL,NULL,NULL,NULL,0,NULL,NULL,NULL,0,NULL,NULL,NULL,NULL,'id chatname 2367',NULL),(NULL,'chatname',0,0,'2022-03-14 00:00:00',1,9179686,NULL,1,0,0,0,0,NULL,NULL,NULL,NULL,0,NULL,NULL,NULL,0,NULL,NULL,NULL,NULL,'id chatname 2368',NULL),(NULL,'chatname',0,0,'2022-05-25 00:00:00',2,10155090,NULL,1,0,0,0,0,NULL,NULL,NULL,NULL,0,NULL,NULL,NULL,0,NULL,NULL,NULL,NULL,'id chatname 2369',NULL),(NULL,'chatname',0,0,'2021-11-22 00:00:00',1,9231622,NULL,1,0,0,0,0,NULL,NULL,NULL,NULL,0,NULL,NULL,NULL,0,NULL,NULL,NULL,NULL,'id chatname 237',NULL),(NULL,'chatname',0,0,'2022-07-07 00:00:00',10,10270031,NULL,1,0,0,0,0,NULL,NULL,NULL,NULL,1,NULL,NULL,NULL,0,NULL,NULL,NULL,NULL,'id chatname 2370',NULL),(333,'chatname',1,1,'2022-09-22 00:00:00',7,10321482,0,1,4,0,0,1,1,NULL,NULL,1,1,NULL,1,1,0,NULL,NULL,NULL,NULL,'id chatname 2371',NULL),(334,'chatname',1,1,'2022-09-11 00:00:00',2,10314028,0,1,1,0,0,0,1,NULL,NULL,1,1,NULL,1,1,0,NULL,NULL,NULL,NULL,'id chatname 2372',NULL),(335,'chatname',1,1,'2022-09-22 00:00:00',40,10499830,0,1,3,0,1,0,1,NULL,NULL,3,1,NULL,1,1,0,NULL,NULL,NULL,NULL,'id chatname 2373',NULL),(NULL,'chatname',0,0,'2022-09-22 00:00:00',22,10182360,NULL,1,0,0,0,0,NULL,NULL,NULL,NULL,0,NULL,NULL,NULL,1,NULL,NULL,NULL,NULL,'id chatname 2374',NULL),(336,'chatname',1,1,'2022-09-22 00:00:00',1,10068278,1,1,16,0,0,1,23,5,NULL,1,0,NULL,22,NULL,0,'ontario','ontario',1,1,'id chatname 2375',NULL),(NULL,'chatname',0,0,'2022-03-25 00:00:00',1,9625329,NULL,1,0,0,0,0,NULL,NULL,NULL,NULL,0,NULL,NULL,NULL,0,NULL,NULL,NULL,NULL,'id chatname 2376',NULL),(NULL,'chatname',0,0,'2022-02-15 00:00:00',3,9591857,NULL,1,0,0,0,0,NULL,NULL,NULL,NULL,0,NULL,NULL,NULL,0,NULL,NULL,NULL,NULL,'id chatname 2377',NULL),(337,'chatname',1,1,'2022-09-22 00:00:00',16,10444197,1,1,9,0,0,1,5,NULL,NULL,1,1,NULL,4,4,0,'quebec','quebec',1,1,'id chatname 2378',NULL),(NULL,'chatname',0,0,'2022-04-13 00:00:00',30,9850953,NULL,1,0,0,0,0,NULL,NULL,NULL,NULL,1,NULL,NULL,NULL,0,NULL,NULL,NULL,NULL,'id chatname 2379',NULL),(NULL,'chatname',0,0,'2022-09-06 00:00:00',26,10455294,NULL,1,0,0,0,0,NULL,NULL,NULL,NULL,1,NULL,NULL,NULL,0,NULL,NULL,NULL,NULL,'id chatname 238',NULL),(NULL,'chatname',0,0,'2021-10-04 00:00:00',1,9248487,NULL,1,0,0,0,0,NULL,NULL,NULL,NULL,0,NULL,NULL,NULL,0,NULL,NULL,NULL,NULL,'id chatname 2380',NULL),(NULL,'chatname',0,0,'2022-09-14 00:00:00',3,10172138,NULL,1,0,0,0,0,NULL,NULL,NULL,NULL,0,NULL,NULL,NULL,0,NULL,NULL,NULL,NULL,'id chatname 2381',NULL),(338,'chatname',1,1,'2022-09-22 00:00:00',13,10402841,0,1,1,1,0,0,1,NULL,NULL,1,0,NULL,4,1,0,NULL,NULL,NULL,NULL,'id chatname 2382',NULL),(NULL,'chatname',0,0,'2022-09-18 00:00:00',44,10395291,NULL,1,0,0,0,0,NULL,NULL,NULL,NULL,0,NULL,NULL,NULL,1,NULL,NULL,NULL,NULL,'id chatname 2383',NULL),(NULL,'chatname',0,0,'2022-09-22 00:00:00',104,10508530,NULL,1,0,0,0,0,NULL,NULL,NULL,NULL,1,NULL,NULL,NULL,0,NULL,NULL,NULL,NULL,'id chatname 2384',NULL),(NULL,'chatname',0,0,'2022-03-14 00:00:00',11,9576000,NULL,1,0,0,0,0,NULL,NULL,NULL,NULL,1,NULL,NULL,NULL,0,NULL,NULL,NULL,NULL,'id chatname 2385',NULL),(NULL,'chatname',0,0,'2022-09-22 00:00:00',22,10255874,NULL,1,0,0,0,0,NULL,NULL,NULL,NULL,1,NULL,NULL,NULL,0,NULL,NULL,NULL,NULL,'id chatname 2386',NULL),(NULL,'chatname',0,0,'2022-06-10 00:00:00',6,10201200,NULL,1,0,0,0,0,NULL,NULL,NULL,NULL,0,NULL,NULL,NULL,0,NULL,NULL,NULL,NULL,'id chatname 2387',NULL),(NULL,'chatname',0,0,'2022-07-14 00:00:00',6,10293869,NULL,1,0,0,0,0,NULL,NULL,NULL,NULL,0,NULL,NULL,NULL,0,NULL,NULL,NULL,NULL,'id chatname 2388',NULL),(NULL,'chatname',0,0,'2022-09-23 00:00:00',16,10479344,NULL,1,0,0,0,0,NULL,NULL,NULL,NULL,1,NULL,NULL,NULL,0,NULL,NULL,NULL,NULL,'id chatname 2389',NULL),(NULL,'chatname',0,0,'2022-05-13 00:00:00',1,9590644,NULL,1,0,0,0,0,NULL,NULL,NULL,NULL,1,NULL,NULL,NULL,0,NULL,NULL,NULL,NULL,'id chatname 239',NULL),(340,'chatname',1,1,'2022-09-22 00:00:00',72,10280889,0,1,2,0,0,1,1,NULL,NULL,8,1,NULL,1,1,0,NULL,NULL,NULL,NULL,'id chatname 2390',NULL),(NULL,'chatname',0,0,'2022-06-09 00:00:00',5,10196720,NULL,1,0,0,0,0,NULL,NULL,NULL,NULL,0,NULL,NULL,NULL,0,NULL,NULL,NULL,NULL,'id chatname 2391',NULL),(NULL,'chatname',0,0,'2022-04-27 00:00:00',11,10078058,NULL,1,0,0,0,0,NULL,NULL,NULL,NULL,0,NULL,NULL,NULL,1,NULL,NULL,NULL,NULL,'id chatname 2392',NULL),(NULL,'chatname',0,0,'2022-02-18 00:00:00',1,9566358,NULL,1,0,0,0,0,NULL,NULL,NULL,NULL,1,NULL,NULL,NULL,0,NULL,NULL,NULL,NULL,'id chatname 2393',NULL),(NULL,'chatname',0,0,'2021-12-22 00:00:00',1,9331050,NULL,1,0,0,0,0,NULL,NULL,NULL,NULL,1,NULL,NULL,NULL,0,NULL,NULL,NULL,NULL,'id chatname 2394',NULL),(NULL,'chatname',0,0,'2022-05-16 00:00:00',8,10094482,NULL,1,0,0,0,0,NULL,NULL,NULL,NULL,0,NULL,NULL,NULL,0,NULL,NULL,NULL,NULL,'id chatname 2395',NULL),(NULL,'chatname',0,0,'2022-09-21 00:00:00',13,9845703,NULL,1,0,0,0,0,NULL,NULL,NULL,NULL,0,NULL,NULL,NULL,0,NULL,NULL,NULL,NULL,'id chatname 2396',NULL),(NULL,'chatname',0,0,'2022-09-21 00:00:00',26,10430226,NULL,1,0,0,0,0,NULL,NULL,NULL,NULL,1,NULL,NULL,NULL,1,NULL,NULL,NULL,NULL,'id chatname 2397',NULL),(NULL,'chatname',0,0,'2022-03-14 00:00:00',1,9612181,NULL,1,0,0,0,0,NULL,NULL,NULL,NULL,1,NULL,NULL,NULL,1,NULL,NULL,NULL,NULL,'id chatname 2398',NULL),(NULL,'chatname',0,0,'2022-06-15 00:00:00',4,9827221,NULL,1,0,0,0,0,NULL,NULL,NULL,NULL,0,NULL,NULL,NULL,0,NULL,NULL,NULL,NULL,'id chatname 2399',NULL),(NULL,'chatname',0,0,'2022-07-30 00:00:00',16,10331945,NULL,1,0,0,0,0,NULL,NULL,NULL,NULL,0,NULL,NULL,NULL,0,NULL,NULL,NULL,NULL,'id chatname 24',NULL),(NULL,'chatname',0,0,'2021-11-28 00:00:00',1,9230803,NULL,1,0,0,0,0,NULL,NULL,NULL,NULL,1,NULL,NULL,NULL,0,NULL,NULL,NULL,NULL,'id chatname 240',NULL),(NULL,'chatname',0,0,'2022-04-14 00:00:00',5,9852932,NULL,1,0,0,0,0,NULL,NULL,NULL,NULL,0,NULL,NULL,NULL,0,NULL,NULL,NULL,NULL,'id chatname 2400',NULL),(NULL,'chatname',0,0,'2021-11-27 00:00:00',1,9224671,NULL,1,0,0,0,0,NULL,NULL,NULL,NULL,1,NULL,NULL,NULL,0,NULL,NULL,NULL,NULL,'id chatname 2401',NULL),(341,'chatname',1,1,'2022-09-22 00:00:00',11,10211221,0,1,1,0,0,1,1,NULL,NULL,1,0,NULL,1,2,0,NULL,NULL,NULL,NULL,'id chatname 2402',NULL),(342,'chatname',1,1,'2022-09-09 00:00:00',4,10467966,0,1,2,0,1,0,1,NULL,NULL,2,1,NULL,1,3,0,NULL,NULL,NULL,NULL,'id chatname 2403',NULL),(NULL,'chatname',0,0,'2022-07-16 00:00:00',2,10086726,NULL,1,0,0,0,0,NULL,NULL,NULL,NULL,1,NULL,NULL,NULL,0,NULL,NULL,NULL,NULL,'id chatname 2404',NULL),(NULL,'chatname',0,0,'2022-06-23 00:00:00',9,10236063,NULL,1,0,0,0,0,NULL,NULL,NULL,NULL,0,NULL,NULL,NULL,0,NULL,NULL,NULL,NULL,'id chatname 2405',NULL),(NULL,'chatname',0,0,'2022-08-20 00:00:00',6,10188644,NULL,1,0,0,0,0,NULL,NULL,NULL,NULL,1,NULL,NULL,NULL,0,NULL,NULL,NULL,NULL,'id chatname 2406',NULL),(NULL,'chatname',0,0,'2022-03-17 00:00:00',2,9452609,NULL,1,0,0,0,0,NULL,NULL,NULL,NULL,0,NULL,NULL,NULL,0,NULL,NULL,NULL,NULL,'id chatname 2407',NULL),(NULL,'chatname',0,0,'2021-05-23 00:00:00',1,9169363,NULL,1,0,0,0,0,NULL,NULL,NULL,NULL,0,NULL,NULL,NULL,0,NULL,NULL,NULL,NULL,'id chatname 2408',NULL),(NULL,'chatname',0,0,'2021-11-29 00:00:00',1,9368068,NULL,1,0,0,0,0,NULL,NULL,NULL,NULL,0,NULL,NULL,NULL,0,NULL,NULL,NULL,NULL,'id chatname 2409',NULL),(346,'chatname',1,1,'2022-09-22 00:00:00',77,10507151,0,1,2,0,1,0,1,NULL,NULL,1,0,NULL,2,1,0,NULL,NULL,NULL,NULL,'id chatname 241',NULL),(NULL,'chatname',0,0,'2022-09-23 00:00:00',1,9234474,NULL,1,0,0,0,0,NULL,NULL,NULL,NULL,0,NULL,NULL,NULL,0,NULL,NULL,NULL,NULL,'id chatname 2410',NULL),(NULL,'chatname',0,0,'2022-09-21 00:00:00',42,10505882,NULL,1,0,0,0,0,NULL,NULL,NULL,NULL,0,NULL,NULL,NULL,0,NULL,NULL,NULL,NULL,'id chatname 2411',NULL),(NULL,'chatname',0,0,'2022-01-13 00:00:00',1,9193164,NULL,1,0,0,0,0,NULL,NULL,NULL,NULL,0,NULL,NULL,NULL,0,NULL,NULL,NULL,NULL,'id chatname 2412',NULL),(NULL,'chatname',0,0,'2022-04-11 00:00:00',3,9847638,NULL,1,0,0,0,0,NULL,NULL,NULL,NULL,1,NULL,NULL,NULL,0,NULL,NULL,NULL,NULL,'id chatname 2413',NULL),(NULL,'chatname',0,0,'2022-04-09 00:00:00',1,9839737,NULL,1,0,0,0,0,NULL,NULL,NULL,NULL,1,NULL,NULL,NULL,0,NULL,NULL,NULL,NULL,'id chatname 2414',NULL),(NULL,'chatname',0,0,'2021-09-29 00:00:00',1,9230781,NULL,1,0,0,0,0,NULL,NULL,NULL,NULL,0,NULL,NULL,NULL,0,NULL,NULL,NULL,NULL,'id chatname 2415',NULL),(343,'chatname',1,1,'2022-09-07 00:00:00',2,10407402,0,1,1,0,0,1,1,NULL,NULL,1,0,NULL,3,1,0,NULL,NULL,NULL,NULL,'id chatname 2416',NULL),(NULL,'chatname',0,0,'2022-08-06 00:00:00',4,9252624,NULL,1,0,0,0,0,NULL,NULL,NULL,NULL,1,NULL,NULL,NULL,0,NULL,NULL,NULL,NULL,'id chatname 2417',NULL),(NULL,'chatname',0,0,'2021-11-27 00:00:00',1,9202307,NULL,1,0,0,0,0,NULL,NULL,NULL,NULL,0,NULL,NULL,NULL,0,NULL,NULL,NULL,NULL,'id chatname 2418',NULL),(NULL,'chatname',0,0,'2021-11-08 00:00:00',1,9172889,NULL,1,0,0,0,0,NULL,NULL,NULL,NULL,0,NULL,NULL,NULL,0,NULL,NULL,NULL,NULL,'id chatname 2419',NULL),(NULL,'chatname',0,0,'2022-03-14 00:00:00',1,9348809,NULL,1,0,0,0,0,NULL,NULL,NULL,NULL,1,NULL,NULL,NULL,0,NULL,NULL,NULL,NULL,'id chatname 242',NULL),(NULL,'chatname',0,0,'2022-09-10 00:00:00',9,10415976,NULL,1,0,0,0,0,NULL,NULL,NULL,NULL,1,NULL,NULL,NULL,0,NULL,NULL,NULL,NULL,'id chatname 2420',NULL),(NULL,'chatname',0,0,'2022-05-08 00:00:00',1,9678504,NULL,1,0,0,0,0,NULL,NULL,NULL,NULL,1,NULL,NULL,NULL,0,NULL,NULL,NULL,NULL,'id chatname 2421',NULL),(NULL,'chatname',0,0,'2022-03-14 00:00:00',1,9211383,NULL,1,0,0,0,0,NULL,NULL,NULL,NULL,1,NULL,NULL,NULL,0,NULL,NULL,NULL,NULL,'id chatname 2422',NULL),(NULL,'chatname',1,0,'2022-09-17 00:00:00',99,10494420,NULL,1,0,0,0,0,NULL,NULL,NULL,NULL,0,NULL,NULL,NULL,0,NULL,NULL,NULL,NULL,'id chatname 2423',NULL),(NULL,'chatname',0,0,'2021-08-24 00:00:00',1,9163772,NULL,1,0,0,0,0,NULL,NULL,NULL,NULL,1,NULL,NULL,NULL,0,NULL,NULL,NULL,NULL,'id chatname 2424',NULL),(NULL,'chatname',0,0,'2022-08-12 00:00:00',31,10336547,NULL,1,0,0,0,0,NULL,NULL,NULL,NULL,0,NULL,NULL,NULL,0,NULL,NULL,NULL,NULL,'id chatname 2425',NULL),(NULL,'chatname',0,0,'2022-06-17 00:00:00',94,10218895,NULL,1,0,0,0,0,NULL,NULL,NULL,NULL,0,NULL,NULL,NULL,0,NULL,NULL,NULL,NULL,'id chatname 2426',NULL),(NULL,'chatname',0,0,'2022-06-27 00:00:00',2,9231753,NULL,1,0,0,0,0,NULL,NULL,NULL,NULL,0,NULL,NULL,NULL,0,NULL,NULL,NULL,NULL,'id chatname 2427',NULL),(NULL,'chatname',0,0,'2021-10-15 00:00:00',23,9285116,NULL,1,0,0,0,0,NULL,NULL,NULL,NULL,0,NULL,NULL,NULL,0,NULL,NULL,NULL,NULL,'id chatname 2428',NULL),(NULL,'chatname',0,0,'2022-01-21 00:00:00',5,9234684,NULL,1,0,0,0,0,NULL,NULL,NULL,NULL,0,NULL,NULL,NULL,0,NULL,NULL,NULL,NULL,'id chatname 2429',NULL),(NULL,'chatname',0,0,'2022-03-14 00:00:00',24,9630412,NULL,1,0,0,0,0,NULL,NULL,NULL,NULL,0,NULL,NULL,NULL,0,NULL,NULL,NULL,NULL,'id chatname 243',NULL),(NULL,'chatname',0,0,'2022-06-14 00:00:00',34,10210992,NULL,NULL,0,0,0,0,NULL,NULL,NULL,NULL,1,NULL,NULL,NULL,1,NULL,NULL,NULL,NULL,'id chatname 2430',NULL),(NULL,'chatname',0,0,'2022-05-01 00:00:00',2,10099310,NULL,1,0,0,0,0,NULL,NULL,NULL,NULL,1,NULL,NULL,NULL,0,NULL,NULL,NULL,NULL,'id chatname 2431',NULL),(NULL,'chatname',0,0,'2022-07-15 00:00:00',5,9665474,NULL,1,0,0,0,0,NULL,NULL,NULL,NULL,1,NULL,NULL,NULL,0,NULL,NULL,NULL,NULL,'id chatname 2432',NULL),(NULL,'chatname',0,0,'2022-03-14 00:00:00',1,9208060,NULL,1,0,0,0,0,NULL,NULL,NULL,NULL,0,NULL,NULL,NULL,0,NULL,NULL,NULL,NULL,'id chatname 2433',NULL),(NULL,'chatname',0,0,'2022-09-22 00:00:00',57,10492925,NULL,1,0,0,0,0,NULL,NULL,NULL,NULL,0,NULL,NULL,NULL,0,NULL,NULL,NULL,NULL,'id chatname 2434',NULL),(NULL,'chatname',0,0,'2022-09-22 00:00:00',9,10507402,NULL,1,0,0,0,0,NULL,NULL,NULL,NULL,0,NULL,NULL,NULL,0,NULL,NULL,NULL,NULL,'id chatname 2435',NULL),(NULL,'chatname',0,0,'2022-03-25 00:00:00',5,9613465,NULL,1,0,0,0,0,NULL,NULL,NULL,NULL,0,NULL,NULL,NULL,0,NULL,NULL,NULL,NULL,'id chatname 2436',NULL),(NULL,'chatname',0,0,'2022-06-16 00:00:00',14,10217944,NULL,1,0,0,0,0,NULL,NULL,NULL,NULL,0,NULL,NULL,NULL,0,NULL,NULL,NULL,NULL,'id chatname 2437',NULL),(NULL,'chatname',0,0,'2022-07-02 00:00:00',54,10262914,NULL,1,0,0,0,0,NULL,NULL,NULL,NULL,0,NULL,NULL,NULL,0,NULL,NULL,NULL,NULL,'id chatname 2438',NULL),(344,'chatname',1,1,'2022-09-11 00:00:00',2,10210379,0,1,2,0,1,0,1,NULL,NULL,1,0,NULL,5,1,0,NULL,NULL,NULL,NULL,'id chatname 2439',NULL),(NULL,'chatname',0,0,'2022-06-02 00:00:00',61,10171753,NULL,1,0,0,0,0,NULL,NULL,NULL,NULL,1,NULL,NULL,NULL,0,NULL,NULL,NULL,NULL,'id chatname 244',NULL),(NULL,'chatname',0,0,'2021-10-11 00:00:00',7,9278440,NULL,1,0,0,0,0,NULL,NULL,NULL,NULL,0,NULL,NULL,NULL,0,NULL,NULL,NULL,NULL,'id chatname 2440',NULL),(NULL,'chatname',0,0,'2022-03-30 00:00:00',3,9700215,NULL,1,0,0,0,0,NULL,NULL,NULL,NULL,1,NULL,NULL,NULL,0,NULL,NULL,NULL,NULL,'id chatname 2441',NULL),(NULL,'chatname',0,0,'2022-03-14 00:00:00',7,9537884,NULL,1,0,0,0,0,NULL,NULL,NULL,NULL,0,NULL,NULL,NULL,0,NULL,NULL,NULL,NULL,'id chatname 2442',NULL),(NULL,'chatname',0,0,'2022-09-19 00:00:00',7,10483469,NULL,1,0,0,0,0,NULL,NULL,NULL,NULL,0,NULL,NULL,NULL,0,NULL,NULL,NULL,NULL,'id chatname 2443',NULL),(NULL,'chatname',0,0,'2022-07-31 00:00:00',54,10347116,NULL,1,0,0,0,0,NULL,NULL,NULL,NULL,0,NULL,NULL,NULL,0,NULL,NULL,NULL,NULL,'id chatname 2444',NULL),(NULL,'chatname',0,0,'2022-03-14 00:00:00',1,9235373,NULL,1,0,0,0,0,NULL,NULL,NULL,NULL,1,NULL,NULL,NULL,0,NULL,NULL,NULL,NULL,'id chatname 2445',NULL),(NULL,'chatname',0,0,'2022-01-11 00:00:00',21,9440625,NULL,1,0,0,0,0,NULL,NULL,NULL,NULL,1,NULL,NULL,NULL,0,NULL,NULL,NULL,NULL,'id chatname 2446',NULL),(NULL,'chatname',0,0,'2022-02-13 00:00:00',6,9575363,NULL,1,0,0,0,0,NULL,NULL,NULL,NULL,0,NULL,NULL,NULL,0,NULL,NULL,NULL,NULL,'id chatname 2447',NULL),(NULL,'chatname',0,0,'2021-10-15 00:00:00',10,9264730,NULL,1,0,0,0,0,NULL,NULL,NULL,NULL,0,NULL,NULL,NULL,0,NULL,NULL,NULL,NULL,'id chatname 2448',NULL),(NULL,'chatname',0,0,'2021-12-30 00:00:00',4,9357721,NULL,1,0,0,0,0,NULL,NULL,NULL,NULL,0,NULL,NULL,NULL,0,NULL,NULL,NULL,NULL,'id chatname 2449',NULL),(NULL,'chatname',0,0,'2022-08-07 00:00:00',4,10072855,NULL,1,0,0,0,0,NULL,NULL,NULL,NULL,0,NULL,NULL,NULL,0,NULL,NULL,NULL,NULL,'id chatname 245',NULL),(NULL,'chatname',1,0,'2022-09-20 00:00:00',34,10282409,NULL,1,0,0,0,0,NULL,NULL,NULL,NULL,0,NULL,NULL,NULL,0,NULL,NULL,NULL,NULL,'id chatname 2450',NULL),(345,'chatname',1,1,'2022-09-22 00:00:00',111,10502612,0,1,3,0,1,0,1,NULL,NULL,2,1,NULL,2,1,0,NULL,NULL,NULL,NULL,'id chatname 2451',NULL),(NULL,'chatname',0,0,'2022-06-23 00:00:00',104,10236206,NULL,1,0,0,0,0,NULL,NULL,NULL,NULL,0,NULL,NULL,NULL,0,NULL,NULL,NULL,NULL,'id chatname 2452',NULL),(NULL,'chatname',0,0,'2022-08-19 00:00:00',3,10267093,NULL,1,0,0,0,0,NULL,NULL,NULL,NULL,0,NULL,NULL,NULL,0,NULL,NULL,NULL,NULL,'id chatname 2453',NULL),(NULL,'chatname',0,0,'2022-03-14 00:00:00',38,9606562,NULL,1,0,0,0,0,NULL,NULL,NULL,NULL,1,NULL,NULL,NULL,0,NULL,NULL,NULL,NULL,'id chatname 2454',NULL),(NULL,'chatname',0,0,'2022-09-20 00:00:00',22,10314798,NULL,1,0,0,0,0,NULL,NULL,NULL,NULL,0,NULL,NULL,NULL,0,NULL,NULL,NULL,NULL,'id chatname 2455',NULL),(NULL,'chatname',0,0,'2022-07-31 00:00:00',32,10348376,NULL,1,0,0,0,0,NULL,NULL,NULL,NULL,0,NULL,NULL,NULL,0,NULL,NULL,NULL,NULL,'id chatname 2456',NULL),(NULL,'chatname',0,0,'2022-07-13 00:00:00',102,10285577,NULL,1,0,0,0,0,NULL,NULL,NULL,NULL,0,NULL,NULL,NULL,0,NULL,NULL,NULL,NULL,'id chatname 2457',NULL),(NULL,'chatname',1,0,'2022-09-01 00:00:00',4,10416128,NULL,1,0,0,0,1,NULL,NULL,NULL,NULL,0,NULL,NULL,NULL,0,NULL,NULL,NULL,NULL,'id chatname 2458',NULL),(NULL,'chatname',0,0,'2021-08-28 00:00:00',1,9134671,NULL,1,0,0,0,0,NULL,NULL,NULL,NULL,1,NULL,NULL,NULL,0,NULL,NULL,NULL,NULL,'id chatname 2459',NULL),(NULL,'chatname',0,0,'2022-02-22 00:00:00',22,9608683,NULL,1,0,0,0,0,NULL,NULL,NULL,NULL,0,NULL,NULL,NULL,0,NULL,NULL,NULL,NULL,'id chatname 246',NULL),(NULL,'chatname',0,0,'2022-09-22 00:00:00',2,9430901,NULL,1,0,0,0,0,NULL,NULL,NULL,NULL,1,NULL,NULL,NULL,0,NULL,NULL,NULL,NULL,'id chatname 2460',NULL),(347,'chatname',1,1,'2022-09-21 00:00:00',3,10433233,0,1,2,0,1,0,1,NULL,NULL,1,0,NULL,5,1,0,NULL,NULL,NULL,NULL,'id chatname 2461',NULL),(NULL,'chatname',0,0,'2022-07-02 00:00:00',2,10261033,NULL,1,0,0,0,0,NULL,NULL,NULL,NULL,0,NULL,NULL,NULL,0,NULL,NULL,NULL,NULL,'id chatname 2462',NULL),(348,'chatname',1,1,'2022-09-16 00:00:00',17,10444509,0,1,1,0,0,0,1,NULL,NULL,2,1,NULL,1,1,0,NULL,NULL,NULL,NULL,'id chatname 2463',NULL),(NULL,'chatname',0,0,'2021-11-09 00:00:00',4,9284597,NULL,1,0,0,0,0,NULL,NULL,NULL,NULL,0,NULL,NULL,NULL,0,NULL,NULL,NULL,NULL,'id chatname 2464',NULL),(349,'chatname',1,1,'2022-09-22 00:00:00',9,10231185,0,1,1,0,0,0,1,NULL,NULL,1,1,NULL,NULL,1,0,NULL,NULL,NULL,NULL,'id chatname 2465',NULL),(NULL,'chatname',0,0,'2022-03-21 00:00:00',9,9536635,NULL,1,0,0,0,0,NULL,NULL,NULL,NULL,0,NULL,NULL,NULL,0,NULL,NULL,NULL,NULL,'id chatname 2466',NULL),(NULL,'chatname',0,0,'2021-12-13 00:00:00',1,9224641,NULL,1,0,0,0,0,NULL,NULL,NULL,NULL,0,NULL,NULL,NULL,0,NULL,NULL,NULL,NULL,'id chatname 2467',NULL),(NULL,'chatname',0,0,'2022-03-14 00:00:00',3,9235880,NULL,1,0,0,0,0,NULL,NULL,NULL,NULL,0,NULL,NULL,NULL,0,NULL,NULL,NULL,NULL,'id chatname 2468',NULL),(NULL,'chatname',0,0,'2022-09-18 00:00:00',128,10471965,NULL,1,0,0,0,0,NULL,NULL,NULL,NULL,1,NULL,NULL,NULL,0,NULL,NULL,NULL,NULL,'id chatname 2469',NULL),(NULL,'chatname',0,0,'2022-03-14 00:00:00',1,9230893,NULL,1,0,0,0,0,NULL,NULL,NULL,NULL,0,NULL,NULL,NULL,0,NULL,NULL,NULL,NULL,'id chatname 247',NULL),(NULL,'chatname',0,0,'2021-11-03 00:00:00',2,9317909,NULL,1,0,0,0,0,NULL,NULL,NULL,NULL,0,NULL,NULL,NULL,0,NULL,NULL,NULL,NULL,'id chatname 2470',NULL),(NULL,'chatname',0,0,'2021-11-24 00:00:00',15,9291485,NULL,1,0,0,0,0,NULL,NULL,NULL,NULL,0,NULL,NULL,NULL,0,NULL,NULL,NULL,NULL,'id chatname 2471',NULL),(NULL,'chatname',0,0,'2021-10-13 00:00:00',1,9216184,NULL,1,0,0,0,0,NULL,NULL,NULL,NULL,0,NULL,NULL,NULL,0,NULL,NULL,NULL,NULL,'id chatname 2472',NULL),(NULL,'chatname',0,0,'2022-08-19 00:00:00',29,10401591,NULL,1,0,0,0,0,NULL,NULL,NULL,NULL,1,NULL,NULL,NULL,0,NULL,NULL,NULL,NULL,'id chatname 2473',NULL),(NULL,'chatname',0,0,'2022-09-08 00:00:00',9,10371349,NULL,1,0,0,0,0,NULL,NULL,NULL,NULL,1,NULL,NULL,NULL,1,NULL,NULL,NULL,NULL,'id chatname 2474',NULL),(NULL,'chatname',0,0,'2022-04-22 00:00:00',17,9864461,NULL,1,0,0,0,0,NULL,NULL,NULL,NULL,1,NULL,NULL,NULL,0,NULL,NULL,NULL,NULL,'id chatname 2475',NULL),(NULL,'chatname',0,0,'2022-09-22 00:00:00',1,9235578,NULL,1,0,0,0,0,NULL,NULL,NULL,NULL,0,NULL,NULL,NULL,0,NULL,NULL,NULL,NULL,'id chatname 2476',NULL),(NULL,'chatname',0,0,'2022-01-13 00:00:00',5,9445014,NULL,1,0,0,0,0,NULL,NULL,NULL,NULL,0,NULL,NULL,NULL,0,NULL,NULL,NULL,NULL,'id chatname 2477',NULL),(NULL,'chatname',0,0,'2022-05-25 00:00:00',11,10084909,NULL,1,0,0,0,0,NULL,NULL,NULL,NULL,1,NULL,NULL,NULL,0,NULL,NULL,NULL,NULL,'id chatname 2478',NULL),(NULL,'chatname',0,0,'2022-08-19 00:00:00',8,10286832,NULL,1,0,0,0,0,NULL,NULL,NULL,NULL,1,NULL,NULL,NULL,0,NULL,NULL,NULL,NULL,'id chatname 2479',NULL),(NULL,'chatname',0,0,'2022-08-06 00:00:00',4,10365918,NULL,1,0,0,0,0,NULL,NULL,NULL,NULL,0,NULL,NULL,NULL,0,NULL,NULL,NULL,NULL,'id chatname 248',NULL),(NULL,'chatname',0,0,'2021-10-05 00:00:00',1,9234012,NULL,1,0,0,0,0,NULL,NULL,NULL,NULL,0,NULL,NULL,NULL,0,NULL,NULL,NULL,NULL,'id chatname 2480',NULL),(NULL,'chatname',0,0,'2021-10-15 00:00:00',8,9214824,NULL,1,0,0,0,0,NULL,NULL,NULL,NULL,1,NULL,NULL,NULL,1,NULL,NULL,NULL,NULL,'id chatname 2481',NULL),(NULL,'chatname',0,0,'2021-10-15 00:00:00',2,9167204,NULL,1,0,0,0,0,NULL,NULL,NULL,NULL,0,NULL,NULL,NULL,1,NULL,NULL,NULL,NULL,'id chatname 2482',NULL),(NULL,'chatname',0,0,'2021-03-08 00:00:00',1,9231276,NULL,1,0,0,0,0,NULL,NULL,NULL,NULL,0,NULL,NULL,NULL,0,NULL,NULL,NULL,NULL,'id chatname 2483',NULL),(NULL,'chatname',0,0,'2022-06-17 00:00:00',12,10221424,NULL,1,0,0,0,0,NULL,NULL,NULL,NULL,0,NULL,NULL,NULL,0,NULL,NULL,NULL,NULL,'id chatname 2484',NULL),(NULL,'chatname',0,0,'2022-05-03 00:00:00',1,10098165,NULL,1,0,0,0,0,NULL,NULL,NULL,NULL,0,NULL,NULL,NULL,0,NULL,NULL,NULL,NULL,'id chatname 2485',NULL),(NULL,'chatname',0,0,'2022-08-26 00:00:00',1,9633896,NULL,1,0,0,0,0,NULL,NULL,NULL,NULL,1,NULL,NULL,NULL,0,NULL,NULL,NULL,NULL,'id chatname 2486',NULL),(NULL,'chatname',0,0,'2022-03-14 00:00:00',1,9132736,NULL,1,0,0,0,0,NULL,NULL,NULL,NULL,1,NULL,NULL,NULL,0,NULL,NULL,NULL,NULL,'id chatname 2487',NULL),(NULL,'chatname',1,0,'2022-09-19 00:00:00',2,9308005,NULL,1,0,0,0,0,NULL,NULL,NULL,NULL,0,NULL,NULL,NULL,0,NULL,NULL,NULL,NULL,'id chatname 2488',NULL),(350,'chatname',1,1,'2022-09-22 00:00:00',6,10509403,0,1,1,0,1,0,1,NULL,NULL,2,0,NULL,1,1,0,NULL,NULL,NULL,NULL,'id chatname 2489',NULL),(NULL,'chatname',0,0,'2022-03-14 00:00:00',2,9625595,NULL,1,0,0,0,0,NULL,NULL,NULL,NULL,0,NULL,NULL,NULL,0,NULL,NULL,NULL,NULL,'id chatname 249',NULL),(NULL,'chatname',0,0,'2022-09-20 00:00:00',10,10476547,NULL,1,0,0,0,0,NULL,NULL,NULL,NULL,0,NULL,NULL,NULL,0,NULL,NULL,NULL,NULL,'id chatname 2490',NULL),(NULL,'chatname',0,0,'2021-04-24 00:00:00',2,9171039,NULL,1,0,0,0,0,NULL,NULL,NULL,NULL,0,NULL,NULL,NULL,0,NULL,NULL,NULL,NULL,'id chatname 2491',NULL),(NULL,'chatname',0,0,'2022-09-22 00:00:00',2,10451498,NULL,1,0,0,0,0,NULL,NULL,NULL,NULL,1,NULL,NULL,NULL,0,NULL,NULL,NULL,NULL,'id chatname 2492',NULL),(NULL,'chatname',0,0,'2022-01-24 00:00:00',1,9228449,NULL,1,0,0,0,0,NULL,NULL,NULL,NULL,0,NULL,NULL,NULL,0,NULL,NULL,NULL,NULL,'id chatname 2493',NULL),(NULL,'chatname',0,0,'2021-12-15 00:00:00',2,9222339,NULL,1,0,0,0,0,NULL,NULL,NULL,NULL,0,NULL,NULL,NULL,0,NULL,NULL,NULL,NULL,'id chatname 2494',NULL),(NULL,'chatname',0,0,'2022-08-06 00:00:00',54,10278246,NULL,1,0,0,0,0,NULL,NULL,NULL,NULL,1,NULL,NULL,NULL,0,NULL,NULL,NULL,NULL,'id chatname 2495',NULL),(351,'chatname',1,1,'2022-09-17 00:00:00',16,10445872,0,1,2,0,1,0,1,NULL,NULL,3,0,NULL,2,1,0,NULL,NULL,NULL,NULL,'id chatname 2496',NULL),(NULL,'chatname',0,0,'2022-03-18 00:00:00',1,9230698,NULL,1,0,0,0,0,NULL,NULL,NULL,NULL,1,NULL,NULL,NULL,0,NULL,NULL,NULL,NULL,'id chatname 2497',NULL),(NULL,'chatname',0,0,'2021-06-18 00:00:00',1,9231475,NULL,1,0,0,0,0,NULL,NULL,NULL,NULL,0,NULL,NULL,NULL,0,NULL,NULL,NULL,NULL,'id chatname 2498',NULL),(NULL,'chatname',0,0,'2022-01-10 00:00:00',1,9233639,NULL,1,0,0,0,0,NULL,NULL,NULL,NULL,1,NULL,NULL,NULL,0,NULL,NULL,NULL,NULL,'id chatname 2499',NULL),(NULL,'chatname',0,0,'2022-07-20 00:00:00',2,10314551,NULL,1,0,0,0,0,NULL,NULL,NULL,NULL,0,NULL,NULL,NULL,0,NULL,NULL,NULL,NULL,'id chatname 25',NULL),(NULL,'chatname',0,0,'2021-10-20 00:00:00',1,9289411,NULL,1,0,0,0,0,NULL,NULL,NULL,NULL,0,NULL,NULL,NULL,0,NULL,NULL,NULL,NULL,'id chatname 250',NULL),(352,'chatname',1,1,'2022-09-17 00:00:00',8,9701164,0,1,2,0,1,1,1,NULL,NULL,1,1,NULL,3,1,1,NULL,NULL,NULL,NULL,'id chatname 2500',NULL),(NULL,'chatname',0,0,'2022-09-09 00:00:00',3,10442135,NULL,1,0,0,0,0,NULL,NULL,NULL,NULL,1,NULL,NULL,NULL,0,NULL,NULL,NULL,NULL,'id chatname 2501',NULL),(NULL,'chatname',0,0,'2022-09-20 00:00:00',19,10246456,NULL,1,0,0,0,0,NULL,NULL,NULL,NULL,1,NULL,NULL,NULL,1,NULL,NULL,NULL,NULL,'id chatname 2502',NULL),(NULL,'chatname',0,0,'2021-09-30 00:00:00',1,9217324,NULL,1,0,0,0,0,NULL,NULL,NULL,NULL,0,NULL,NULL,NULL,0,NULL,NULL,NULL,NULL,'id chatname 2503',NULL),(NULL,'chatname',0,0,'2022-01-21 00:00:00',19,9525811,NULL,1,0,0,0,0,NULL,NULL,NULL,NULL,0,NULL,NULL,NULL,0,NULL,NULL,NULL,NULL,'id chatname 2504',NULL),(NULL,'chatname',0,0,'2022-09-08 00:00:00',10,10380515,NULL,1,0,0,0,0,NULL,NULL,NULL,NULL,1,NULL,NULL,NULL,1,NULL,NULL,NULL,NULL,'id chatname 2505',NULL),(NULL,'chatname',0,0,'2022-09-17 00:00:00',6,10320290,NULL,1,0,0,0,0,NULL,NULL,NULL,NULL,0,NULL,NULL,NULL,0,NULL,NULL,NULL,NULL,'id chatname 2506',NULL),(NULL,'chatname',0,0,'2021-12-03 00:00:00',1,9211428,NULL,1,0,0,0,0,NULL,NULL,NULL,NULL,0,NULL,NULL,NULL,0,NULL,NULL,NULL,NULL,'id chatname 2507',NULL),(353,'chatname',1,1,'2022-09-03 00:00:00',6,9698917,0,1,2,0,1,0,1,NULL,NULL,1,1,NULL,1,1,0,NULL,NULL,NULL,NULL,'id chatname 2508',NULL),(NULL,'chatname',0,0,'2021-10-23 00:00:00',1,9224980,NULL,1,0,0,0,0,NULL,NULL,NULL,NULL,0,NULL,NULL,NULL,0,NULL,NULL,NULL,NULL,'id chatname 2509',NULL),(NULL,'chatname',0,0,'2021-09-25 00:00:00',2,9232566,NULL,1,0,0,0,0,NULL,NULL,NULL,NULL,1,NULL,NULL,NULL,0,NULL,NULL,NULL,NULL,'id chatname 251',NULL),(354,'chatname',1,1,'2022-09-22 00:00:00',5,10360378,0,1,1,0,0,0,1,NULL,NULL,2,1,NULL,5,1,0,NULL,NULL,NULL,NULL,'id chatname 2510',NULL),(NULL,'chatname',0,0,'2021-07-13 00:00:00',1,9234201,NULL,1,0,0,0,0,NULL,NULL,NULL,NULL,0,NULL,NULL,NULL,0,NULL,NULL,NULL,NULL,'id chatname 2511',NULL),(NULL,'chatname',0,0,'2021-11-15 00:00:00',1,9205573,NULL,1,0,0,0,0,NULL,NULL,NULL,NULL,0,NULL,NULL,NULL,0,NULL,NULL,NULL,NULL,'id chatname 2512',NULL),(NULL,'chatname',0,0,'2022-05-12 00:00:00',1,9845315,NULL,1,0,0,0,0,NULL,NULL,NULL,NULL,1,NULL,NULL,NULL,0,NULL,NULL,NULL,NULL,'id chatname 2513',NULL),(355,'chatname',1,1,'2022-08-25 00:00:00',22,10382127,0,1,2,1,0,0,1,NULL,NULL,4,1,NULL,1,3,1,NULL,NULL,NULL,NULL,'id chatname 2514',NULL),(NULL,'chatname',0,0,'2021-10-27 00:00:00',1,9305745,NULL,1,0,0,0,0,NULL,NULL,NULL,NULL,0,NULL,NULL,NULL,0,NULL,NULL,NULL,NULL,'id chatname 2515',NULL),(NULL,'chatname',0,0,'2022-07-30 00:00:00',4,10343868,NULL,1,0,0,0,0,NULL,NULL,NULL,NULL,0,NULL,NULL,NULL,0,NULL,NULL,NULL,NULL,'id chatname 2516',NULL),(NULL,'chatname',0,0,'2022-03-14 00:00:00',3,9235853,NULL,1,0,0,0,0,NULL,NULL,NULL,NULL,0,NULL,NULL,NULL,0,NULL,NULL,NULL,NULL,'id chatname 2517',NULL),(NULL,'chatname',0,0,'2021-10-30 00:00:00',2,9231855,NULL,1,0,0,0,0,NULL,NULL,NULL,NULL,0,NULL,NULL,NULL,0,NULL,NULL,NULL,NULL,'id chatname 2518',NULL),(NULL,'chatname',0,0,'2021-11-18 00:00:00',1,9232205,NULL,1,0,0,0,0,NULL,NULL,NULL,NULL,0,NULL,NULL,NULL,0,NULL,NULL,NULL,NULL,'id chatname 2519',NULL),(363,'chatname',1,1,'2022-09-08 00:00:00',8,10398473,0,1,7,0,0,1,1,NULL,NULL,1,0,NULL,3,NULL,0,NULL,NULL,NULL,NULL,'id chatname 252',NULL),(NULL,'chatname',0,0,'2021-11-17 00:00:00',1,9232252,NULL,1,0,0,0,0,NULL,NULL,NULL,NULL,1,NULL,NULL,NULL,0,NULL,NULL,NULL,NULL,'id chatname 2520',NULL),(NULL,'chatname',0,0,'2022-08-20 00:00:00',12,10378859,NULL,1,0,0,0,0,NULL,NULL,NULL,NULL,1,NULL,NULL,NULL,0,NULL,NULL,NULL,NULL,'id chatname 2521',NULL),(NULL,'chatname',0,0,'2021-09-25 00:00:00',1,9213546,NULL,1,0,0,0,0,NULL,NULL,NULL,NULL,0,NULL,NULL,NULL,1,NULL,NULL,NULL,NULL,'id chatname 2522',NULL),(NULL,'chatname',0,0,'2022-03-14 00:00:00',2,9656970,NULL,1,0,0,0,0,NULL,NULL,NULL,NULL,1,NULL,NULL,NULL,0,NULL,NULL,NULL,NULL,'id chatname 2523',NULL),(NULL,'chatname',0,0,'2022-08-18 00:00:00',2,10303761,NULL,1,0,0,0,0,NULL,NULL,NULL,NULL,0,NULL,NULL,NULL,0,NULL,NULL,NULL,NULL,'id chatname 2524',NULL),(NULL,'chatname',0,0,'2022-05-25 00:00:00',5,10156550,NULL,1,0,0,0,0,NULL,NULL,NULL,NULL,0,NULL,NULL,NULL,0,NULL,NULL,NULL,NULL,'id chatname 2525',NULL),(NULL,'chatname',0,0,'2022-05-05 00:00:00',692,10102081,NULL,1,0,0,0,0,NULL,NULL,NULL,NULL,0,NULL,NULL,NULL,1,NULL,NULL,NULL,NULL,'id chatname 2526',NULL),(NULL,'chatname',1,0,'2022-09-22 00:00:00',105,10449091,NULL,1,0,0,0,0,NULL,NULL,NULL,NULL,0,NULL,NULL,NULL,0,NULL,NULL,NULL,NULL,'id chatname 2527',NULL),(NULL,'chatname',0,0,'2022-07-31 00:00:00',12,10107048,NULL,1,0,0,0,0,NULL,NULL,NULL,NULL,1,NULL,NULL,NULL,0,NULL,NULL,NULL,NULL,'id chatname 2528',NULL),(NULL,'chatname',0,0,'2022-08-01 00:00:00',4,10344126,NULL,1,0,0,0,0,NULL,NULL,NULL,NULL,0,NULL,NULL,NULL,0,NULL,NULL,NULL,NULL,'id chatname 2529',NULL),(NULL,'chatname',1,0,'2022-09-21 00:00:00',13,10507533,NULL,1,0,0,0,0,NULL,NULL,NULL,NULL,0,NULL,NULL,NULL,0,NULL,NULL,NULL,NULL,'id chatname 253',NULL),(356,'chatname',1,1,'2022-09-18 00:00:00',18,10497753,0,1,1,0,0,0,1,NULL,NULL,1,1,NULL,1,1,0,NULL,NULL,NULL,NULL,'id chatname 2530',NULL),(NULL,'chatname',0,0,'2022-06-17 00:00:00',5,10220492,NULL,1,0,0,0,0,NULL,NULL,NULL,NULL,1,NULL,NULL,NULL,0,NULL,NULL,NULL,NULL,'id chatname 2531',NULL),(357,'chatname',1,1,'2022-09-22 00:00:00',126,10510693,0,1,6,1,1,0,1,NULL,NULL,2,0,NULL,6,1,0,NULL,NULL,NULL,NULL,'id chatname 2532',NULL),(NULL,'chatname',0,0,'2022-09-22 00:00:00',12,9412934,NULL,1,0,0,0,0,NULL,NULL,NULL,NULL,1,NULL,NULL,NULL,0,NULL,NULL,NULL,NULL,'id chatname 2533',NULL),(NULL,'chatname',0,0,'2022-03-14 00:00:00',1,9233881,NULL,1,0,0,0,0,NULL,NULL,NULL,NULL,0,NULL,NULL,NULL,0,NULL,NULL,NULL,NULL,'id chatname 2534',NULL),(NULL,'chatname',0,0,'2021-10-18 00:00:00',1,9287870,NULL,1,0,0,0,0,NULL,NULL,NULL,NULL,1,NULL,NULL,NULL,0,NULL,NULL,NULL,NULL,'id chatname 2535',NULL),(NULL,'chatname',0,0,'2022-03-28 00:00:00',7,9234192,NULL,1,0,0,0,0,NULL,NULL,NULL,NULL,1,NULL,NULL,NULL,0,NULL,NULL,NULL,NULL,'id chatname 2536',NULL),(NULL,'chatname',0,0,'2022-09-22 00:00:00',39,10463795,NULL,1,0,0,0,0,NULL,NULL,NULL,NULL,1,NULL,NULL,NULL,1,NULL,NULL,NULL,NULL,'id chatname 2537',NULL),(NULL,'chatname',0,0,'2022-06-12 00:00:00',13,10204536,NULL,1,0,0,0,0,NULL,NULL,NULL,NULL,0,NULL,NULL,NULL,0,NULL,NULL,NULL,NULL,'id chatname 2538',NULL),(NULL,'chatname',0,0,'2021-10-18 00:00:00',2,9213136,NULL,1,0,0,0,0,NULL,NULL,NULL,NULL,0,NULL,NULL,NULL,0,NULL,NULL,NULL,NULL,'id chatname 2539',NULL),(NULL,'chatname',0,0,'2021-11-05 00:00:00',1,9221125,NULL,1,0,0,0,0,NULL,NULL,NULL,NULL,1,NULL,NULL,NULL,0,NULL,NULL,NULL,NULL,'id chatname 254',NULL),(NULL,'chatname',0,0,'2022-09-21 00:00:00',308,10506466,NULL,1,0,0,0,0,NULL,NULL,NULL,NULL,1,NULL,NULL,NULL,0,NULL,NULL,NULL,NULL,'id chatname 2540',NULL),(NULL,'chatname',0,0,'2022-04-12 00:00:00',11,9849697,NULL,1,0,0,0,0,NULL,NULL,NULL,NULL,0,NULL,NULL,NULL,0,NULL,NULL,NULL,NULL,'id chatname 2541',NULL),(NULL,'chatname',0,0,'2021-12-17 00:00:00',1,9191295,NULL,1,0,0,0,0,NULL,NULL,NULL,NULL,0,NULL,NULL,NULL,0,NULL,NULL,NULL,NULL,'id chatname 2542',NULL),(NULL,'chatname',0,0,'2022-09-22 00:00:00',206,10358117,NULL,1,0,0,0,0,NULL,NULL,NULL,NULL,0,NULL,NULL,NULL,0,NULL,NULL,NULL,NULL,'id chatname 2543',NULL),(358,'chatname',1,1,'2022-09-22 00:00:00',23,10429772,0,1,1,0,0,0,1,NULL,NULL,2,1,NULL,NULL,1,0,NULL,NULL,NULL,NULL,'id chatname 2544',NULL),(359,'chatname',1,1,'2022-09-10 00:00:00',22,10471980,0,1,2,0,0,0,1,NULL,NULL,3,1,NULL,1,1,0,NULL,NULL,NULL,NULL,'id chatname 2545',NULL),(NULL,'chatname',0,0,'2022-06-19 00:00:00',9,10226792,NULL,1,0,0,0,0,NULL,NULL,NULL,NULL,0,NULL,NULL,NULL,0,NULL,NULL,NULL,NULL,'id chatname 2546',NULL),(NULL,'chatname',0,0,'2021-10-09 00:00:00',1,9226728,NULL,1,0,0,0,0,NULL,NULL,NULL,NULL,0,NULL,NULL,NULL,0,NULL,NULL,NULL,NULL,'id chatname 2547',NULL),(360,'chatname',1,1,'2022-09-22 00:00:00',13,10382147,0,1,2,0,1,0,1,NULL,NULL,1,1,NULL,1,1,0,NULL,NULL,NULL,NULL,'id chatname 2548',NULL),(NULL,'chatname',0,0,'2022-07-04 00:00:00',2,9559921,NULL,1,0,0,0,0,NULL,NULL,NULL,NULL,0,NULL,NULL,NULL,0,NULL,NULL,NULL,NULL,'id chatname 2549',NULL),(NULL,'chatname',0,0,'2022-09-22 00:00:00',15,10289804,NULL,1,0,0,0,0,NULL,NULL,NULL,NULL,0,NULL,NULL,NULL,0,NULL,NULL,NULL,NULL,'id chatname 255',NULL),(NULL,'chatname',0,0,'2022-09-20 00:00:00',33,10501281,NULL,1,0,0,0,0,NULL,NULL,NULL,NULL,1,NULL,NULL,NULL,0,NULL,NULL,NULL,NULL,'id chatname 2550',NULL),(NULL,'chatname',0,0,'2021-12-14 00:00:00',1,9225645,NULL,1,0,0,0,0,NULL,NULL,NULL,NULL,0,NULL,NULL,NULL,0,NULL,NULL,NULL,NULL,'id chatname 2551',NULL),(NULL,'chatname',0,0,'2022-08-07 00:00:00',5,10359569,NULL,1,0,0,0,0,NULL,NULL,NULL,NULL,1,NULL,NULL,NULL,0,NULL,NULL,NULL,NULL,'id chatname 2552',NULL),(361,'chatname',1,1,'2022-09-22 00:00:00',104,10337857,0,1,2,0,1,0,1,NULL,NULL,4,0,NULL,NULL,1,0,NULL,NULL,NULL,NULL,'id chatname 2553',NULL),(NULL,'chatname',0,0,'2022-05-30 00:00:00',2,10130918,NULL,1,0,0,0,0,NULL,NULL,NULL,NULL,0,NULL,NULL,NULL,0,NULL,NULL,NULL,NULL,'id chatname 2554',NULL),(NULL,'chatname',1,0,'2022-09-19 00:00:00',1,10334398,NULL,1,0,0,0,0,NULL,NULL,NULL,NULL,0,NULL,NULL,NULL,0,NULL,NULL,NULL,NULL,'id chatname 2555',NULL),(NULL,'chatname',0,0,'2022-09-22 00:00:00',19,10277725,NULL,1,0,0,0,0,NULL,NULL,NULL,NULL,1,NULL,NULL,NULL,0,NULL,NULL,NULL,NULL,'id chatname 2556',NULL),(NULL,'chatname',0,0,'2022-08-21 00:00:00',10,10275084,NULL,1,0,0,0,0,NULL,NULL,NULL,NULL,1,NULL,NULL,NULL,0,NULL,NULL,NULL,NULL,'id chatname 2557',NULL),(362,'chatname',1,1,'2022-09-20 00:00:00',2,10479812,0,1,1,0,0,0,1,NULL,NULL,1,1,NULL,1,1,0,NULL,NULL,NULL,NULL,'id chatname 2558',NULL),(NULL,'chatname',0,0,'2022-07-17 00:00:00',1,10302761,NULL,1,0,0,0,0,NULL,NULL,NULL,NULL,1,NULL,NULL,NULL,1,NULL,NULL,NULL,NULL,'id chatname 2559',NULL),(369,'chatname',1,1,'2022-09-19 00:00:00',30,10501033,0,1,12,2,1,0,1,NULL,NULL,1,0,NULL,15,4,0,NULL,NULL,NULL,NULL,'id chatname 256',NULL),(NULL,'chatname',0,0,'2022-09-23 00:00:00',268,10508708,NULL,1,0,0,0,0,NULL,NULL,NULL,NULL,1,NULL,NULL,NULL,0,NULL,NULL,NULL,NULL,'id chatname 2560',NULL),(NULL,'chatname',0,0,'2022-03-14 00:00:00',113,9603410,NULL,1,0,0,0,0,NULL,NULL,NULL,NULL,0,NULL,NULL,NULL,0,NULL,NULL,NULL,NULL,'id chatname 2561',NULL),(NULL,'chatname',0,0,'2022-03-25 00:00:00',1,9618628,NULL,1,0,0,0,0,NULL,NULL,NULL,NULL,0,NULL,NULL,NULL,0,NULL,NULL,NULL,NULL,'id chatname 2562',NULL),(NULL,'chatname',0,0,'2022-08-11 00:00:00',4,10378521,NULL,1,0,0,0,0,NULL,NULL,NULL,NULL,0,NULL,NULL,NULL,0,NULL,NULL,NULL,NULL,'id chatname 2563',NULL),(NULL,'chatname',0,0,'2021-09-25 00:00:00',4,9230980,NULL,1,0,0,0,0,NULL,NULL,NULL,NULL,1,NULL,NULL,NULL,0,NULL,NULL,NULL,NULL,'id chatname 2564',NULL),(NULL,'chatname',0,0,'2022-07-21 00:00:00',1,9224278,NULL,1,0,0,0,0,NULL,NULL,NULL,NULL,1,NULL,NULL,NULL,0,NULL,NULL,NULL,NULL,'id chatname 2565',NULL),(NULL,'chatname',0,0,'2022-03-28 00:00:00',4,9329302,NULL,1,0,0,0,0,NULL,NULL,NULL,NULL,0,NULL,NULL,NULL,1,NULL,NULL,NULL,NULL,'id chatname 2566',NULL),(364,'chatname',1,1,'2022-09-20 00:00:00',2,10389205,0,NULL,1,0,0,0,1,NULL,NULL,1,1,NULL,NULL,1,0,NULL,NULL,NULL,NULL,'id chatname 2567',NULL),(NULL,'chatname',0,0,'2022-04-13 00:00:00',11,9851749,NULL,1,0,0,0,0,NULL,NULL,NULL,NULL,0,NULL,NULL,NULL,0,NULL,NULL,NULL,NULL,'id chatname 2568',NULL),(NULL,'chatname',0,0,'2022-01-24 00:00:00',1,9525727,NULL,1,0,0,0,0,NULL,NULL,NULL,NULL,0,NULL,NULL,NULL,0,NULL,NULL,NULL,NULL,'id chatname 2569',NULL),(NULL,'chatname',0,0,'2022-03-17 00:00:00',9,9842118,NULL,1,0,0,0,0,NULL,NULL,NULL,NULL,0,NULL,NULL,NULL,0,NULL,NULL,NULL,NULL,'id chatname 257',NULL),(NULL,'chatname',0,0,'2022-03-10 00:00:00',3,9651009,NULL,1,0,0,0,0,NULL,NULL,NULL,NULL,0,NULL,NULL,NULL,1,NULL,NULL,NULL,NULL,'id chatname 2570',NULL),(NULL,'chatname',0,0,'2022-06-20 00:00:00',1,9235773,NULL,1,0,0,0,0,NULL,NULL,NULL,NULL,0,NULL,NULL,NULL,0,NULL,NULL,NULL,NULL,'id chatname 2571',NULL),(NULL,'chatname',0,0,'2021-09-11 00:00:00',3,9130040,NULL,1,0,0,0,0,NULL,NULL,NULL,NULL,0,NULL,NULL,NULL,0,NULL,NULL,NULL,NULL,'id chatname 2572',NULL),(NULL,'chatname',0,0,'2022-03-30 00:00:00',3,9636975,NULL,NULL,0,0,0,0,NULL,NULL,NULL,NULL,0,NULL,NULL,NULL,0,NULL,NULL,NULL,NULL,'id chatname 2573',NULL),(NULL,'chatname',0,0,'2022-05-23 00:00:00',2,9529162,NULL,1,0,0,0,0,NULL,NULL,NULL,NULL,0,NULL,NULL,NULL,0,NULL,NULL,NULL,NULL,'id chatname 2574',NULL),(NULL,'chatname',0,0,'2022-07-22 00:00:00',5,10289843,NULL,1,0,0,0,0,NULL,NULL,NULL,NULL,0,NULL,NULL,NULL,0,NULL,NULL,NULL,NULL,'id chatname 2575',NULL),(NULL,'chatname',0,0,'2022-08-17 00:00:00',8,10393898,NULL,1,0,0,0,0,NULL,NULL,NULL,NULL,0,NULL,NULL,NULL,0,NULL,NULL,NULL,NULL,'id chatname 2576',NULL),(NULL,'chatname',0,0,'2021-11-15 00:00:00',1,9207959,NULL,1,0,0,0,0,NULL,NULL,NULL,NULL,0,NULL,NULL,NULL,0,NULL,NULL,NULL,NULL,'id chatname 2577',NULL),(NULL,'chatname',0,0,'2021-11-08 00:00:00',1,9207601,NULL,NULL,0,0,0,0,NULL,NULL,NULL,NULL,0,NULL,NULL,NULL,0,NULL,NULL,NULL,NULL,'id chatname 2578',NULL),(NULL,'chatname',0,0,'2022-08-22 00:00:00',2,10179688,NULL,1,0,0,0,0,NULL,NULL,NULL,NULL,0,NULL,NULL,NULL,1,NULL,NULL,NULL,NULL,'id chatname 2579',NULL),(NULL,'chatname',0,0,'2022-08-15 00:00:00',156,10391838,NULL,1,0,0,0,0,NULL,NULL,NULL,NULL,0,NULL,NULL,NULL,0,NULL,NULL,NULL,NULL,'id chatname 258',NULL),(NULL,'chatname',0,0,'2022-05-27 00:00:00',12,10160939,NULL,1,0,0,0,0,NULL,NULL,NULL,NULL,0,NULL,NULL,NULL,0,NULL,NULL,NULL,NULL,'id chatname 2580',NULL),(NULL,'chatname',1,0,'2022-09-22 00:00:00',71,10504420,NULL,1,0,0,0,0,NULL,NULL,NULL,NULL,0,NULL,NULL,NULL,0,NULL,NULL,NULL,NULL,'id chatname 2581',NULL),(NULL,'chatname',0,0,'2022-09-22 00:00:00',203,10512278,NULL,1,0,0,0,0,NULL,NULL,NULL,NULL,0,NULL,NULL,NULL,0,NULL,NULL,NULL,NULL,'id chatname 2582',NULL),(NULL,'chatname',0,0,'2021-11-24 00:00:00',37,9310794,NULL,1,0,0,0,0,NULL,NULL,NULL,NULL,0,NULL,NULL,NULL,0,NULL,NULL,NULL,NULL,'id chatname 2583',NULL),(NULL,'chatname',0,0,'2022-08-23 00:00:00',22,10269997,NULL,1,0,0,0,0,NULL,NULL,NULL,NULL,0,NULL,NULL,NULL,0,NULL,NULL,NULL,NULL,'id chatname 2584',NULL),(NULL,'chatname',0,0,'2022-09-14 00:00:00',17,10418440,NULL,1,0,0,0,0,NULL,NULL,NULL,NULL,0,NULL,NULL,NULL,0,NULL,NULL,NULL,NULL,'id chatname 2585',NULL),(365,'chatname',1,1,'2022-09-08 00:00:00',2,10098878,0,1,2,0,1,0,1,NULL,NULL,1,0,NULL,2,1,0,NULL,NULL,NULL,NULL,'id chatname 2586',NULL),(NULL,'chatname',0,0,'2021-11-11 00:00:00',2,9221930,NULL,1,0,0,0,0,NULL,NULL,NULL,NULL,0,NULL,NULL,NULL,1,NULL,NULL,NULL,NULL,'id chatname 2587',NULL),(NULL,'chatname',0,0,'2021-12-16 00:00:00',1,9221358,NULL,1,0,0,0,0,NULL,NULL,NULL,NULL,0,NULL,NULL,NULL,0,NULL,NULL,NULL,NULL,'id chatname 2588',NULL),(NULL,'chatname',1,0,'2022-09-02 00:00:00',3,9675142,NULL,1,0,0,0,0,NULL,NULL,NULL,NULL,0,NULL,NULL,NULL,0,NULL,NULL,NULL,NULL,'id chatname 2589',NULL),(NULL,'chatname',0,0,'2022-02-11 00:00:00',1,9533748,NULL,1,0,0,0,0,NULL,NULL,NULL,NULL,0,NULL,NULL,NULL,0,NULL,NULL,NULL,NULL,'id chatname 259',NULL),(NULL,'chatname',0,0,'2022-03-14 00:00:00',7,9356190,NULL,1,0,0,0,0,NULL,NULL,NULL,NULL,0,NULL,NULL,NULL,0,NULL,NULL,NULL,NULL,'id chatname 2590',NULL),(366,'chatname',1,1,'2022-09-18 00:00:00',47,10492509,0,1,2,0,1,0,1,NULL,NULL,3,0,NULL,1,2,0,NULL,NULL,NULL,NULL,'id chatname 2591',NULL),(NULL,'chatname',0,0,'2022-06-30 00:00:00',2,10256814,NULL,1,0,0,0,0,NULL,NULL,NULL,NULL,1,NULL,NULL,NULL,0,NULL,NULL,NULL,NULL,'id chatname 2592',NULL),(367,'chatname',1,1,'2022-09-20 00:00:00',2,10128221,0,1,1,0,1,0,1,NULL,NULL,1,1,NULL,1,1,0,NULL,NULL,NULL,NULL,'id chatname 2593',NULL),(NULL,'chatname',0,0,'2021-12-06 00:00:00',2,9348870,NULL,1,0,0,0,0,NULL,NULL,NULL,NULL,1,NULL,NULL,NULL,0,NULL,NULL,NULL,NULL,'id chatname 2594',NULL),(NULL,'chatname',0,0,'2022-01-13 00:00:00',3,9452464,NULL,1,0,0,0,0,NULL,NULL,NULL,NULL,1,NULL,NULL,NULL,0,NULL,NULL,NULL,NULL,'id chatname 2595',NULL),(NULL,'chatname',0,0,'2022-05-22 00:00:00',9,9265447,NULL,1,0,0,0,0,NULL,NULL,NULL,NULL,0,NULL,NULL,NULL,1,NULL,NULL,NULL,NULL,'id chatname 2596',NULL),(NULL,'chatname',0,0,'2022-03-14 00:00:00',1,9180659,NULL,1,0,0,0,0,NULL,NULL,NULL,NULL,1,NULL,NULL,NULL,1,NULL,NULL,NULL,NULL,'id chatname 2597',NULL),(NULL,'chatname',0,0,'2022-01-07 00:00:00',26,9405586,NULL,1,0,0,0,0,NULL,NULL,NULL,NULL,0,NULL,NULL,NULL,0,NULL,NULL,NULL,NULL,'id chatname 2598',NULL),(NULL,'chatname',0,0,'2021-11-28 00:00:00',5,9366685,NULL,1,0,0,0,0,NULL,NULL,NULL,NULL,1,NULL,NULL,NULL,0,NULL,NULL,NULL,NULL,'id chatname 2599',NULL),(NULL,'chatname',0,0,'2022-09-23 00:00:00',30,10246289,NULL,1,0,0,0,0,NULL,NULL,NULL,NULL,0,NULL,NULL,NULL,0,NULL,NULL,NULL,NULL,'id chatname 26',NULL),(379,'chatname',1,1,'2022-09-23 00:00:00',6,9395964,0,1,1,1,0,0,1,NULL,NULL,1,1,NULL,4,1,0,NULL,NULL,NULL,NULL,'id chatname 260',NULL),(368,'chatname',1,1,'2022-09-23 00:00:00',17,10423891,0,1,1,0,0,0,1,NULL,NULL,2,1,NULL,1,1,0,NULL,NULL,NULL,NULL,'id chatname 2600',NULL),(NULL,'chatname',0,0,'2022-04-25 00:00:00',77,10083443,NULL,1,0,0,0,0,NULL,NULL,NULL,NULL,1,NULL,NULL,NULL,0,NULL,NULL,NULL,NULL,'id chatname 2601',NULL),(NULL,'chatname',0,0,'2021-07-03 00:00:00',1,9229447,NULL,1,0,0,0,0,NULL,NULL,NULL,NULL,0,NULL,NULL,NULL,0,NULL,NULL,NULL,NULL,'id chatname 2602',NULL),(NULL,'chatname',0,0,'2022-07-09 00:00:00',29,10279495,NULL,1,0,0,0,0,NULL,NULL,NULL,NULL,1,NULL,NULL,NULL,0,NULL,NULL,NULL,NULL,'id chatname 2603',NULL),(NULL,'chatname',0,0,'2021-12-02 00:00:00',1,9370153,NULL,1,0,0,0,0,NULL,NULL,NULL,NULL,0,NULL,NULL,NULL,0,NULL,NULL,NULL,NULL,'id chatname 2604',NULL),(NULL,'chatname',0,0,'2022-06-02 00:00:00',36,10177061,NULL,1,0,0,0,0,NULL,NULL,NULL,NULL,1,NULL,NULL,NULL,0,NULL,NULL,NULL,NULL,'id chatname 2605',NULL),(NULL,'chatname',0,0,'2022-09-13 00:00:00',8,10479370,NULL,1,0,0,0,0,NULL,NULL,NULL,NULL,1,NULL,NULL,NULL,0,NULL,NULL,NULL,NULL,'id chatname 2606',NULL),(NULL,'chatname',0,0,'2022-01-27 00:00:00',3,9541295,NULL,1,0,0,0,0,NULL,NULL,NULL,NULL,1,NULL,NULL,NULL,0,NULL,NULL,NULL,NULL,'id chatname 2607',NULL),(370,'chatname',1,1,'2022-09-22 00:00:00',116,10510255,0,1,1,0,1,0,1,NULL,NULL,1,1,NULL,1,2,1,NULL,NULL,NULL,NULL,'id chatname 2608',NULL),(NULL,'chatname',0,0,'2022-07-07 00:00:00',6,10248758,NULL,1,0,0,0,0,NULL,NULL,NULL,NULL,1,NULL,NULL,NULL,1,NULL,NULL,NULL,NULL,'id chatname 2609',NULL),(NULL,'chatname',0,0,'2022-04-16 00:00:00',3,9849424,NULL,1,0,0,0,0,NULL,NULL,NULL,NULL,0,NULL,NULL,NULL,1,NULL,NULL,NULL,NULL,'id chatname 261',NULL),(NULL,'chatname',0,0,'2022-02-02 00:00:00',1,9549537,NULL,1,0,0,0,0,NULL,NULL,NULL,NULL,0,NULL,NULL,NULL,0,NULL,NULL,NULL,NULL,'id chatname 2610',NULL),(NULL,'chatname',0,0,'2022-09-21 00:00:00',8,10349519,NULL,1,0,0,0,0,NULL,NULL,NULL,NULL,1,NULL,NULL,NULL,0,NULL,NULL,NULL,NULL,'id chatname 2611',NULL),(NULL,'chatname',1,0,'2022-09-23 00:00:00',45,10507079,NULL,1,0,0,0,0,NULL,NULL,NULL,NULL,0,NULL,NULL,NULL,0,NULL,NULL,NULL,NULL,'id chatname 2612',NULL),(371,'chatname',1,1,'2022-09-23 00:00:00',65,10504346,0,1,1,0,0,0,1,NULL,NULL,1,1,NULL,1,3,0,NULL,NULL,NULL,NULL,'id chatname 2613',NULL),(NULL,'chatname',0,0,'2022-08-12 00:00:00',4,10381926,NULL,1,0,0,0,0,NULL,NULL,NULL,NULL,0,NULL,NULL,NULL,0,NULL,NULL,NULL,NULL,'id chatname 2614',NULL),(NULL,'chatname',0,0,'2022-08-17 00:00:00',59,10396835,NULL,1,0,0,0,0,NULL,NULL,NULL,NULL,1,NULL,NULL,NULL,0,NULL,NULL,NULL,NULL,'id chatname 2615',NULL),(NULL,'chatname',0,0,'2022-05-17 00:00:00',28,10131666,NULL,1,0,0,0,0,NULL,NULL,NULL,NULL,0,NULL,NULL,NULL,0,NULL,NULL,NULL,NULL,'id chatname 2616',NULL),(NULL,'chatname',0,0,'2022-09-21 00:00:00',225,10481274,NULL,1,0,0,0,0,NULL,NULL,NULL,NULL,1,NULL,NULL,NULL,0,NULL,NULL,NULL,NULL,'id chatname 2617',NULL),(NULL,'chatname',0,0,'2022-03-13 00:00:00',1,9642621,NULL,1,0,0,0,0,NULL,NULL,NULL,NULL,0,NULL,NULL,NULL,0,NULL,NULL,NULL,NULL,'id chatname 2618',NULL),(NULL,'chatname',0,0,'2022-06-22 00:00:00',1,10234811,NULL,1,0,0,0,0,NULL,NULL,NULL,NULL,1,NULL,NULL,NULL,0,NULL,NULL,NULL,NULL,'id chatname 2619',NULL),(NULL,'chatname',0,0,'2021-06-23 00:00:00',2,9209029,NULL,1,0,0,0,0,NULL,NULL,NULL,NULL,1,NULL,NULL,NULL,0,NULL,NULL,NULL,NULL,'id chatname 262',NULL),(372,'chatname',1,1,'2022-09-21 00:00:00',12,9394916,0,1,1,0,0,0,1,NULL,NULL,3,1,NULL,1,1,0,NULL,NULL,NULL,NULL,'id chatname 2620',NULL),(NULL,'chatname',0,0,'2022-03-14 00:00:00',4,9295834,NULL,1,0,0,0,0,NULL,NULL,NULL,NULL,0,NULL,NULL,NULL,0,NULL,NULL,NULL,NULL,'id chatname 2621',NULL),(NULL,'chatname',0,0,'2022-08-23 00:00:00',19,10414535,NULL,1,0,0,0,0,NULL,NULL,NULL,NULL,1,NULL,NULL,NULL,0,NULL,NULL,NULL,NULL,'id chatname 2622',NULL),(NULL,'chatname',0,0,'2022-07-17 00:00:00',3,10300729,NULL,1,0,0,0,0,NULL,NULL,NULL,NULL,0,NULL,NULL,NULL,0,NULL,NULL,NULL,NULL,'id chatname 2623',NULL),(373,'chatname',1,1,'2022-09-08 00:00:00',12,10465624,0,1,2,0,1,0,1,NULL,NULL,2,0,NULL,2,1,0,NULL,NULL,NULL,NULL,'id chatname 2624',NULL),(NULL,'chatname',0,0,'2022-01-13 00:00:00',8,9452317,NULL,1,0,0,0,0,NULL,NULL,NULL,NULL,0,NULL,NULL,NULL,0,NULL,NULL,NULL,NULL,'id chatname 2625',NULL),(NULL,'chatname',0,0,'2022-01-19 00:00:00',1,9231287,NULL,1,0,0,0,0,NULL,NULL,NULL,NULL,1,NULL,NULL,NULL,0,NULL,NULL,NULL,NULL,'id chatname 2626',NULL),(NULL,'chatname',0,0,'2021-10-05 00:00:00',2,9267971,NULL,1,0,0,0,0,NULL,NULL,NULL,NULL,0,NULL,NULL,NULL,0,NULL,NULL,NULL,NULL,'id chatname 2627',NULL),(NULL,'chatname',0,0,'2022-09-22 00:00:00',10,10444165,NULL,1,0,0,0,0,NULL,NULL,NULL,NULL,1,NULL,NULL,NULL,0,NULL,NULL,NULL,NULL,'id chatname 2628',NULL),(NULL,'chatname',0,0,'2021-05-11 00:00:00',2,9229373,NULL,1,0,0,0,0,NULL,NULL,NULL,NULL,0,NULL,NULL,NULL,0,NULL,NULL,NULL,NULL,'id chatname 2629',NULL),(NULL,'chatname',0,0,'2021-11-14 00:00:00',1,9234841,NULL,1,0,0,0,0,NULL,NULL,NULL,NULL,1,NULL,NULL,NULL,0,NULL,NULL,NULL,NULL,'id chatname 263',NULL),(NULL,'chatname',0,0,'2022-03-14 00:00:00',13,9559253,NULL,1,0,0,0,0,NULL,NULL,NULL,NULL,1,NULL,NULL,NULL,1,NULL,NULL,NULL,NULL,'id chatname 2630',NULL),(374,'chatname',1,1,'2022-09-21 00:00:00',121,10490944,0,1,2,0,1,0,1,NULL,NULL,1,0,NULL,3,2,0,NULL,NULL,NULL,NULL,'id chatname 2631',NULL),(375,'chatname',1,1,'2022-09-20 00:00:00',198,10437779,0,1,3,0,1,0,1,NULL,NULL,3,1,NULL,23,2,0,NULL,NULL,NULL,NULL,'id chatname 2632',NULL),(NULL,'chatname',0,0,'2021-10-07 00:00:00',2,9245236,NULL,1,0,0,0,0,NULL,NULL,NULL,NULL,1,NULL,NULL,NULL,0,NULL,NULL,NULL,NULL,'id chatname 2633',NULL),(NULL,'chatname',0,0,'2022-08-22 00:00:00',2,10411738,NULL,1,0,0,0,0,NULL,NULL,NULL,NULL,0,NULL,NULL,NULL,0,NULL,NULL,NULL,NULL,'id chatname 2634',NULL),(NULL,'chatname',0,0,'2021-10-11 00:00:00',1,9273241,NULL,1,0,0,0,0,NULL,NULL,NULL,NULL,1,NULL,NULL,NULL,0,NULL,NULL,NULL,NULL,'id chatname 2635',NULL),(376,'chatname',1,1,'2022-09-21 00:00:00',38,10382179,0,1,3,1,1,0,1,NULL,NULL,1,1,NULL,2,1,0,NULL,NULL,NULL,NULL,'id chatname 2636',NULL),(NULL,'chatname',0,0,'2022-09-22 00:00:00',559,10508777,NULL,1,0,0,0,0,NULL,NULL,NULL,NULL,1,NULL,NULL,NULL,1,NULL,NULL,NULL,NULL,'id chatname 2637',NULL),(NULL,'chatname',0,0,'2022-02-17 00:00:00',4,9595866,NULL,1,0,0,0,0,NULL,NULL,NULL,NULL,0,NULL,NULL,NULL,0,NULL,NULL,NULL,NULL,'id chatname 2638',NULL),(377,'chatname',1,0,'2022-08-31 00:00:00',43,10417543,NULL,1,0,0,0,1,NULL,NULL,NULL,NULL,0,NULL,NULL,NULL,0,NULL,NULL,NULL,NULL,'id chatname 2639',NULL),(NULL,'chatname',0,0,'2022-06-15 00:00:00',11,10215382,NULL,1,0,0,0,0,NULL,NULL,NULL,NULL,0,NULL,NULL,NULL,0,NULL,NULL,NULL,NULL,'id chatname 264',NULL),(378,'chatname',1,1,'2022-09-20 00:00:00',19,10464472,0,1,4,0,0,1,1,NULL,NULL,1,1,NULL,5,2,0,NULL,NULL,NULL,NULL,'id chatname 2640',NULL),(NULL,'chatname',0,0,'2021-12-22 00:00:00',1,9196866,NULL,1,0,0,0,0,NULL,NULL,NULL,NULL,0,NULL,NULL,NULL,0,NULL,NULL,NULL,NULL,'id chatname 2641',NULL),(NULL,'chatname',0,0,'2022-07-28 00:00:00',2,9691912,NULL,1,0,0,0,0,NULL,NULL,NULL,NULL,1,NULL,NULL,NULL,0,NULL,NULL,NULL,NULL,'id chatname 2642',NULL),(NULL,'chatname',0,0,'2022-03-14 00:00:00',1,9235924,NULL,1,0,0,0,0,NULL,NULL,NULL,NULL,1,NULL,NULL,NULL,0,NULL,NULL,NULL,NULL,'id chatname 2643',NULL),(380,'chatname',1,1,'2022-08-29 00:00:00',19,10380562,0,1,1,0,0,1,1,NULL,NULL,1,0,NULL,2,1,0,NULL,NULL,NULL,NULL,'id chatname 2644',NULL),(NULL,'chatname',0,0,'2022-09-18 00:00:00',2,10110705,NULL,1,0,0,0,0,NULL,NULL,NULL,NULL,1,NULL,NULL,NULL,0,NULL,NULL,NULL,NULL,'id chatname 2645',NULL),(NULL,'chatname',1,0,'2022-09-22 00:00:00',1,9243610,NULL,1,0,0,0,0,NULL,NULL,NULL,NULL,0,NULL,NULL,NULL,0,NULL,NULL,NULL,NULL,'id chatname 2646',NULL),(NULL,'chatname',0,0,'2022-09-19 00:00:00',42,10449810,NULL,1,0,0,0,0,NULL,NULL,NULL,NULL,1,NULL,NULL,NULL,0,NULL,NULL,NULL,NULL,'id chatname 2647',NULL),(NULL,'chatname',0,0,'2021-09-29 00:00:00',2,9257970,NULL,1,0,0,0,0,NULL,NULL,NULL,NULL,0,NULL,NULL,NULL,0,NULL,NULL,NULL,NULL,'id chatname 2648',NULL),(NULL,'chatname',0,0,'2021-11-26 00:00:00',9,9359369,NULL,1,0,0,0,0,NULL,NULL,NULL,NULL,0,NULL,NULL,NULL,1,NULL,NULL,NULL,NULL,'id chatname 2649',NULL),(NULL,'chatname',0,0,'2022-06-21 00:00:00',39,10229273,NULL,1,0,0,0,0,NULL,NULL,NULL,NULL,0,NULL,NULL,NULL,0,NULL,NULL,NULL,NULL,'id chatname 265',NULL),(NULL,'chatname',0,0,'2022-06-16 00:00:00',1,10215533,NULL,1,0,0,0,0,NULL,NULL,NULL,NULL,0,NULL,NULL,NULL,0,NULL,NULL,NULL,NULL,'id chatname 2650',NULL),(NULL,'chatname',0,0,'2022-05-14 00:00:00',1,10106566,NULL,1,0,0,0,0,NULL,NULL,NULL,NULL,1,NULL,NULL,NULL,1,NULL,NULL,NULL,NULL,'id chatname 2651',NULL),(381,'chatname',1,1,'2022-09-22 00:00:00',8,10421824,0,1,9,1,1,1,1,NULL,NULL,2,1,NULL,19,1,0,NULL,NULL,NULL,NULL,'id chatname 2652',NULL),(NULL,'chatname',0,0,'2021-12-22 00:00:00',18,9393119,NULL,1,0,0,0,0,NULL,NULL,NULL,NULL,1,NULL,NULL,NULL,1,NULL,NULL,NULL,NULL,'id chatname 2653',NULL),(NULL,'chatname',0,0,'2021-06-26 00:00:00',1,9153999,NULL,1,0,0,0,0,NULL,NULL,NULL,NULL,0,NULL,NULL,NULL,1,NULL,NULL,NULL,NULL,'id chatname 2654',NULL),(NULL,'chatname',0,0,'2022-03-27 00:00:00',1,9173984,NULL,NULL,0,0,0,0,NULL,NULL,NULL,NULL,0,NULL,NULL,NULL,1,NULL,NULL,NULL,NULL,'id chatname 2655',NULL),(NULL,'chatname',0,0,'2022-08-16 00:00:00',18,10317063,NULL,1,0,0,0,0,NULL,NULL,NULL,NULL,1,NULL,NULL,NULL,0,NULL,NULL,NULL,NULL,'id chatname 2656',NULL),(NULL,'chatname',0,0,'2022-09-21 00:00:00',1,9165924,NULL,1,0,0,0,0,NULL,NULL,NULL,NULL,0,NULL,NULL,NULL,1,NULL,NULL,NULL,NULL,'id chatname 2657',NULL),(NULL,'chatname',0,0,'2022-07-21 00:00:00',12,10257419,NULL,1,0,0,0,0,NULL,NULL,NULL,NULL,1,NULL,NULL,NULL,0,NULL,NULL,NULL,NULL,'id chatname 2658',NULL),(NULL,'chatname',1,0,'2022-08-30 00:00:00',3,9705354,NULL,1,0,0,0,0,NULL,NULL,NULL,NULL,0,NULL,NULL,NULL,0,NULL,NULL,NULL,NULL,'id chatname 2659',NULL),(NULL,'chatname',0,0,'2022-03-14 00:00:00',7,9450964,NULL,1,0,0,0,0,NULL,NULL,NULL,NULL,0,NULL,NULL,NULL,0,NULL,NULL,NULL,NULL,'id chatname 266',NULL),(NULL,'chatname',0,0,'2021-11-24 00:00:00',2,9232907,NULL,1,0,0,0,0,NULL,NULL,NULL,NULL,1,NULL,NULL,NULL,1,NULL,NULL,NULL,NULL,'id chatname 2660',NULL),(NULL,'chatname',0,0,'2022-05-07 00:00:00',31,10108831,NULL,1,0,0,0,0,NULL,NULL,NULL,NULL,0,NULL,NULL,NULL,1,NULL,NULL,NULL,NULL,'id chatname 2661',NULL),(NULL,'chatname',0,0,'2021-08-12 00:00:00',8,9171015,NULL,1,0,0,0,0,NULL,NULL,NULL,NULL,0,NULL,NULL,NULL,0,NULL,NULL,NULL,NULL,'id chatname 2662',NULL),(382,'chatname',1,1,'2022-09-11 00:00:00',55,10458106,0,1,8,0,0,1,1,NULL,NULL,2,0,NULL,11,2,0,NULL,NULL,NULL,NULL,'id chatname 2663',NULL),(383,'chatname',1,1,'2022-09-16 00:00:00',32,10409192,0,1,1,0,0,0,1,NULL,NULL,1,1,NULL,2,1,0,NULL,NULL,NULL,NULL,'id chatname 2664',NULL),(NULL,'chatname',0,0,'2022-09-22 00:00:00',24,10432836,NULL,1,0,0,0,0,NULL,NULL,NULL,NULL,0,NULL,NULL,NULL,0,NULL,NULL,NULL,NULL,'id chatname 2665',NULL),(NULL,'chatname',0,0,'2022-03-16 00:00:00',23,9661709,NULL,1,0,0,0,0,NULL,NULL,NULL,NULL,0,NULL,NULL,NULL,0,NULL,NULL,NULL,NULL,'id chatname 2666',NULL),(NULL,'chatname',0,0,'2021-11-19 00:00:00',26,9345916,NULL,1,0,0,0,0,NULL,NULL,NULL,NULL,1,NULL,NULL,NULL,0,NULL,NULL,NULL,NULL,'id chatname 2667',NULL),(NULL,'chatname',0,0,'2022-09-22 00:00:00',33,10475045,NULL,1,0,0,0,0,NULL,NULL,NULL,NULL,1,NULL,NULL,NULL,0,NULL,NULL,NULL,NULL,'id chatname 2668',NULL),(384,'chatname',1,0,'2022-09-21 00:00:00',1,9235917,NULL,1,0,0,0,1,NULL,NULL,NULL,NULL,0,NULL,NULL,NULL,0,NULL,NULL,NULL,NULL,'id chatname 2669',NULL),(NULL,'chatname',0,0,'2022-03-24 00:00:00',5,9669333,NULL,1,0,0,0,0,NULL,NULL,NULL,NULL,0,NULL,NULL,NULL,0,NULL,NULL,NULL,NULL,'id chatname 267',NULL),(385,'chatname',1,1,'2022-09-16 00:00:00',35,10489114,1,1,15,0,0,1,25,10,NULL,1,0,NULL,38,16,0,'quebec','quebec',1,1,'id chatname 2670',NULL),(386,'chatname',1,1,'2022-09-22 00:00:00',219,10511983,0,1,3,0,0,1,1,NULL,NULL,7,1,NULL,1,1,1,NULL,NULL,NULL,NULL,'id chatname 2671',NULL),(387,'chatname',1,1,'2022-09-16 00:00:00',63,10487531,0,1,1,1,0,0,1,NULL,NULL,5,1,NULL,3,2,0,NULL,NULL,NULL,NULL,'id chatname 2672',NULL),(388,'chatname',1,0,'2022-09-22 00:00:00',18,10478149,NULL,1,0,0,0,1,NULL,NULL,NULL,NULL,0,NULL,NULL,NULL,0,NULL,NULL,NULL,NULL,'id chatname 2673',NULL),(NULL,'chatname',0,0,'2022-03-14 00:00:00',1,9231208,NULL,1,0,0,0,0,NULL,NULL,NULL,NULL,0,NULL,NULL,NULL,0,NULL,NULL,NULL,NULL,'id chatname 2674',NULL),(NULL,'chatname',0,0,'2022-02-08 00:00:00',2,9540569,NULL,1,0,0,0,0,NULL,NULL,NULL,NULL,1,NULL,NULL,NULL,0,NULL,NULL,NULL,NULL,'id chatname 2675',NULL),(NULL,'chatname',0,0,'2022-01-17 00:00:00',5,9214853,NULL,1,0,0,0,0,NULL,NULL,NULL,NULL,0,NULL,NULL,NULL,0,NULL,NULL,NULL,NULL,'id chatname 2676',NULL),(389,'chatname',1,1,'2022-09-15 00:00:00',3,9601922,0,1,1,1,0,0,1,NULL,NULL,2,0,NULL,4,1,0,NULL,NULL,NULL,NULL,'id chatname 2677',NULL),(NULL,'chatname',0,0,'2021-10-23 00:00:00',1,9224915,NULL,1,0,0,0,0,NULL,NULL,NULL,NULL,0,NULL,NULL,NULL,0,NULL,NULL,NULL,NULL,'id chatname 2678',NULL),(NULL,'chatname',0,0,'2022-07-20 00:00:00',2,10271310,NULL,1,0,0,0,0,NULL,NULL,NULL,NULL,0,NULL,NULL,NULL,0,NULL,NULL,NULL,NULL,'id chatname 2679',NULL),(NULL,'chatname',0,0,'2022-01-23 00:00:00',37,9532237,NULL,1,0,0,0,0,NULL,NULL,NULL,NULL,0,NULL,NULL,NULL,0,NULL,NULL,NULL,NULL,'id chatname 268',NULL),(NULL,'chatname',0,0,'2022-09-13 00:00:00',30,10473341,NULL,1,0,0,0,0,NULL,NULL,NULL,NULL,0,NULL,NULL,NULL,1,NULL,NULL,NULL,NULL,'id chatname 2680',NULL),(390,'chatname',1,1,'2022-09-22 00:00:00',168,10489286,1,1,5,0,0,1,15,7,NULL,1,0,NULL,16,16,0,'quebec','quebec',1,1,'id chatname 2681',NULL),(NULL,'chatname',0,0,'2021-11-16 00:00:00',1,9205272,NULL,1,0,0,0,0,NULL,NULL,NULL,NULL,0,NULL,NULL,NULL,0,NULL,NULL,NULL,NULL,'id chatname 2682',NULL),(NULL,'chatname',0,0,'2022-04-27 00:00:00',3,10074239,NULL,1,0,0,0,0,NULL,NULL,NULL,NULL,0,NULL,NULL,NULL,0,NULL,NULL,NULL,NULL,'id chatname 2683',NULL),(NULL,'chatname',0,0,'2022-05-03 00:00:00',3,10096405,NULL,1,0,0,0,0,NULL,NULL,NULL,NULL,0,NULL,NULL,NULL,0,NULL,NULL,NULL,NULL,'id chatname 2684',NULL),(NULL,'chatname',0,0,'2021-08-23 00:00:00',1,9231129,NULL,1,0,0,0,0,NULL,NULL,NULL,NULL,0,NULL,NULL,NULL,0,NULL,NULL,NULL,NULL,'id chatname 2685',NULL),(NULL,'chatname',0,0,'2022-07-16 00:00:00',53,10298707,NULL,1,0,0,0,0,NULL,NULL,NULL,NULL,0,NULL,NULL,NULL,0,NULL,NULL,NULL,NULL,'id chatname 2686',NULL),(NULL,'chatname',0,0,'2022-01-13 00:00:00',2,9444968,NULL,1,0,0,0,0,NULL,NULL,NULL,NULL,0,NULL,NULL,NULL,0,NULL,NULL,NULL,NULL,'id chatname 2687',NULL),(NULL,'chatname',0,0,'2022-07-07 00:00:00',1,10269883,NULL,1,0,0,0,0,NULL,NULL,NULL,NULL,1,NULL,NULL,NULL,0,NULL,NULL,NULL,NULL,'id chatname 2688',NULL),(NULL,'chatname',0,0,'2021-06-23 00:00:00',1,9227267,NULL,1,0,0,0,0,NULL,NULL,NULL,NULL,0,NULL,NULL,NULL,0,NULL,NULL,NULL,NULL,'id chatname 2689',NULL),(NULL,'chatname',0,0,'2022-04-30 00:00:00',4,10088177,NULL,1,0,0,0,0,NULL,NULL,NULL,NULL,0,NULL,NULL,NULL,0,NULL,NULL,NULL,NULL,'id chatname 269',NULL),(NULL,'chatname',0,0,'2022-09-22 00:00:00',57,10442872,NULL,1,0,0,0,0,NULL,NULL,NULL,NULL,1,NULL,NULL,NULL,0,NULL,NULL,NULL,NULL,'id chatname 2690',NULL),(NULL,'chatname',0,0,'2022-03-28 00:00:00',54,9657131,NULL,1,0,0,0,0,NULL,NULL,NULL,NULL,0,NULL,NULL,NULL,0,NULL,NULL,NULL,NULL,'id chatname 2691',NULL),(NULL,'chatname',1,0,'2022-09-14 00:00:00',1,9383738,NULL,1,0,0,0,0,NULL,NULL,NULL,NULL,0,NULL,NULL,NULL,0,NULL,NULL,NULL,NULL,'id chatname 2692',NULL),(391,'chatname',1,1,'2022-09-18 00:00:00',75,10496373,0,1,1,0,1,0,1,NULL,NULL,1,1,NULL,1,1,0,NULL,NULL,NULL,NULL,'id chatname 2693',NULL),(NULL,'chatname',0,0,'2022-03-12 00:00:00',5,9655957,NULL,1,0,0,0,0,NULL,NULL,NULL,NULL,0,NULL,NULL,NULL,0,NULL,NULL,NULL,NULL,'id chatname 2694',NULL),(NULL,'chatname',0,0,'2022-09-18 00:00:00',39,10166009,NULL,1,0,0,0,0,NULL,NULL,NULL,NULL,0,NULL,NULL,NULL,1,NULL,NULL,NULL,NULL,'id chatname 2695',NULL),(NULL,'chatname',0,0,'2022-07-03 00:00:00',103,10264019,NULL,1,0,0,0,0,NULL,NULL,NULL,NULL,0,NULL,NULL,NULL,0,NULL,NULL,NULL,NULL,'id chatname 2696',NULL),(NULL,'chatname',0,0,'2022-09-17 00:00:00',103,10444181,NULL,1,0,0,0,0,NULL,NULL,NULL,NULL,0,NULL,NULL,NULL,0,NULL,NULL,NULL,NULL,'id chatname 2697',NULL),(NULL,'chatname',0,0,'2022-03-26 00:00:00',10,9452341,NULL,1,0,0,0,0,NULL,NULL,NULL,NULL,0,NULL,NULL,NULL,0,NULL,NULL,NULL,NULL,'id chatname 2698',NULL),(NULL,'chatname',0,0,'2022-03-14 00:00:00',4,9534991,NULL,1,0,0,0,0,NULL,NULL,NULL,NULL,0,NULL,NULL,NULL,0,NULL,NULL,NULL,NULL,'id chatname 2699',NULL),(5,'chatname',1,1,'2022-09-12 00:00:00',7,9458524,1,1,10,0,0,1,4,NULL,NULL,1,0,NULL,10,NULL,0,'british columbia','british columbia',0,1,'id chatname 27',NULL),(NULL,'chatname',0,0,'2022-09-20 00:00:00',20,10449093,NULL,1,0,0,0,0,NULL,NULL,NULL,NULL,1,NULL,NULL,NULL,1,NULL,NULL,NULL,NULL,'id chatname 270',NULL),(NULL,'chatname',0,0,'2022-03-20 00:00:00',1,9676665,NULL,1,0,0,0,0,NULL,NULL,NULL,NULL,0,NULL,NULL,NULL,0,NULL,NULL,NULL,NULL,'id chatname 2700',NULL),(NULL,'chatname',0,0,'2021-05-07 00:00:00',1,9165621,NULL,1,0,0,0,0,NULL,NULL,NULL,NULL,0,NULL,NULL,NULL,0,NULL,NULL,NULL,NULL,'id chatname 2701',NULL),(NULL,'chatname',0,0,'2022-06-22 00:00:00',35,10233663,NULL,1,0,0,0,0,NULL,NULL,NULL,NULL,0,NULL,NULL,NULL,0,NULL,NULL,NULL,NULL,'id chatname 2702',NULL),(NULL,'chatname',0,0,'2022-04-29 00:00:00',2,10068567,NULL,1,0,0,0,0,NULL,NULL,NULL,NULL,0,NULL,NULL,NULL,0,NULL,NULL,NULL,NULL,'id chatname 2703',NULL),(NULL,'chatname',0,0,'2022-02-26 00:00:00',2,9617737,NULL,1,0,0,0,0,NULL,NULL,NULL,NULL,0,NULL,NULL,NULL,0,NULL,NULL,NULL,NULL,'id chatname 2704',NULL),(NULL,'chatname',0,0,'2022-09-22 00:00:00',6,9643608,NULL,1,0,0,0,0,NULL,NULL,NULL,NULL,1,NULL,NULL,NULL,0,NULL,NULL,NULL,NULL,'id chatname 2705',NULL),(392,'chatname',1,1,'2022-09-22 00:00:00',23,10509001,1,1,1,0,0,1,4,4,NULL,6,0,NULL,4,12,0,'british columbia','multiple',0,0,'id chatname 2706',NULL),(NULL,'chatname',0,0,'2022-09-15 00:00:00',9,10347704,NULL,1,0,0,0,0,NULL,NULL,NULL,NULL,0,NULL,NULL,NULL,0,NULL,NULL,NULL,NULL,'id chatname 2707',NULL),(NULL,'chatname',0,0,'2022-09-20 00:00:00',325,10459618,NULL,1,0,0,0,0,NULL,NULL,NULL,NULL,0,NULL,NULL,NULL,0,NULL,NULL,NULL,NULL,'id chatname 2708',NULL),(NULL,'chatname',1,0,'2022-09-05 00:00:00',9,10456430,NULL,1,0,0,0,0,NULL,NULL,NULL,NULL,0,NULL,NULL,NULL,0,NULL,NULL,NULL,NULL,'id chatname 2709',NULL),(NULL,'chatname',0,0,'2022-07-02 00:00:00',23,10263031,NULL,1,0,0,0,0,NULL,NULL,NULL,NULL,0,NULL,NULL,NULL,0,NULL,NULL,NULL,NULL,'id chatname 271',NULL),(NULL,'chatname',0,0,'2022-08-28 00:00:00',13,10427298,NULL,1,0,0,0,0,NULL,NULL,NULL,NULL,1,NULL,NULL,NULL,0,NULL,NULL,NULL,NULL,'id chatname 2710',NULL),(NULL,'chatname',0,0,'2022-01-13 00:00:00',4,9447930,NULL,1,0,0,0,0,NULL,NULL,NULL,NULL,0,NULL,NULL,NULL,0,NULL,NULL,NULL,NULL,'id chatname 2711',NULL),(NULL,'chatname',0,0,'2022-03-31 00:00:00',60,9683677,NULL,1,0,0,0,0,NULL,NULL,NULL,NULL,0,NULL,NULL,NULL,0,NULL,NULL,NULL,NULL,'id chatname 2712',NULL),(393,'chatname',1,1,'2022-09-23 00:00:00',11,10499956,0,1,1,0,0,0,1,NULL,NULL,1,1,NULL,1,1,0,NULL,NULL,NULL,NULL,'id chatname 2713',NULL),(NULL,'chatname',0,0,'2021-12-14 00:00:00',1,9197896,NULL,NULL,0,0,0,0,NULL,NULL,NULL,NULL,0,NULL,NULL,NULL,0,NULL,NULL,NULL,NULL,'id chatname 2714',NULL),(NULL,'chatname',0,0,'2022-02-01 00:00:00',4,9549671,NULL,1,0,0,0,0,NULL,NULL,NULL,NULL,0,NULL,NULL,NULL,0,NULL,NULL,NULL,NULL,'id chatname 2715',NULL),(NULL,'chatname',0,0,'2022-02-16 00:00:00',3,9592602,NULL,1,0,0,0,0,NULL,NULL,NULL,NULL,0,NULL,NULL,NULL,0,NULL,NULL,NULL,NULL,'id chatname 2716',NULL),(394,'chatname',1,1,'2022-09-08 00:00:00',1,10422682,0,1,3,1,1,0,1,NULL,NULL,1,0,NULL,5,2,0,NULL,NULL,NULL,NULL,'id chatname 2717',NULL),(NULL,'chatname',0,0,'2022-09-17 00:00:00',11,10191610,NULL,1,0,0,0,0,NULL,NULL,NULL,NULL,1,NULL,NULL,NULL,0,NULL,NULL,NULL,NULL,'id chatname 2718',NULL),(NULL,'chatname',0,0,'2022-09-17 00:00:00',9,10377322,NULL,1,0,0,0,0,NULL,NULL,NULL,NULL,0,NULL,NULL,NULL,0,NULL,NULL,NULL,NULL,'id chatname 2719',NULL),(NULL,'chatname',0,0,'2022-01-18 00:00:00',1,9234714,NULL,1,0,0,0,0,NULL,NULL,NULL,NULL,1,NULL,NULL,NULL,0,NULL,NULL,NULL,NULL,'id chatname 272',NULL),(NULL,'chatname',0,0,'2022-03-14 00:00:00',1,9615492,NULL,1,0,0,0,0,NULL,NULL,NULL,NULL,0,NULL,NULL,NULL,0,NULL,NULL,NULL,NULL,'id chatname 2720',NULL),(NULL,'chatname',0,0,'2021-09-20 00:00:00',1,9237963,NULL,1,0,0,0,0,NULL,NULL,NULL,NULL,1,NULL,NULL,NULL,0,NULL,NULL,NULL,NULL,'id chatname 2721',NULL),(NULL,'chatname',0,0,'2022-06-24 00:00:00',2,10241566,NULL,1,0,0,0,0,NULL,NULL,NULL,NULL,1,NULL,NULL,NULL,0,NULL,NULL,NULL,NULL,'id chatname 2722',NULL),(NULL,'chatname',0,0,'2022-07-25 00:00:00',7,10323133,NULL,1,0,0,0,0,NULL,NULL,NULL,NULL,0,NULL,NULL,NULL,0,NULL,NULL,NULL,NULL,'id chatname 2723',NULL),(NULL,'chatname',0,0,'2022-03-15 00:00:00',5,9240761,NULL,1,0,0,0,0,NULL,NULL,NULL,NULL,0,NULL,NULL,NULL,0,NULL,NULL,NULL,NULL,'id chatname 2724',NULL),(NULL,'chatname',0,0,'2022-06-30 00:00:00',11,9413990,NULL,1,0,0,0,0,NULL,NULL,NULL,NULL,1,NULL,NULL,NULL,0,NULL,NULL,NULL,NULL,'id chatname 2725',NULL),(NULL,'chatname',0,0,'2021-06-24 00:00:00',1,9154308,NULL,1,0,0,0,0,NULL,NULL,NULL,NULL,1,NULL,NULL,NULL,0,NULL,NULL,NULL,NULL,'id chatname 2726',NULL),(NULL,'chatname',0,0,'2021-10-05 00:00:00',3,9242072,NULL,1,0,0,0,0,NULL,NULL,NULL,NULL,1,NULL,NULL,NULL,0,NULL,NULL,NULL,NULL,'id chatname 2727',NULL),(NULL,'chatname',0,0,'2021-07-16 00:00:00',2,9149514,NULL,1,0,0,0,0,NULL,NULL,NULL,NULL,0,NULL,NULL,NULL,0,NULL,NULL,NULL,NULL,'id chatname 2728',NULL),(NULL,'chatname',0,0,'2022-09-17 00:00:00',1,10413879,NULL,1,0,0,0,0,NULL,NULL,NULL,NULL,0,NULL,NULL,NULL,0,NULL,NULL,NULL,NULL,'id chatname 2729',NULL),(NULL,'chatname',0,0,'2022-03-14 00:00:00',2,9452454,NULL,1,0,0,0,0,NULL,NULL,NULL,NULL,0,NULL,NULL,NULL,0,NULL,NULL,NULL,NULL,'id chatname 273',NULL),(NULL,'chatname',0,0,'2021-12-11 00:00:00',1,9389352,NULL,1,0,0,0,0,NULL,NULL,NULL,NULL,0,NULL,NULL,NULL,0,NULL,NULL,NULL,NULL,'id chatname 2730',NULL),(395,'chatname',1,1,'2022-09-22 00:00:00',24,10492928,0,1,1,0,0,0,1,NULL,NULL,2,1,NULL,NULL,1,0,NULL,NULL,NULL,NULL,'id chatname 2731',NULL),(396,'chatname',1,1,'2022-09-21 00:00:00',29,10466455,0,1,6,0,0,1,1,NULL,NULL,2,1,NULL,8,9,0,NULL,NULL,NULL,NULL,'id chatname 2732',NULL),(397,'chatname',1,1,'2022-09-18 00:00:00',41,10487611,0,1,1,1,0,0,1,NULL,NULL,1,1,NULL,NULL,1,0,NULL,NULL,NULL,NULL,'id chatname 2733',NULL),(NULL,'chatname',0,0,'2021-12-03 00:00:00',1,9221487,NULL,1,0,0,0,0,NULL,NULL,NULL,NULL,0,NULL,NULL,NULL,0,NULL,NULL,NULL,NULL,'id chatname 2734',NULL),(NULL,'chatname',0,0,'2022-03-19 00:00:00',12,9209664,NULL,1,0,0,0,0,NULL,NULL,NULL,NULL,0,NULL,NULL,NULL,0,NULL,NULL,NULL,NULL,'id chatname 2735',NULL),(NULL,'chatname',0,0,'2022-08-14 00:00:00',4,10380544,NULL,1,0,0,0,0,NULL,NULL,NULL,NULL,0,NULL,NULL,NULL,0,NULL,NULL,NULL,NULL,'id chatname 2736',NULL),(NULL,'chatname',0,0,'2021-12-30 00:00:00',18,9397561,NULL,1,0,0,0,0,NULL,NULL,NULL,NULL,0,NULL,NULL,NULL,0,NULL,NULL,NULL,NULL,'id chatname 2737',NULL),(NULL,'chatname',1,0,'2022-09-08 00:00:00',1,10448883,NULL,1,0,0,0,0,NULL,NULL,NULL,NULL,0,NULL,NULL,NULL,0,NULL,NULL,NULL,NULL,'id chatname 2738',NULL),(NULL,'chatname',0,0,'2022-07-14 00:00:00',1,9183290,NULL,1,0,0,0,0,NULL,NULL,NULL,NULL,1,NULL,NULL,NULL,0,NULL,NULL,NULL,NULL,'id chatname 2739',NULL),(NULL,'chatname',0,0,'2022-07-07 00:00:00',2,9851906,NULL,1,0,0,0,0,NULL,NULL,NULL,NULL,0,NULL,NULL,NULL,0,NULL,NULL,NULL,NULL,'id chatname 274',NULL),(398,'chatname',1,0,'2022-09-22 00:00:00',172,10503810,NULL,1,0,0,0,0,NULL,NULL,NULL,NULL,1,NULL,2,NULL,0,NULL,NULL,NULL,NULL,'id chatname 2740',NULL),(399,'chatname',1,1,'2022-09-20 00:00:00',2,9648928,0,1,10,0,0,1,1,NULL,NULL,1,0,NULL,23,1,0,NULL,NULL,NULL,NULL,'id chatname 2741',NULL),(400,'chatname',1,1,'2022-09-21 00:00:00',15,10484220,0,1,2,0,1,0,1,NULL,NULL,2,1,NULL,3,1,0,NULL,NULL,NULL,NULL,'id chatname 2742',NULL),(401,'chatname',1,1,'2022-09-22 00:00:00',11,10253283,0,1,8,1,0,1,1,NULL,NULL,1,0,NULL,7,3,0,NULL,NULL,NULL,NULL,'id chatname 2743',NULL),(NULL,'chatname',0,0,'2022-03-21 00:00:00',5,9335086,NULL,1,0,0,0,0,NULL,NULL,NULL,NULL,0,NULL,NULL,NULL,0,NULL,NULL,NULL,NULL,'id chatname 2744',NULL),(402,'chatname',1,1,'2022-09-22 00:00:00',146,10507509,0,1,2,0,0,1,1,NULL,NULL,1,0,NULL,2,2,0,NULL,NULL,NULL,NULL,'id chatname 2745',NULL),(NULL,'chatname',0,0,'2021-11-28 00:00:00',3,9339347,NULL,1,0,0,0,0,NULL,NULL,NULL,NULL,0,NULL,NULL,NULL,0,NULL,NULL,NULL,NULL,'id chatname 2746',NULL),(NULL,'chatname',0,0,'2022-06-23 00:00:00',3,10229556,NULL,1,0,0,0,0,NULL,NULL,NULL,NULL,1,NULL,NULL,NULL,0,NULL,NULL,NULL,NULL,'id chatname 2747',NULL),(NULL,'chatname',1,0,'2022-09-23 00:00:00',15,10393983,NULL,1,0,0,0,0,NULL,NULL,NULL,NULL,0,NULL,NULL,NULL,0,NULL,NULL,NULL,NULL,'id chatname 2748',NULL),(403,'chatname',1,1,'2022-08-31 00:00:00',7,10394706,0,1,1,0,0,0,1,NULL,NULL,2,1,NULL,2,2,0,NULL,NULL,NULL,NULL,'id chatname 2749',NULL),(NULL,'chatname',0,0,'2021-09-17 00:00:00',1,9147280,NULL,1,0,0,0,0,NULL,NULL,NULL,NULL,0,NULL,NULL,NULL,0,NULL,NULL,NULL,NULL,'id chatname 275',NULL),(404,'chatname',1,1,'2022-09-03 00:00:00',5,10412847,0,1,8,2,1,0,1,NULL,NULL,2,1,NULL,12,1,0,NULL,NULL,NULL,NULL,'id chatname 2750',NULL),(NULL,'chatname',0,0,'2021-10-28 00:00:00',1,9210524,NULL,1,0,0,0,0,NULL,NULL,NULL,NULL,0,NULL,NULL,NULL,0,NULL,NULL,NULL,NULL,'id chatname 2751',NULL),(NULL,'chatname',0,0,'2021-05-01 00:00:00',1,9166337,NULL,1,0,0,0,0,NULL,NULL,NULL,NULL,0,NULL,NULL,NULL,0,NULL,NULL,NULL,NULL,'id chatname 2752',NULL),(NULL,'chatname',0,0,'2022-03-14 00:00:00',26,9627267,NULL,1,0,0,0,0,NULL,NULL,NULL,NULL,1,NULL,NULL,NULL,0,NULL,NULL,NULL,NULL,'id chatname 2753',NULL),(405,'chatname',1,1,'2022-09-21 00:00:00',23,10504933,0,1,9,0,1,0,1,NULL,NULL,1,1,NULL,28,2,0,NULL,NULL,NULL,NULL,'id chatname 2754',NULL),(NULL,'chatname',0,0,'2021-11-25 00:00:00',7,9350163,NULL,1,0,0,0,0,NULL,NULL,NULL,NULL,0,NULL,NULL,NULL,0,NULL,NULL,NULL,NULL,'id chatname 2755',NULL),(NULL,'chatname',0,0,'2022-04-05 00:00:00',7,9705809,NULL,1,0,0,0,0,NULL,NULL,NULL,NULL,0,NULL,NULL,NULL,0,NULL,NULL,NULL,NULL,'id chatname 2756',NULL),(NULL,'chatname',0,0,'2022-04-14 00:00:00',8,9679565,NULL,1,0,0,0,0,NULL,NULL,NULL,NULL,0,NULL,NULL,NULL,0,NULL,NULL,NULL,NULL,'id chatname 2757',NULL),(NULL,'chatname',0,0,'2022-08-19 00:00:00',1,10173064,NULL,1,0,0,0,0,NULL,NULL,NULL,NULL,0,NULL,NULL,NULL,1,NULL,NULL,NULL,NULL,'id chatname 2758',NULL),(NULL,'chatname',0,0,'2021-12-15 00:00:00',1,9244440,NULL,1,0,0,0,0,NULL,NULL,NULL,NULL,0,NULL,NULL,NULL,0,NULL,NULL,NULL,NULL,'id chatname 2759',NULL),(NULL,'chatname',0,0,'2022-04-30 00:00:00',19,10089886,NULL,1,0,0,0,0,NULL,NULL,NULL,NULL,0,NULL,NULL,NULL,0,NULL,NULL,NULL,NULL,'id chatname 276',NULL),(NULL,'chatname',0,0,'2022-04-07 00:00:00',314,9838441,NULL,1,0,0,0,0,NULL,NULL,NULL,NULL,0,NULL,NULL,NULL,0,NULL,NULL,NULL,NULL,'id chatname 2760',NULL),(NULL,'chatname',0,0,'2021-10-23 00:00:00',5,9220263,NULL,1,0,0,0,0,NULL,NULL,NULL,NULL,0,NULL,NULL,NULL,0,NULL,NULL,NULL,NULL,'id chatname 2761',NULL),(NULL,'chatname',0,0,'2022-03-28 00:00:00',3,9561708,NULL,1,0,0,0,0,NULL,NULL,NULL,NULL,0,NULL,NULL,NULL,1,NULL,NULL,NULL,NULL,'id chatname 2762',NULL),(NULL,'chatname',0,0,'2022-03-23 00:00:00',1,9664603,NULL,1,0,0,0,0,NULL,NULL,NULL,NULL,0,NULL,NULL,NULL,0,NULL,NULL,NULL,NULL,'id chatname 2763',NULL),(406,'chatname',1,1,'2022-09-14 00:00:00',14,10422232,0,1,2,0,1,0,1,NULL,NULL,1,0,NULL,NULL,1,0,NULL,NULL,NULL,NULL,'id chatname 2764',NULL),(407,'chatname',1,1,'2022-09-21 00:00:00',7,9575679,0,1,1,0,0,0,1,NULL,NULL,2,1,NULL,1,4,0,NULL,NULL,NULL,NULL,'id chatname 2765',NULL),(NULL,'chatname',0,0,'2021-12-21 00:00:00',1,9392524,NULL,1,0,0,0,0,NULL,NULL,NULL,NULL,0,NULL,NULL,NULL,0,NULL,NULL,NULL,NULL,'id chatname 2766',NULL),(408,'chatname',1,1,'2022-09-16 00:00:00',24,10282069,0,1,1,0,1,0,1,NULL,NULL,3,1,NULL,1,1,0,NULL,NULL,NULL,NULL,'id chatname 2767',NULL),(409,'chatname',1,1,'2022-09-13 00:00:00',5,10389697,0,1,1,0,0,0,1,NULL,NULL,1,0,NULL,2,2,1,NULL,NULL,NULL,NULL,'id chatname 2768',NULL),(NULL,'chatname',0,0,'2022-03-18 00:00:00',17,9626257,NULL,1,0,0,0,0,NULL,NULL,NULL,NULL,0,NULL,NULL,NULL,0,NULL,NULL,NULL,NULL,'id chatname 2769',NULL),(NULL,'chatname',0,0,'2022-03-14 00:00:00',20,9633233,NULL,1,0,0,0,0,NULL,NULL,NULL,NULL,0,NULL,NULL,NULL,0,NULL,NULL,NULL,NULL,'id chatname 277',NULL),(NULL,'chatname',0,0,'2022-07-03 00:00:00',566,10264035,NULL,1,0,0,0,0,NULL,NULL,NULL,NULL,0,NULL,NULL,NULL,0,NULL,NULL,NULL,NULL,'id chatname 2770',NULL),(410,'chatname',1,1,'2022-09-21 00:00:00',47,10494278,0,1,3,0,0,1,1,NULL,NULL,8,0,NULL,NULL,1,0,NULL,NULL,NULL,NULL,'id chatname 2771',NULL),(NULL,'chatname',1,0,'2022-09-15 00:00:00',8,10191693,NULL,1,0,0,0,1,NULL,NULL,NULL,NULL,0,NULL,NULL,NULL,0,NULL,NULL,NULL,NULL,'id chatname 2772',NULL),(NULL,'chatname',0,0,'2022-06-13 00:00:00',11,10208519,NULL,1,0,0,0,0,NULL,NULL,NULL,NULL,0,NULL,NULL,NULL,0,NULL,NULL,NULL,NULL,'id chatname 2773',NULL),(NULL,'chatname',1,0,'2022-09-20 00:00:00',18,10504061,NULL,1,0,0,0,0,NULL,NULL,NULL,NULL,0,NULL,NULL,NULL,0,NULL,NULL,NULL,NULL,'id chatname 2774',NULL),(NULL,'chatname',0,0,'2022-08-23 00:00:00',7,9556368,NULL,1,0,0,0,0,NULL,NULL,NULL,NULL,1,NULL,NULL,NULL,0,NULL,NULL,NULL,NULL,'id chatname 2775',NULL),(NULL,'chatname',0,0,'2022-05-29 00:00:00',17,10163745,NULL,1,0,0,0,0,NULL,NULL,NULL,NULL,1,NULL,NULL,NULL,0,NULL,NULL,NULL,NULL,'id chatname 2776',NULL),(NULL,'chatname',0,0,'2022-09-20 00:00:00',19,10442814,NULL,1,0,0,0,0,NULL,NULL,NULL,NULL,1,NULL,NULL,NULL,0,NULL,NULL,NULL,NULL,'id chatname 2777',NULL),(NULL,'chatname',0,0,'2022-09-14 00:00:00',3,10450610,NULL,1,0,0,0,0,NULL,NULL,NULL,NULL,1,NULL,NULL,NULL,0,NULL,NULL,NULL,NULL,'id chatname 2778',NULL),(NULL,'chatname',0,0,'2021-11-08 00:00:00',5,9227326,NULL,1,0,0,0,0,NULL,NULL,NULL,NULL,0,NULL,NULL,NULL,0,NULL,NULL,NULL,NULL,'id chatname 2779',NULL),(NULL,'chatname',0,0,'2022-03-14 00:00:00',6,9541703,NULL,1,0,0,0,0,NULL,NULL,NULL,NULL,0,NULL,NULL,NULL,0,NULL,NULL,NULL,NULL,'id chatname 278',NULL),(411,'chatname',1,1,'2022-09-21 00:00:00',31,10200218,0,1,2,0,1,0,1,NULL,NULL,2,0,NULL,1,1,0,NULL,NULL,NULL,NULL,'id chatname 2780',NULL),(NULL,'chatname',0,0,'2022-01-12 00:00:00',27,9347291,NULL,1,0,0,0,0,NULL,NULL,NULL,NULL,1,NULL,NULL,NULL,0,NULL,NULL,NULL,NULL,'id chatname 2781',NULL),(NULL,'chatname',0,0,'2022-09-22 00:00:00',179,10502826,NULL,1,0,0,0,0,NULL,NULL,NULL,NULL,1,NULL,NULL,NULL,0,NULL,NULL,NULL,NULL,'id chatname 2782',NULL),(NULL,'chatname',0,0,'2022-06-13 00:00:00',3,10208236,NULL,1,0,0,0,0,NULL,NULL,NULL,NULL,0,NULL,NULL,NULL,0,NULL,NULL,NULL,NULL,'id chatname 2783',NULL),(NULL,'chatname',0,0,'2021-05-06 00:00:00',1,9232943,NULL,1,0,0,0,0,NULL,NULL,NULL,NULL,1,NULL,NULL,NULL,0,NULL,NULL,NULL,NULL,'id chatname 2784',NULL),(NULL,'chatname',0,0,'2022-03-19 00:00:00',1,9180067,NULL,1,0,0,0,0,NULL,NULL,NULL,NULL,0,NULL,NULL,NULL,0,NULL,NULL,NULL,NULL,'id chatname 2785',NULL),(NULL,'chatname',0,0,'2022-09-22 00:00:00',16,10264693,NULL,1,0,0,0,0,NULL,NULL,NULL,NULL,1,NULL,NULL,NULL,0,NULL,NULL,NULL,NULL,'id chatname 2786',NULL),(NULL,'chatname',0,0,'2022-03-14 00:00:00',8,9601519,NULL,1,0,0,0,0,NULL,NULL,NULL,NULL,0,NULL,NULL,NULL,0,NULL,NULL,NULL,NULL,'id chatname 2787',NULL),(NULL,'chatname',0,0,'2022-09-22 00:00:00',3,9256187,NULL,1,0,0,0,0,NULL,NULL,NULL,NULL,0,NULL,NULL,NULL,0,NULL,NULL,NULL,NULL,'id chatname 2788',NULL),(NULL,'chatname',0,0,'2022-05-26 00:00:00',1,10124575,NULL,1,0,0,0,0,NULL,NULL,NULL,NULL,0,NULL,NULL,NULL,0,NULL,NULL,NULL,NULL,'id chatname 2789',NULL),(NULL,'chatname',0,0,'2022-01-30 00:00:00',1,9546030,NULL,1,0,0,0,0,NULL,NULL,NULL,NULL,0,NULL,NULL,NULL,0,NULL,NULL,NULL,NULL,'id chatname 279',NULL),(NULL,'chatname',0,0,'2022-03-22 00:00:00',24,9683553,NULL,1,0,0,0,0,NULL,NULL,NULL,NULL,1,NULL,NULL,NULL,0,NULL,NULL,NULL,NULL,'id chatname 2790',NULL),(412,'chatname',1,1,'2022-09-22 00:00:00',54,10444480,0,1,8,0,0,1,1,NULL,NULL,1,0,NULL,7,1,0,NULL,NULL,1,NULL,'id chatname 2791',NULL),(413,'chatname',1,1,'2022-09-22 00:00:00',20,10495109,0,1,1,0,0,0,1,NULL,NULL,2,1,NULL,2,2,0,NULL,NULL,NULL,NULL,'id chatname 2792',NULL),(NULL,'chatname',0,0,'2021-10-21 00:00:00',1,9295201,NULL,1,0,0,0,0,NULL,NULL,NULL,NULL,0,NULL,NULL,NULL,0,NULL,NULL,NULL,NULL,'id chatname 2793',NULL),(NULL,'chatname',0,0,'2022-05-22 00:00:00',5,9645121,NULL,1,0,0,0,0,NULL,NULL,NULL,NULL,0,NULL,NULL,NULL,0,NULL,NULL,NULL,NULL,'id chatname 2794',NULL),(NULL,'chatname',0,0,'2022-04-08 00:00:00',8,9706074,NULL,1,0,0,0,0,NULL,NULL,NULL,NULL,1,NULL,NULL,NULL,0,NULL,NULL,NULL,NULL,'id chatname 2795',NULL),(NULL,'chatname',0,0,'2022-03-14 00:00:00',2,9234770,NULL,1,0,0,0,0,NULL,NULL,NULL,NULL,1,NULL,NULL,NULL,0,NULL,NULL,NULL,NULL,'id chatname 2796',NULL),(NULL,'chatname',0,0,'2022-02-05 00:00:00',1,9554140,NULL,1,0,0,0,0,NULL,NULL,NULL,NULL,1,NULL,NULL,NULL,0,NULL,NULL,NULL,NULL,'id chatname 2797',NULL),(NULL,'chatname',0,0,'2022-09-21 00:00:00',60,10468303,NULL,1,0,0,0,0,NULL,NULL,NULL,NULL,0,NULL,NULL,NULL,1,NULL,NULL,NULL,NULL,'id chatname 2798',NULL),(NULL,'chatname',0,0,'2022-03-15 00:00:00',1,9664593,NULL,1,0,0,0,0,NULL,NULL,NULL,NULL,0,NULL,NULL,NULL,0,NULL,NULL,NULL,NULL,'id chatname 2799',NULL),(NULL,'chatname',0,0,'2021-10-06 00:00:00',1,9235393,NULL,1,0,0,0,0,NULL,NULL,NULL,NULL,1,NULL,NULL,NULL,1,NULL,NULL,NULL,NULL,'id chatname 28',NULL),(NULL,'chatname',0,0,'2022-07-30 00:00:00',54,10305071,NULL,1,0,0,0,0,NULL,NULL,NULL,NULL,0,NULL,NULL,NULL,0,NULL,NULL,NULL,NULL,'id chatname 280',NULL),(NULL,'chatname',0,0,'2021-11-12 00:00:00',6,9335420,NULL,1,0,0,0,0,NULL,NULL,NULL,NULL,1,NULL,NULL,NULL,0,NULL,NULL,NULL,NULL,'id chatname 2800',NULL),(NULL,'chatname',0,0,'2022-09-15 00:00:00',11,10464542,NULL,1,0,0,0,0,NULL,NULL,NULL,NULL,1,NULL,NULL,NULL,0,NULL,NULL,NULL,NULL,'id chatname 2801',NULL),(NULL,'chatname',0,0,'2022-04-01 00:00:00',9,9199704,NULL,1,0,0,0,0,NULL,NULL,NULL,NULL,0,NULL,NULL,NULL,1,NULL,NULL,NULL,NULL,'id chatname 2802',NULL),(NULL,'chatname',0,0,'2021-06-11 00:00:00',2,9232541,NULL,1,0,0,0,0,NULL,NULL,NULL,NULL,1,NULL,NULL,NULL,1,NULL,NULL,NULL,NULL,'id chatname 2803',NULL),(NULL,'chatname',0,0,'2022-08-15 00:00:00',3,10390529,NULL,1,0,0,0,0,NULL,NULL,NULL,NULL,1,NULL,NULL,NULL,0,NULL,NULL,NULL,NULL,'id chatname 2804',NULL),(NULL,'chatname',0,0,'2022-04-09 00:00:00',1,9843572,NULL,1,0,0,0,0,NULL,NULL,NULL,NULL,0,NULL,NULL,NULL,0,NULL,NULL,NULL,NULL,'id chatname 2805',NULL),(NULL,'chatname',0,0,'2022-03-20 00:00:00',1,9176444,NULL,1,0,0,0,0,NULL,NULL,NULL,NULL,0,NULL,NULL,NULL,0,NULL,NULL,NULL,NULL,'id chatname 2806',NULL),(NULL,'chatname',0,0,'2022-09-20 00:00:00',5,10191746,NULL,1,0,0,0,0,NULL,NULL,NULL,NULL,0,NULL,NULL,NULL,0,NULL,NULL,NULL,NULL,'id chatname 2807',NULL),(NULL,'chatname',0,0,'2022-09-21 00:00:00',236,10481302,NULL,1,0,0,0,0,NULL,NULL,NULL,NULL,1,NULL,NULL,NULL,1,NULL,NULL,NULL,NULL,'id chatname 2808',NULL),(NULL,'chatname',0,0,'2022-06-08 00:00:00',3,10193721,NULL,1,0,0,0,0,NULL,NULL,NULL,NULL,0,NULL,NULL,NULL,1,NULL,NULL,NULL,NULL,'id chatname 2809',NULL),(429,'chatname',1,1,'2022-09-17 00:00:00',66,10475439,0,1,1,0,0,0,1,NULL,NULL,1,1,NULL,2,1,0,NULL,NULL,NULL,NULL,'id chatname 281',NULL),(NULL,'chatname',0,0,'2022-06-20 00:00:00',1,9233833,NULL,1,0,0,0,0,NULL,NULL,NULL,NULL,1,NULL,NULL,NULL,0,NULL,NULL,NULL,NULL,'id chatname 2810',NULL),(NULL,'chatname',0,0,'2022-05-19 00:00:00',4,10138268,NULL,1,0,0,0,0,NULL,NULL,NULL,NULL,0,NULL,NULL,NULL,0,NULL,NULL,NULL,NULL,'id chatname 2811',NULL),(NULL,'chatname',0,0,'2021-12-17 00:00:00',2,9399296,NULL,1,0,0,0,0,NULL,NULL,NULL,NULL,1,NULL,NULL,NULL,0,NULL,NULL,NULL,NULL,'id chatname 2812',NULL),(414,'chatname',1,1,'2022-09-17 00:00:00',10,10090746,0,1,6,2,1,0,1,NULL,NULL,1,0,NULL,8,1,1,NULL,NULL,NULL,NULL,'id chatname 2813',NULL),(415,'chatname',1,1,'2022-09-15 00:00:00',4,9670209,0,1,2,0,0,0,1,NULL,NULL,1,1,NULL,2,2,0,NULL,NULL,NULL,NULL,'id chatname 2814',NULL),(NULL,'chatname',0,0,'2022-09-23 00:00:00',20,10510077,NULL,1,0,0,0,0,NULL,NULL,NULL,NULL,0,NULL,NULL,NULL,0,NULL,NULL,NULL,NULL,'id chatname 2815',NULL),(NULL,'chatname',0,0,'2022-08-11 00:00:00',1,10259790,NULL,1,0,0,0,0,NULL,NULL,NULL,NULL,0,NULL,NULL,NULL,0,NULL,NULL,NULL,NULL,'id chatname 2816',NULL),(NULL,'chatname',0,0,'2022-09-23 00:00:00',3,10506918,NULL,1,0,0,0,0,NULL,NULL,NULL,NULL,1,NULL,NULL,NULL,0,NULL,NULL,NULL,NULL,'id chatname 2817',NULL),(NULL,'chatname',0,0,'2022-08-08 00:00:00',2,10213854,NULL,1,0,0,0,0,NULL,NULL,NULL,NULL,0,NULL,NULL,NULL,0,NULL,NULL,NULL,NULL,'id chatname 2818',NULL),(416,'chatname',1,1,'2022-09-18 00:00:00',6,10492228,0,1,1,0,1,0,1,NULL,NULL,3,0,NULL,NULL,1,0,NULL,NULL,NULL,NULL,'id chatname 2819',NULL),(NULL,'chatname',0,0,'2022-08-16 00:00:00',73,10346818,NULL,1,0,0,0,0,NULL,NULL,NULL,NULL,0,NULL,NULL,NULL,1,NULL,NULL,NULL,NULL,'id chatname 282',NULL),(NULL,'chatname',0,0,'2022-01-13 00:00:00',118,9450891,NULL,1,0,0,0,0,NULL,NULL,NULL,NULL,0,NULL,NULL,NULL,0,NULL,NULL,NULL,NULL,'id chatname 2820',NULL),(NULL,'chatname',0,0,'2022-01-13 00:00:00',119,9451008,NULL,1,0,0,0,0,NULL,NULL,NULL,NULL,0,NULL,NULL,NULL,1,NULL,NULL,NULL,NULL,'id chatname 2821',NULL),(NULL,'chatname',0,0,'2022-01-25 00:00:00',8,9286796,NULL,1,0,0,0,0,NULL,NULL,NULL,NULL,0,NULL,NULL,NULL,0,NULL,NULL,NULL,NULL,'id chatname 2822',NULL),(NULL,'chatname',0,0,'2022-01-04 00:00:00',2,9226786,NULL,1,0,0,0,0,NULL,NULL,NULL,NULL,0,NULL,NULL,NULL,0,NULL,NULL,NULL,NULL,'id chatname 2823',NULL),(NULL,'chatname',0,0,'2022-03-28 00:00:00',2,9235795,NULL,1,0,0,0,0,NULL,NULL,NULL,NULL,1,NULL,NULL,NULL,0,NULL,NULL,NULL,NULL,'id chatname 2824',NULL),(417,'chatname',1,1,'2022-09-20 00:00:00',12,10496608,0,1,9,1,1,0,1,NULL,NULL,1,1,NULL,4,3,0,NULL,NULL,NULL,NULL,'id chatname 2825',NULL),(NULL,'chatname',1,0,'2022-09-22 00:00:00',17,9332362,NULL,1,0,0,0,1,NULL,NULL,NULL,NULL,0,NULL,NULL,NULL,0,NULL,NULL,NULL,NULL,'id chatname 2826',NULL),(NULL,'chatname',1,0,'2022-09-22 00:00:00',1,10405520,NULL,1,0,0,0,1,NULL,NULL,NULL,NULL,0,NULL,NULL,NULL,0,NULL,NULL,NULL,NULL,'id chatname 2827',NULL),(418,'chatname',1,1,'2022-09-20 00:00:00',67,10504416,0,1,5,1,1,0,1,NULL,NULL,5,1,NULL,1,1,0,NULL,NULL,NULL,NULL,'id chatname 2828',NULL),(NULL,'chatname',0,0,'2021-11-01 00:00:00',1,9222077,NULL,1,0,0,0,0,NULL,NULL,NULL,NULL,0,NULL,NULL,NULL,0,NULL,NULL,NULL,NULL,'id chatname 2829',NULL),(NULL,'chatname',0,0,'2022-07-18 00:00:00',55,10236223,NULL,1,0,0,0,0,NULL,NULL,NULL,NULL,0,NULL,NULL,NULL,0,NULL,NULL,NULL,NULL,'id chatname 283',NULL),(419,'chatname',1,1,'2022-08-27 00:00:00',8,10323417,0,1,4,2,0,0,1,NULL,NULL,2,1,NULL,16,1,1,NULL,NULL,NULL,NULL,'id chatname 2830',NULL),(NULL,'chatname',0,0,'2022-09-22 00:00:00',20,9402883,NULL,1,0,0,0,0,NULL,NULL,NULL,NULL,0,NULL,NULL,NULL,0,NULL,NULL,NULL,NULL,'id chatname 2831',NULL),(NULL,'chatname',0,0,'2021-11-04 00:00:00',3,9221191,NULL,1,0,0,0,0,NULL,NULL,NULL,NULL,0,NULL,NULL,NULL,0,NULL,NULL,NULL,NULL,'id chatname 2832',NULL),(NULL,'chatname',0,0,'2022-02-09 00:00:00',1,9566401,NULL,1,0,0,0,0,NULL,NULL,NULL,NULL,1,NULL,NULL,NULL,0,NULL,NULL,NULL,NULL,'id chatname 2833',NULL),(420,'chatname',1,1,'2022-09-16 00:00:00',36,10470007,0,1,7,1,1,0,1,NULL,NULL,1,1,NULL,5,1,1,NULL,NULL,NULL,NULL,'id chatname 2834',NULL),(NULL,'chatname',0,0,'2022-05-03 00:00:00',5,10097683,NULL,1,0,0,0,0,NULL,NULL,NULL,NULL,0,NULL,NULL,NULL,1,NULL,NULL,NULL,NULL,'id chatname 2835',NULL),(NULL,'chatname',0,0,'2022-03-19 00:00:00',2,9178248,NULL,1,0,0,0,0,NULL,NULL,NULL,NULL,0,NULL,NULL,NULL,0,NULL,NULL,NULL,NULL,'id chatname 2836',NULL),(NULL,'chatname',0,0,'2022-05-17 00:00:00',8,9454394,NULL,1,0,0,0,0,NULL,NULL,NULL,NULL,0,NULL,NULL,NULL,0,NULL,NULL,NULL,NULL,'id chatname 2837',NULL),(NULL,'chatname',0,0,'2022-03-29 00:00:00',18,9698015,NULL,1,0,0,0,0,NULL,NULL,NULL,NULL,1,NULL,NULL,NULL,0,NULL,NULL,NULL,NULL,'id chatname 2838',NULL),(NULL,'chatname',0,0,'2022-08-18 00:00:00',16,10189804,NULL,1,0,0,0,0,NULL,NULL,NULL,NULL,0,NULL,NULL,NULL,0,NULL,NULL,NULL,NULL,'id chatname 2839',NULL),(NULL,'chatname',0,0,'2022-05-23 00:00:00',2,10134786,NULL,1,0,0,0,0,NULL,NULL,NULL,NULL,1,NULL,NULL,NULL,0,NULL,NULL,NULL,NULL,'id chatname 284',NULL),(NULL,'chatname',0,0,'2022-07-30 00:00:00',6,10264695,NULL,1,0,0,0,0,NULL,NULL,NULL,NULL,0,NULL,NULL,NULL,0,NULL,NULL,NULL,NULL,'id chatname 2840',NULL),(NULL,'chatname',0,0,'2021-12-01 00:00:00',1,9222128,NULL,1,0,0,0,0,NULL,NULL,NULL,NULL,0,NULL,NULL,NULL,0,NULL,NULL,NULL,NULL,'id chatname 2841',NULL),(NULL,'chatname',0,0,'2022-08-06 00:00:00',6,10364452,NULL,1,0,0,0,0,NULL,NULL,NULL,NULL,0,NULL,NULL,NULL,1,NULL,NULL,NULL,NULL,'id chatname 2842',NULL),(NULL,'chatname',0,0,'2022-06-29 00:00:00',4,9400214,NULL,1,0,0,0,0,NULL,NULL,NULL,NULL,0,NULL,NULL,NULL,0,NULL,NULL,NULL,NULL,'id chatname 2843',NULL),(NULL,'chatname',0,0,'2021-10-31 00:00:00',10,9308638,NULL,1,0,0,0,0,NULL,NULL,NULL,NULL,1,NULL,NULL,NULL,0,NULL,NULL,NULL,NULL,'id chatname 2844',NULL),(NULL,'chatname',0,0,'2022-05-17 00:00:00',17,10135142,NULL,1,0,0,0,0,NULL,NULL,NULL,NULL,0,NULL,NULL,NULL,0,NULL,NULL,NULL,NULL,'id chatname 2845',NULL),(NULL,'chatname',0,0,'2022-07-03 00:00:00',111,10264108,NULL,1,0,0,0,0,NULL,NULL,NULL,NULL,0,NULL,NULL,NULL,0,NULL,NULL,NULL,NULL,'id chatname 2846',NULL),(NULL,'chatname',0,0,'2021-09-18 00:00:00',1,9221599,NULL,1,0,0,0,0,NULL,NULL,NULL,NULL,1,NULL,NULL,NULL,0,NULL,NULL,NULL,NULL,'id chatname 2847',NULL),(NULL,'chatname',0,0,'2022-03-14 00:00:00',3,9593779,NULL,1,0,0,0,0,NULL,NULL,NULL,NULL,1,NULL,NULL,NULL,0,NULL,NULL,NULL,NULL,'id chatname 2848',NULL),(NULL,'chatname',0,0,'2022-09-15 00:00:00',6,10318403,NULL,1,0,0,0,0,NULL,NULL,NULL,NULL,1,NULL,NULL,NULL,0,NULL,NULL,NULL,NULL,'id chatname 2849',NULL),(NULL,'chatname',0,0,'2022-04-02 00:00:00',26,9547400,NULL,1,0,0,0,0,NULL,NULL,NULL,NULL,1,NULL,NULL,NULL,0,NULL,NULL,NULL,NULL,'id chatname 285',NULL),(NULL,'chatname',0,0,'2021-12-08 00:00:00',1,9235767,NULL,1,0,0,0,0,NULL,NULL,NULL,NULL,1,NULL,NULL,NULL,0,NULL,NULL,NULL,NULL,'id chatname 2850',NULL),(NULL,'chatname',0,0,'2021-12-10 00:00:00',1,9233372,NULL,1,0,0,0,0,NULL,NULL,NULL,NULL,1,NULL,NULL,NULL,0,NULL,NULL,NULL,NULL,'id chatname 2851',NULL),(NULL,'chatname',0,0,'2022-04-21 00:00:00',2,9868389,NULL,NULL,0,0,0,0,NULL,NULL,NULL,NULL,0,NULL,NULL,NULL,0,NULL,NULL,NULL,NULL,'id chatname 2852',NULL),(NULL,'chatname',0,0,'2021-12-15 00:00:00',7,9365487,NULL,1,0,0,0,0,NULL,NULL,NULL,NULL,0,NULL,NULL,NULL,0,NULL,NULL,NULL,NULL,'id chatname 2853',NULL),(NULL,'chatname',0,0,'2022-06-24 00:00:00',72,10238823,NULL,1,0,0,0,0,NULL,NULL,NULL,NULL,0,NULL,NULL,NULL,0,NULL,NULL,NULL,NULL,'id chatname 2854',NULL),(NULL,'chatname',0,0,'2022-01-30 00:00:00',6,9452898,NULL,1,0,0,0,0,NULL,NULL,NULL,NULL,0,NULL,NULL,NULL,0,NULL,NULL,NULL,NULL,'id chatname 2855',NULL),(NULL,'chatname',0,0,'2021-11-28 00:00:00',2,9208788,NULL,1,0,0,0,0,NULL,NULL,NULL,NULL,0,NULL,NULL,NULL,0,NULL,NULL,NULL,NULL,'id chatname 2856',NULL),(NULL,'chatname',0,0,'2022-01-20 00:00:00',1,9454245,NULL,1,0,0,0,0,NULL,NULL,NULL,NULL,0,NULL,NULL,NULL,0,NULL,NULL,NULL,NULL,'id chatname 2857',NULL),(NULL,'chatname',1,0,'2022-08-25 00:00:00',7,10359571,NULL,1,0,0,0,0,NULL,NULL,NULL,NULL,0,NULL,NULL,NULL,0,NULL,NULL,NULL,NULL,'id chatname 2858',NULL),(NULL,'chatname',0,0,'2022-01-11 00:00:00',2,9225496,NULL,1,0,0,0,0,NULL,NULL,NULL,NULL,0,NULL,NULL,NULL,0,NULL,NULL,NULL,NULL,'id chatname 2859',NULL),(NULL,'chatname',0,0,'2022-03-14 00:00:00',42,9648401,NULL,1,0,0,0,0,NULL,NULL,NULL,NULL,0,NULL,NULL,NULL,0,NULL,NULL,NULL,NULL,'id chatname 286',NULL),(421,'chatname',1,1,'2022-09-16 00:00:00',19,10464741,0,1,1,0,1,0,1,NULL,NULL,4,0,NULL,2,1,0,NULL,NULL,NULL,NULL,'id chatname 2860',NULL),(NULL,'chatname',0,0,'2021-11-17 00:00:00',6,9249352,NULL,1,0,0,0,0,NULL,NULL,NULL,NULL,0,NULL,NULL,NULL,0,NULL,NULL,NULL,NULL,'id chatname 2861',NULL),(422,'chatname',1,1,'2022-09-23 00:00:00',58,10440795,0,1,2,2,0,0,1,NULL,NULL,4,1,NULL,1,1,0,NULL,NULL,NULL,NULL,'id chatname 2862',NULL),(NULL,'chatname',0,0,'2022-01-07 00:00:00',8,9433115,NULL,1,0,0,0,0,NULL,NULL,NULL,NULL,0,NULL,NULL,NULL,0,NULL,NULL,NULL,NULL,'id chatname 2863',NULL),(NULL,'chatname',0,0,'2022-04-01 00:00:00',6,10182021,NULL,1,0,0,0,0,NULL,NULL,NULL,NULL,0,NULL,NULL,NULL,0,NULL,NULL,NULL,NULL,'id chatname 2864',NULL),(NULL,'chatname',0,0,'2022-08-25 00:00:00',7,9680626,NULL,1,0,0,0,0,NULL,NULL,NULL,NULL,0,NULL,NULL,NULL,0,NULL,NULL,NULL,NULL,'id chatname 2865',NULL),(NULL,'chatname',0,0,'2021-11-14 00:00:00',9,9338121,NULL,1,0,0,0,0,NULL,NULL,NULL,NULL,1,NULL,NULL,NULL,0,NULL,NULL,NULL,NULL,'id chatname 2866',NULL),(NULL,'chatname',0,0,'2021-12-10 00:00:00',11,9389773,NULL,1,0,0,0,0,NULL,NULL,NULL,NULL,0,NULL,NULL,NULL,0,NULL,NULL,NULL,NULL,'id chatname 2867',NULL),(NULL,'chatname',0,0,'2022-03-14 00:00:00',1,9128867,NULL,1,0,0,0,0,NULL,NULL,NULL,NULL,1,NULL,NULL,NULL,0,NULL,NULL,NULL,NULL,'id chatname 2868',NULL),(NULL,'chatname',0,0,'2022-07-01 00:00:00',12,10258404,NULL,1,0,0,0,0,NULL,NULL,NULL,NULL,0,NULL,NULL,NULL,0,NULL,NULL,NULL,NULL,'id chatname 2869',NULL),(NULL,'chatname',0,0,'2022-03-14 00:00:00',31,9567167,NULL,1,0,0,0,0,NULL,NULL,NULL,NULL,0,NULL,NULL,NULL,0,NULL,NULL,NULL,NULL,'id chatname 287',NULL),(423,'chatname',1,1,'2022-09-19 00:00:00',1,9230637,0,1,1,0,0,0,1,NULL,NULL,1,1,NULL,1,5,0,NULL,NULL,NULL,NULL,'id chatname 2870',NULL),(NULL,'chatname',0,0,'2022-08-06 00:00:00',1,10363954,NULL,1,0,0,0,0,NULL,NULL,NULL,NULL,0,NULL,NULL,NULL,0,NULL,NULL,NULL,NULL,'id chatname 2871',NULL),(NULL,'chatname',0,0,'2022-01-23 00:00:00',17,9374298,NULL,1,0,0,0,0,NULL,NULL,NULL,NULL,0,NULL,NULL,NULL,1,NULL,NULL,NULL,NULL,'id chatname 2872',NULL),(NULL,'chatname',0,0,'2022-05-06 00:00:00',19,10106365,NULL,1,0,0,0,0,NULL,NULL,NULL,NULL,0,NULL,NULL,NULL,1,NULL,NULL,NULL,NULL,'id chatname 2873',NULL),(NULL,'chatname',0,0,'2022-03-20 00:00:00',92,9214156,NULL,1,0,0,0,0,NULL,NULL,NULL,NULL,0,NULL,NULL,NULL,0,NULL,NULL,NULL,NULL,'id chatname 2874',NULL),(NULL,'chatname',0,0,'2021-11-07 00:00:00',1,9230914,NULL,1,0,0,0,0,NULL,NULL,NULL,NULL,0,NULL,NULL,NULL,0,NULL,NULL,NULL,NULL,'id chatname 2875',NULL),(NULL,'chatname',0,0,'2022-08-15 00:00:00',1,10355960,NULL,1,0,0,0,0,NULL,NULL,NULL,NULL,0,NULL,NULL,NULL,0,NULL,NULL,NULL,NULL,'id chatname 2876',NULL),(NULL,'chatname',0,0,'2022-09-20 00:00:00',6,10496793,NULL,1,0,0,0,0,NULL,NULL,NULL,NULL,0,NULL,NULL,NULL,0,NULL,NULL,NULL,NULL,'id chatname 2877',NULL),(NULL,'chatname',0,0,'2021-12-02 00:00:00',1,9229769,NULL,NULL,0,0,0,0,NULL,NULL,NULL,NULL,1,NULL,NULL,NULL,0,NULL,NULL,NULL,NULL,'id chatname 2878',NULL),(NULL,'chatname',0,0,'2022-09-23 00:00:00',13,10414575,NULL,1,0,0,0,0,NULL,NULL,NULL,NULL,0,NULL,NULL,NULL,0,NULL,NULL,NULL,NULL,'id chatname 2879',NULL),(NULL,'chatname',0,0,'2022-04-03 00:00:00',2,9828730,NULL,1,0,0,0,0,NULL,NULL,NULL,NULL,0,NULL,NULL,NULL,1,NULL,NULL,NULL,NULL,'id chatname 288',NULL),(NULL,'chatname',0,0,'2022-09-17 00:00:00',509,10489382,NULL,1,0,0,0,0,NULL,NULL,NULL,NULL,0,NULL,NULL,NULL,0,NULL,NULL,NULL,NULL,'id chatname 2880',NULL),(NULL,'chatname',0,0,'2021-05-21 00:00:00',1,9230989,NULL,1,0,0,0,0,NULL,NULL,NULL,NULL,1,NULL,NULL,NULL,0,NULL,NULL,NULL,NULL,'id chatname 2881',NULL),(NULL,'chatname',0,0,'2021-11-24 00:00:00',3,9358078,NULL,1,0,0,0,0,NULL,NULL,NULL,NULL,0,NULL,NULL,NULL,0,NULL,NULL,NULL,NULL,'id chatname 2882',NULL),(NULL,'chatname',0,0,'2021-05-02 00:00:00',6,9169756,NULL,1,0,0,0,0,NULL,NULL,NULL,NULL,1,NULL,NULL,NULL,0,NULL,NULL,NULL,NULL,'id chatname 2883',NULL),(424,'chatname',1,1,'2022-09-22 00:00:00',29,10201495,0,1,2,0,1,0,1,NULL,NULL,3,1,NULL,1,1,0,NULL,NULL,NULL,NULL,'id chatname 2884',NULL),(NULL,'chatname',0,0,'2022-09-20 00:00:00',2,10505756,NULL,1,0,0,0,0,NULL,NULL,NULL,NULL,1,NULL,NULL,NULL,0,NULL,NULL,NULL,NULL,'id chatname 2885',NULL),(NULL,'chatname',0,0,'2022-09-15 00:00:00',62,10406324,NULL,1,0,0,0,0,NULL,NULL,NULL,NULL,1,NULL,NULL,NULL,0,NULL,NULL,NULL,NULL,'id chatname 2886',NULL),(NULL,'chatname',0,0,'2022-01-13 00:00:00',1,9231299,NULL,1,0,0,0,0,NULL,NULL,NULL,NULL,0,NULL,NULL,NULL,1,NULL,NULL,NULL,NULL,'id chatname 2887',NULL),(NULL,'chatname',0,0,'2022-01-27 00:00:00',7,9452925,NULL,1,0,0,0,0,NULL,NULL,NULL,NULL,0,NULL,NULL,NULL,0,NULL,NULL,NULL,NULL,'id chatname 2888',NULL),(NULL,'chatname',0,0,'2022-09-12 00:00:00',257,10296340,NULL,1,0,0,0,0,NULL,NULL,NULL,NULL,1,NULL,NULL,NULL,1,NULL,NULL,NULL,NULL,'id chatname 2889',NULL),(NULL,'chatname',0,0,'2022-03-26 00:00:00',1,9235455,NULL,1,0,0,0,0,NULL,NULL,NULL,NULL,0,NULL,NULL,NULL,0,NULL,NULL,NULL,NULL,'id chatname 289',NULL),(NULL,'chatname',0,0,'2022-04-01 00:00:00',9,9701749,NULL,1,0,0,0,0,NULL,NULL,NULL,NULL,0,NULL,NULL,NULL,0,NULL,NULL,NULL,NULL,'id chatname 2890',NULL),(NULL,'chatname',0,0,'2022-04-23 00:00:00',1,10067738,NULL,1,0,0,0,0,NULL,NULL,NULL,NULL,0,NULL,NULL,NULL,0,NULL,NULL,NULL,NULL,'id chatname 2891',NULL),(NULL,'chatname',0,0,'2021-12-03 00:00:00',1,9373732,NULL,1,0,0,0,0,NULL,NULL,NULL,NULL,0,NULL,NULL,NULL,0,NULL,NULL,NULL,NULL,'id chatname 2892',NULL),(NULL,'chatname',0,0,'2021-10-08 00:00:00',1,9215513,NULL,1,0,0,0,0,NULL,NULL,NULL,NULL,0,NULL,NULL,NULL,0,NULL,NULL,NULL,NULL,'id chatname 2893',NULL),(NULL,'chatname',0,0,'2022-05-21 00:00:00',22,10145455,NULL,1,0,0,0,0,NULL,NULL,NULL,NULL,1,NULL,NULL,NULL,0,NULL,NULL,NULL,NULL,'id chatname 2894',NULL),(NULL,'chatname',0,0,'2021-09-19 00:00:00',1,9128287,NULL,1,0,0,0,0,NULL,NULL,NULL,NULL,0,NULL,NULL,NULL,0,NULL,NULL,NULL,NULL,'id chatname 2895',NULL),(NULL,'chatname',0,0,'2022-07-28 00:00:00',1,10331035,NULL,1,0,0,0,0,NULL,NULL,NULL,NULL,0,NULL,NULL,NULL,0,NULL,NULL,NULL,NULL,'id chatname 2896',NULL),(NULL,'chatname',0,0,'2022-05-26 00:00:00',9,10159264,NULL,1,0,0,0,0,NULL,NULL,NULL,NULL,0,NULL,NULL,NULL,0,NULL,NULL,NULL,NULL,'id chatname 2897',NULL),(NULL,'chatname',0,0,'2022-05-31 00:00:00',1,10172144,NULL,1,0,0,0,0,NULL,NULL,NULL,NULL,0,NULL,NULL,NULL,1,NULL,NULL,NULL,NULL,'id chatname 2898',NULL),(425,'chatname',1,0,'2022-09-16 00:00:00',2,9397452,NULL,1,0,0,0,1,NULL,NULL,NULL,NULL,0,NULL,NULL,NULL,1,NULL,NULL,NULL,NULL,'id chatname 2899',NULL),(NULL,'chatname',0,0,'2022-09-22 00:00:00',4,10073905,NULL,1,0,0,0,0,NULL,NULL,NULL,NULL,0,NULL,NULL,NULL,0,NULL,NULL,NULL,NULL,'id chatname 29',NULL),(NULL,'chatname',0,0,'2022-02-11 00:00:00',2,9554483,NULL,1,0,0,0,0,NULL,NULL,NULL,NULL,0,NULL,NULL,NULL,0,NULL,NULL,NULL,NULL,'id chatname 290',NULL),(NULL,'chatname',0,0,'2022-08-16 00:00:00',86,10394055,NULL,1,0,0,0,0,NULL,NULL,NULL,NULL,0,NULL,NULL,NULL,0,NULL,NULL,NULL,NULL,'id chatname 2900',NULL),(426,'chatname',1,1,'2022-08-31 00:00:00',30,10427049,0,1,1,0,0,1,1,NULL,NULL,3,1,NULL,NULL,1,0,NULL,NULL,NULL,NULL,'id chatname 2901',NULL),(NULL,'chatname',0,0,'2022-01-13 00:00:00',1,9223533,NULL,NULL,0,0,0,0,NULL,NULL,NULL,NULL,0,NULL,NULL,NULL,0,NULL,NULL,NULL,NULL,'id chatname 2902',NULL),(NULL,'chatname',0,0,'2022-04-16 00:00:00',14,9859258,NULL,1,0,0,0,0,NULL,NULL,NULL,NULL,0,NULL,NULL,NULL,0,NULL,NULL,NULL,NULL,'id chatname 2903',NULL),(NULL,'chatname',0,0,'2022-07-01 00:00:00',49,10167664,NULL,1,0,0,0,0,NULL,NULL,NULL,NULL,1,NULL,NULL,NULL,0,NULL,NULL,NULL,NULL,'id chatname 2904',NULL),(NULL,'chatname',0,0,'2022-07-03 00:00:00',105,10258529,NULL,1,0,0,0,0,NULL,NULL,NULL,NULL,1,NULL,NULL,NULL,1,NULL,NULL,NULL,NULL,'id chatname 2905',NULL),(NULL,'chatname',0,0,'2022-02-20 00:00:00',4,9366596,NULL,1,0,0,0,0,NULL,NULL,NULL,NULL,0,NULL,NULL,NULL,1,NULL,NULL,NULL,NULL,'id chatname 2906',NULL),(NULL,'chatname',0,0,'2022-03-02 00:00:00',1,9630741,NULL,NULL,0,0,0,0,NULL,NULL,NULL,NULL,0,NULL,NULL,NULL,0,NULL,NULL,NULL,NULL,'id chatname 2907',NULL),(NULL,'chatname',0,0,'2022-09-22 00:00:00',48,10489075,NULL,1,0,0,0,0,NULL,NULL,NULL,NULL,1,NULL,NULL,NULL,0,NULL,NULL,NULL,NULL,'id chatname 2908',NULL),(NULL,'chatname',0,0,'2022-07-08 00:00:00',6,9551050,NULL,1,0,0,0,0,NULL,NULL,NULL,NULL,1,NULL,NULL,NULL,0,NULL,NULL,NULL,NULL,'id chatname 2909',NULL),(NULL,'chatname',0,0,'2022-01-13 00:00:00',3,9452705,NULL,1,0,0,0,0,NULL,NULL,NULL,NULL,0,NULL,NULL,NULL,0,NULL,NULL,NULL,NULL,'id chatname 291',NULL),(NULL,'chatname',0,0,'2022-02-19 00:00:00',3,9602682,NULL,NULL,0,0,0,0,NULL,NULL,NULL,NULL,0,NULL,NULL,NULL,0,NULL,NULL,NULL,NULL,'id chatname 2910',NULL),(NULL,'chatname',0,0,'2021-12-16 00:00:00',32,9208872,NULL,1,0,0,0,0,NULL,NULL,NULL,NULL,0,NULL,NULL,NULL,0,NULL,NULL,NULL,NULL,'id chatname 2911',NULL),(NULL,'chatname',0,0,'2022-09-22 00:00:00',2,10444472,NULL,1,0,0,0,0,NULL,NULL,NULL,NULL,0,NULL,NULL,NULL,0,NULL,NULL,NULL,NULL,'id chatname 2912',NULL),(NULL,'chatname',0,0,'2022-08-18 00:00:00',72,10381585,NULL,1,0,0,0,0,NULL,NULL,NULL,NULL,1,NULL,NULL,NULL,0,NULL,NULL,NULL,NULL,'id chatname 2913',NULL),(NULL,'chatname',0,0,'2021-11-28 00:00:00',5,9355394,NULL,1,0,0,0,0,NULL,NULL,NULL,NULL,0,NULL,NULL,NULL,0,NULL,NULL,NULL,NULL,'id chatname 2914',NULL),(427,'chatname',1,1,'2022-09-09 00:00:00',5,9868854,0,1,2,0,1,0,1,NULL,NULL,1,0,NULL,3,2,0,NULL,NULL,NULL,NULL,'id chatname 2915',NULL),(NULL,'chatname',0,0,'2021-12-24 00:00:00',13,9354445,NULL,1,0,0,0,0,NULL,NULL,NULL,NULL,0,NULL,NULL,NULL,1,NULL,NULL,NULL,NULL,'id chatname 2916',NULL),(NULL,'chatname',0,0,'2022-01-19 00:00:00',1,9525009,NULL,NULL,0,0,0,0,NULL,NULL,NULL,NULL,0,NULL,NULL,NULL,0,NULL,NULL,NULL,NULL,'id chatname 2917',NULL),(NULL,'chatname',0,0,'2022-08-25 00:00:00',1,10393143,NULL,1,0,0,0,0,NULL,NULL,NULL,NULL,1,NULL,NULL,NULL,0,NULL,NULL,NULL,NULL,'id chatname 2918',NULL),(NULL,'chatname',0,0,'2022-06-11 00:00:00',2,10199964,NULL,1,0,0,0,0,NULL,NULL,NULL,NULL,0,NULL,NULL,NULL,1,NULL,NULL,NULL,NULL,'id chatname 2919',NULL),(NULL,'chatname',0,0,'2022-07-15 00:00:00',5,10242322,NULL,1,0,0,0,0,NULL,NULL,NULL,NULL,1,NULL,NULL,NULL,0,NULL,NULL,NULL,NULL,'id chatname 292',NULL),(NULL,'chatname',0,0,'2022-09-22 00:00:00',372,10506942,NULL,1,0,0,0,0,NULL,NULL,NULL,NULL,0,NULL,NULL,NULL,0,NULL,NULL,NULL,NULL,'id chatname 2920',NULL),(NULL,'chatname',0,0,'2022-03-14 00:00:00',12,9591399,NULL,1,0,0,0,0,NULL,NULL,NULL,NULL,0,NULL,NULL,NULL,1,NULL,NULL,NULL,NULL,'id chatname 2921',NULL),(NULL,'chatname',0,0,'2022-06-13 00:00:00',14,10208469,NULL,1,0,0,0,0,NULL,NULL,NULL,NULL,0,NULL,NULL,NULL,0,NULL,NULL,NULL,NULL,'id chatname 2922',NULL),(NULL,'chatname',0,0,'2022-09-23 00:00:00',164,10501130,NULL,1,0,0,0,0,NULL,NULL,NULL,NULL,1,NULL,NULL,NULL,1,NULL,NULL,NULL,NULL,'id chatname 2923',NULL),(NULL,'chatname',0,0,'2022-05-14 00:00:00',3,10223489,NULL,1,0,0,0,0,NULL,NULL,NULL,NULL,0,NULL,NULL,NULL,1,NULL,NULL,NULL,NULL,'id chatname 2924',NULL),(NULL,'chatname',0,0,'2022-09-22 00:00:00',146,10502822,NULL,1,0,0,0,0,NULL,NULL,NULL,NULL,0,NULL,NULL,NULL,0,NULL,NULL,NULL,NULL,'id chatname 2925',NULL),(NULL,'chatname',0,0,'2022-06-07 00:00:00',13,10191144,NULL,1,0,0,0,0,NULL,NULL,NULL,NULL,0,NULL,NULL,NULL,0,NULL,NULL,NULL,NULL,'id chatname 2926',NULL),(NULL,'chatname',0,0,'2022-07-03 00:00:00',7,9286808,NULL,1,0,0,0,0,NULL,NULL,NULL,NULL,1,NULL,NULL,NULL,1,NULL,NULL,NULL,NULL,'id chatname 2927',NULL),(NULL,'chatname',0,0,'2021-09-18 00:00:00',5,9131645,NULL,1,0,0,0,0,NULL,NULL,NULL,NULL,0,NULL,NULL,NULL,0,NULL,NULL,NULL,NULL,'id chatname 2928',NULL),(NULL,'chatname',0,0,'2021-10-11 00:00:00',5,9261963,NULL,1,0,0,0,0,NULL,NULL,NULL,NULL,1,NULL,NULL,NULL,0,NULL,NULL,NULL,NULL,'id chatname 2929',NULL),(NULL,'chatname',0,0,'2022-08-01 00:00:00',1,9663250,NULL,1,0,0,0,0,NULL,NULL,NULL,NULL,0,NULL,NULL,NULL,1,NULL,NULL,NULL,NULL,'id chatname 293',NULL),(NULL,'chatname',0,0,'2022-03-21 00:00:00',1,9660206,NULL,1,0,0,0,0,NULL,NULL,NULL,NULL,0,NULL,NULL,NULL,0,NULL,NULL,NULL,NULL,'id chatname 2930',NULL),(NULL,'chatname',0,0,'2021-11-03 00:00:00',5,9288004,NULL,1,0,0,0,0,NULL,NULL,NULL,NULL,0,NULL,NULL,NULL,0,NULL,NULL,NULL,NULL,'id chatname 2931',NULL),(428,'chatname',1,1,'2022-09-11 00:00:00',19,10147077,0,1,8,2,1,0,1,NULL,NULL,2,0,NULL,8,NULL,0,NULL,NULL,NULL,NULL,'id chatname 2932',NULL),(NULL,'chatname',0,0,'2022-07-21 00:00:00',302,10232646,NULL,1,0,0,0,0,NULL,NULL,NULL,NULL,0,NULL,NULL,NULL,0,NULL,NULL,NULL,NULL,'id chatname 2933',NULL),(NULL,'chatname',0,0,'2021-09-29 00:00:00',1,9217416,NULL,1,0,0,0,0,NULL,NULL,NULL,NULL,0,NULL,NULL,NULL,0,NULL,NULL,NULL,NULL,'id chatname 2934',NULL),(NULL,'chatname',0,0,'2022-08-04 00:00:00',1,9235040,NULL,1,0,0,0,0,NULL,NULL,NULL,NULL,0,NULL,NULL,NULL,0,NULL,NULL,NULL,NULL,'id chatname 2935',NULL),(430,'chatname',1,1,'2022-09-22 00:00:00',2,10356049,0,1,1,0,0,0,1,NULL,NULL,1,1,NULL,1,1,0,NULL,NULL,NULL,NULL,'id chatname 2936',NULL),(NULL,'chatname',0,0,'2022-01-13 00:00:00',3,9443330,NULL,1,0,0,0,0,NULL,NULL,NULL,NULL,0,NULL,NULL,NULL,0,NULL,NULL,NULL,NULL,'id chatname 2937',NULL),(NULL,'chatname',0,0,'2022-05-17 00:00:00',2,10131155,NULL,1,0,0,0,0,NULL,NULL,NULL,NULL,0,NULL,NULL,NULL,0,NULL,NULL,NULL,NULL,'id chatname 2938',NULL),(NULL,'chatname',0,0,'2022-09-22 00:00:00',82,10492375,NULL,1,0,0,0,0,NULL,NULL,NULL,NULL,0,NULL,NULL,NULL,0,NULL,NULL,NULL,NULL,'id chatname 2939',NULL),(447,'chatname',1,1,'2022-09-22 00:00:00',16,10502710,0,1,2,0,0,0,1,NULL,NULL,1,0,NULL,NULL,NULL,1,NULL,NULL,NULL,NULL,'id chatname 294',NULL),(NULL,'chatname',0,0,'2021-11-05 00:00:00',10,9321722,NULL,1,0,0,0,0,NULL,NULL,NULL,NULL,0,NULL,NULL,NULL,0,NULL,NULL,NULL,NULL,'id chatname 2940',NULL),(NULL,'chatname',0,0,'2022-03-31 00:00:00',2,9225736,NULL,NULL,0,0,0,0,NULL,NULL,NULL,NULL,0,NULL,NULL,NULL,0,NULL,NULL,NULL,NULL,'id chatname 2941',NULL),(431,'chatname',1,1,'2022-09-20 00:00:00',90,10441107,0,1,13,0,0,1,1,NULL,NULL,2,0,NULL,NULL,1,0,NULL,NULL,NULL,NULL,'id chatname 2942',NULL),(NULL,'chatname',0,0,'2021-11-26 00:00:00',3,9221124,NULL,1,0,0,0,0,NULL,NULL,NULL,NULL,0,NULL,NULL,NULL,0,NULL,NULL,NULL,NULL,'id chatname 2943',NULL),(432,'chatname',1,1,'2022-09-22 00:00:00',18,10392698,0,1,5,0,0,1,1,NULL,NULL,1,0,NULL,2,1,0,NULL,NULL,NULL,NULL,'id chatname 2944',NULL),(NULL,'chatname',0,0,'2022-09-22 00:00:00',14,10508979,NULL,1,0,0,0,0,NULL,NULL,NULL,NULL,0,NULL,NULL,NULL,0,NULL,NULL,NULL,NULL,'id chatname 2945',NULL),(NULL,'chatname',0,0,'2022-09-23 00:00:00',3,10500954,NULL,1,0,0,0,0,NULL,NULL,NULL,NULL,1,NULL,NULL,NULL,0,NULL,NULL,NULL,NULL,'id chatname 2946',NULL),(NULL,'chatname',0,0,'2022-09-22 00:00:00',1673,10507397,NULL,1,0,0,0,0,NULL,NULL,NULL,NULL,1,NULL,NULL,NULL,0,NULL,NULL,NULL,NULL,'id chatname 2947',NULL),(NULL,'chatname',0,0,'2022-01-15 00:00:00',1,9455427,NULL,1,0,0,0,0,NULL,NULL,NULL,NULL,0,NULL,NULL,NULL,0,NULL,NULL,NULL,NULL,'id chatname 2948',NULL),(NULL,'chatname',0,0,'2021-11-24 00:00:00',1,9233060,NULL,1,0,0,0,0,NULL,NULL,NULL,NULL,0,NULL,NULL,NULL,0,NULL,NULL,NULL,NULL,'id chatname 2949',NULL),(NULL,'chatname',0,0,'2022-09-23 00:00:00',3,9439479,NULL,1,0,0,0,0,NULL,NULL,NULL,NULL,0,NULL,NULL,NULL,0,NULL,NULL,NULL,NULL,'id chatname 295',NULL),(NULL,'chatname',0,0,'2021-12-02 00:00:00',5,9373293,NULL,1,0,0,0,0,NULL,NULL,NULL,NULL,0,NULL,NULL,NULL,0,NULL,NULL,NULL,NULL,'id chatname 2950',NULL),(NULL,'chatname',0,0,'2022-04-21 00:00:00',12,9868242,NULL,1,0,0,0,0,NULL,NULL,NULL,NULL,0,NULL,NULL,NULL,0,NULL,NULL,NULL,NULL,'id chatname 2951',NULL),(NULL,'chatname',0,0,'2022-08-10 00:00:00',4,10371078,NULL,1,0,0,0,0,NULL,NULL,NULL,NULL,1,NULL,NULL,NULL,0,NULL,NULL,NULL,NULL,'id chatname 2952',NULL),(NULL,'chatname',0,0,'2022-03-14 00:00:00',1,9221422,NULL,1,0,0,0,0,NULL,NULL,NULL,NULL,1,NULL,NULL,NULL,0,NULL,NULL,NULL,NULL,'id chatname 2953',NULL),(NULL,'chatname',0,0,'2022-06-09 00:00:00',5,10199011,NULL,1,0,0,0,0,NULL,NULL,NULL,NULL,0,NULL,NULL,NULL,1,NULL,NULL,NULL,NULL,'id chatname 2954',NULL),(NULL,'chatname',0,0,'2021-12-27 00:00:00',1,9397401,NULL,1,0,0,0,0,NULL,NULL,NULL,NULL,0,NULL,NULL,NULL,0,NULL,NULL,NULL,NULL,'id chatname 2955',NULL),(NULL,'chatname',0,0,'2021-11-20 00:00:00',2,9211674,NULL,1,0,0,0,0,NULL,NULL,NULL,NULL,0,NULL,NULL,NULL,0,NULL,NULL,NULL,NULL,'id chatname 2956',NULL),(NULL,'chatname',0,0,'2022-09-22 00:00:00',27,10507286,NULL,1,0,0,0,0,NULL,NULL,NULL,NULL,0,NULL,NULL,NULL,0,NULL,NULL,NULL,NULL,'id chatname 2957',NULL),(NULL,'chatname',0,0,'2021-11-07 00:00:00',4,9229282,NULL,1,0,0,0,0,NULL,NULL,NULL,NULL,0,NULL,NULL,NULL,0,NULL,NULL,NULL,NULL,'id chatname 2958',NULL),(NULL,'chatname',0,0,'2022-09-11 00:00:00',81,10475078,NULL,1,0,0,0,0,NULL,NULL,NULL,NULL,0,NULL,NULL,NULL,0,NULL,NULL,NULL,NULL,'id chatname 2959',NULL),(NULL,'chatname',0,0,'2021-11-06 00:00:00',2,9234823,NULL,1,0,0,0,0,NULL,NULL,NULL,NULL,0,NULL,NULL,NULL,0,NULL,NULL,NULL,NULL,'id chatname 296',NULL),(NULL,'chatname',0,0,'2022-09-20 00:00:00',48,10491135,NULL,1,0,0,0,0,NULL,NULL,NULL,NULL,0,NULL,NULL,NULL,0,NULL,NULL,NULL,NULL,'id chatname 2960',NULL),(NULL,'chatname',0,0,'2021-09-23 00:00:00',7,9218925,NULL,1,0,0,0,0,NULL,NULL,NULL,NULL,0,NULL,NULL,NULL,0,NULL,NULL,NULL,NULL,'id chatname 2961',NULL),(NULL,'chatname',0,0,'2022-05-14 00:00:00',2,10126549,NULL,1,0,0,0,0,NULL,NULL,NULL,NULL,0,NULL,NULL,NULL,0,NULL,NULL,NULL,NULL,'id chatname 2962',NULL),(NULL,'chatname',0,0,'2022-09-20 00:00:00',2,10136973,NULL,1,0,0,0,0,NULL,NULL,NULL,NULL,0,NULL,NULL,NULL,0,NULL,NULL,NULL,NULL,'id chatname 2963',NULL),(NULL,'chatname',0,0,'2021-05-01 00:00:00',1,9232131,NULL,1,0,0,0,0,NULL,NULL,NULL,NULL,1,NULL,NULL,NULL,0,NULL,NULL,NULL,NULL,'id chatname 2964',NULL),(NULL,'chatname',0,0,'2022-09-05 00:00:00',13,10453209,NULL,1,0,0,0,0,NULL,NULL,NULL,NULL,0,NULL,NULL,NULL,0,NULL,NULL,NULL,NULL,'id chatname 2965',NULL),(433,'chatname',1,1,'2022-09-06 00:00:00',2,10450341,0,1,1,1,0,0,1,NULL,NULL,1,0,NULL,5,3,0,NULL,NULL,NULL,NULL,'id chatname 2966',NULL),(NULL,'chatname',0,0,'2021-06-28 00:00:00',2,9366563,NULL,1,0,0,0,0,NULL,NULL,NULL,NULL,1,NULL,NULL,NULL,0,NULL,NULL,NULL,NULL,'id chatname 2967',NULL),(NULL,'chatname',0,0,'2021-10-29 00:00:00',1,9308839,NULL,1,0,0,0,0,NULL,NULL,NULL,NULL,0,NULL,NULL,NULL,0,NULL,NULL,NULL,NULL,'id chatname 2968',NULL),(NULL,'chatname',0,0,'2022-03-14 00:00:00',22,9379845,NULL,1,0,0,0,0,NULL,NULL,NULL,NULL,0,NULL,NULL,NULL,0,NULL,NULL,NULL,NULL,'id chatname 2969',NULL),(NULL,'chatname',0,0,'2022-03-14 00:00:00',7,9660752,NULL,NULL,0,0,0,0,NULL,NULL,NULL,NULL,0,NULL,NULL,NULL,0,NULL,NULL,NULL,NULL,'id chatname 297',NULL),(NULL,'chatname',0,0,'2021-11-02 00:00:00',1,9135281,NULL,1,0,0,0,0,NULL,NULL,NULL,NULL,1,NULL,NULL,NULL,0,NULL,NULL,NULL,NULL,'id chatname 2970',NULL),(434,'chatname',1,1,'2022-09-18 00:00:00',2,9233042,0,1,13,0,0,1,1,NULL,NULL,1,0,NULL,32,1,0,NULL,NULL,NULL,NULL,'id chatname 2971',NULL),(435,'chatname',1,1,'2022-09-21 00:00:00',1,9235802,0,1,7,1,0,1,1,NULL,NULL,1,0,NULL,13,1,0,NULL,NULL,1,NULL,'id chatname 2972',NULL),(NULL,'chatname',0,0,'2022-08-05 00:00:00',11,10362543,NULL,1,0,0,0,0,NULL,NULL,NULL,NULL,0,NULL,NULL,NULL,0,NULL,NULL,NULL,NULL,'id chatname 2973',NULL),(NULL,'chatname',0,0,'2021-10-15 00:00:00',1,9126905,NULL,1,0,0,0,0,NULL,NULL,NULL,NULL,0,NULL,NULL,NULL,0,NULL,NULL,NULL,NULL,'id chatname 2974',NULL),(NULL,'chatname',0,0,'2021-07-28 00:00:00',1,9220787,NULL,1,0,0,0,0,NULL,NULL,NULL,NULL,1,NULL,NULL,NULL,0,NULL,NULL,NULL,NULL,'id chatname 2975',NULL),(436,'chatname',1,1,'2022-09-11 00:00:00',2,10410105,1,1,5,0,0,1,1,NULL,NULL,1,1,NULL,15,NULL,0,NULL,NULL,NULL,NULL,'id chatname 2976',NULL),(NULL,'chatname',0,0,'2021-12-22 00:00:00',9,9409990,NULL,1,0,0,0,0,NULL,NULL,NULL,NULL,0,NULL,NULL,NULL,0,NULL,NULL,NULL,NULL,'id chatname 2977',NULL),(NULL,'chatname',0,0,'2022-08-19 00:00:00',12,10289588,NULL,1,0,0,0,0,NULL,NULL,NULL,NULL,1,NULL,NULL,NULL,0,NULL,NULL,NULL,NULL,'id chatname 2978',NULL),(NULL,'chatname',0,0,'2022-05-23 00:00:00',3,10141122,NULL,1,0,0,0,0,NULL,NULL,NULL,NULL,0,NULL,NULL,NULL,0,NULL,NULL,NULL,NULL,'id chatname 2979',NULL),(460,'chatname',1,1,'2022-08-31 00:00:00',9,10105521,0,1,1,0,0,0,1,NULL,NULL,1,1,NULL,1,1,0,NULL,NULL,NULL,NULL,'id chatname 298',NULL),(NULL,'chatname',0,0,'2022-05-02 00:00:00',5,10207528,NULL,1,0,0,0,0,NULL,NULL,NULL,NULL,1,NULL,NULL,NULL,0,NULL,NULL,NULL,NULL,'id chatname 2980',NULL),(NULL,'chatname',0,0,'2022-03-18 00:00:00',2,9451538,NULL,1,0,0,0,0,NULL,NULL,NULL,NULL,0,NULL,NULL,NULL,1,NULL,NULL,NULL,NULL,'id chatname 2981',NULL),(437,'chatname',1,1,'2022-09-21 00:00:00',92,10492947,0,1,13,1,0,1,1,NULL,NULL,5,0,NULL,20,2,0,NULL,NULL,NULL,NULL,'id chatname 2982',NULL),(NULL,'chatname',0,0,'2022-05-26 00:00:00',9,10157477,NULL,1,0,0,0,0,NULL,NULL,NULL,NULL,0,NULL,NULL,NULL,1,NULL,NULL,NULL,NULL,'id chatname 2983',NULL),(NULL,'chatname',0,0,'2021-10-26 00:00:00',1,9211110,NULL,NULL,0,0,0,0,NULL,NULL,NULL,NULL,0,NULL,NULL,NULL,0,NULL,NULL,NULL,NULL,'id chatname 2984',NULL),(NULL,'chatname',0,0,'2022-06-08 00:00:00',7,10174413,NULL,1,0,0,0,0,NULL,NULL,NULL,NULL,0,NULL,NULL,NULL,0,NULL,NULL,NULL,NULL,'id chatname 2985',NULL),(NULL,'chatname',0,0,'2022-07-21 00:00:00',1,10313327,NULL,1,0,0,0,0,NULL,NULL,NULL,NULL,1,NULL,NULL,NULL,0,NULL,NULL,NULL,NULL,'id chatname 2986',NULL),(NULL,'chatname',0,0,'2022-09-11 00:00:00',9,10230827,NULL,1,0,0,0,0,NULL,NULL,NULL,NULL,1,NULL,NULL,NULL,0,NULL,NULL,NULL,NULL,'id chatname 2987',NULL),(NULL,'chatname',0,0,'2021-12-19 00:00:00',3,9334772,NULL,1,0,0,0,0,NULL,NULL,NULL,NULL,0,NULL,NULL,NULL,0,NULL,NULL,NULL,NULL,'id chatname 2988',NULL),(NULL,'chatname',0,0,'2022-09-22 00:00:00',5,10424600,NULL,1,0,0,0,0,NULL,NULL,NULL,NULL,0,NULL,NULL,NULL,0,NULL,NULL,NULL,NULL,'id chatname 2989',NULL),(NULL,'chatname',0,0,'2022-02-21 00:00:00',5,9607127,NULL,1,0,0,0,0,NULL,NULL,NULL,NULL,0,NULL,NULL,NULL,0,NULL,NULL,NULL,NULL,'id chatname 299',NULL),(NULL,'chatname',0,0,'2021-12-18 00:00:00',5,9229498,NULL,1,0,0,0,0,NULL,NULL,NULL,NULL,0,NULL,NULL,NULL,1,NULL,NULL,NULL,NULL,'id chatname 2990',NULL),(NULL,'chatname',0,0,'2022-07-30 00:00:00',16,10259959,NULL,1,0,0,0,0,NULL,NULL,NULL,NULL,1,NULL,NULL,NULL,0,NULL,NULL,NULL,NULL,'id chatname 2991',NULL),(438,'chatname',1,1,'2022-09-20 00:00:00',97,10470081,0,1,1,0,0,0,1,NULL,NULL,4,1,NULL,1,1,0,NULL,NULL,NULL,NULL,'id chatname 2992',NULL),(NULL,'chatname',0,0,'2022-09-20 00:00:00',23,10197389,NULL,1,0,0,0,0,NULL,NULL,NULL,NULL,1,NULL,NULL,NULL,1,NULL,NULL,NULL,NULL,'id chatname 2993',NULL),(NULL,'chatname',0,0,'2022-08-04 00:00:00',2,10358966,NULL,1,0,0,0,0,NULL,NULL,NULL,NULL,0,NULL,NULL,NULL,0,NULL,NULL,NULL,NULL,'id chatname 2994',NULL),(NULL,'chatname',0,0,'2022-03-14 00:00:00',16,9184554,NULL,1,0,0,0,0,NULL,NULL,NULL,NULL,1,NULL,NULL,NULL,0,NULL,NULL,NULL,NULL,'id chatname 2995',NULL),(NULL,'chatname',0,0,'2022-09-22 00:00:00',81,10501210,NULL,1,0,0,0,0,NULL,NULL,NULL,NULL,0,NULL,NULL,NULL,1,NULL,NULL,NULL,NULL,'id chatname 2996',NULL),(NULL,'chatname',0,0,'2022-03-14 00:00:00',2,9231907,NULL,1,0,0,0,0,NULL,NULL,NULL,NULL,1,NULL,NULL,NULL,1,NULL,NULL,NULL,NULL,'id chatname 2997',NULL),(NULL,'chatname',0,0,'2022-05-23 00:00:00',2,9697915,NULL,1,0,0,0,0,NULL,NULL,NULL,NULL,0,NULL,NULL,NULL,0,NULL,NULL,NULL,NULL,'id chatname 2998',NULL),(NULL,'chatname',0,0,'2022-03-14 00:00:00',1,9189932,NULL,1,0,0,0,0,NULL,NULL,NULL,NULL,0,NULL,NULL,NULL,0,NULL,NULL,NULL,NULL,'id chatname 2999',NULL),(NULL,'chatname',1,0,'2022-09-05 00:00:00',97,10442062,NULL,1,0,0,0,0,NULL,NULL,NULL,NULL,0,NULL,NULL,NULL,0,NULL,NULL,NULL,NULL,'id chatname 3',NULL),(NULL,'chatname',0,0,'2022-08-01 00:00:00',2,10347012,NULL,1,0,0,0,0,NULL,NULL,NULL,NULL,0,NULL,NULL,NULL,0,NULL,NULL,NULL,NULL,'id chatname 30',NULL),(NULL,'chatname',0,0,'2022-03-14 00:00:00',4,9551472,NULL,1,0,0,0,0,NULL,NULL,NULL,NULL,0,NULL,NULL,NULL,0,NULL,NULL,NULL,NULL,'id chatname 300',NULL),(NULL,'chatname',0,0,'2022-01-13 00:00:00',13,9447441,NULL,1,0,0,0,0,NULL,NULL,NULL,NULL,1,NULL,NULL,NULL,0,NULL,NULL,NULL,NULL,'id chatname 3000',NULL),(439,'chatname',1,1,'2022-09-22 00:00:00',6,10324604,1,1,7,1,0,0,14,NULL,NULL,1,0,NULL,18,18,0,NULL,NULL,NULL,NULL,'id chatname 3001',NULL),(NULL,'chatname',0,0,'2022-06-20 00:00:00',1,9125805,NULL,NULL,0,0,0,0,NULL,NULL,NULL,NULL,0,NULL,NULL,NULL,0,NULL,NULL,NULL,NULL,'id chatname 3002',NULL),(NULL,'chatname',0,0,'2022-06-15 00:00:00',1,9235707,NULL,1,0,0,0,0,NULL,NULL,NULL,NULL,0,NULL,NULL,NULL,0,NULL,NULL,NULL,NULL,'id chatname 3003',NULL),(NULL,'chatname',0,0,'2021-11-07 00:00:00',4,9233448,NULL,1,0,0,0,0,NULL,NULL,NULL,NULL,1,NULL,NULL,NULL,0,NULL,NULL,NULL,NULL,'id chatname 3004',NULL),(NULL,'chatname',0,0,'2022-06-16 00:00:00',3,10218224,NULL,1,0,0,0,0,NULL,NULL,NULL,NULL,0,NULL,NULL,NULL,0,NULL,NULL,NULL,NULL,'id chatname 3005',NULL),(NULL,'chatname',1,0,'2022-09-07 00:00:00',4,10129977,NULL,1,0,0,0,0,NULL,NULL,NULL,NULL,0,NULL,NULL,NULL,0,NULL,NULL,NULL,NULL,'id chatname 3006',NULL),(NULL,'chatname',0,0,'2021-10-17 00:00:00',1,9288020,NULL,1,0,0,0,0,NULL,NULL,NULL,NULL,0,NULL,NULL,NULL,0,NULL,NULL,NULL,NULL,'id chatname 3007',NULL),(NULL,'chatname',0,0,'2022-03-04 00:00:00',39,9307477,NULL,1,0,0,0,0,NULL,NULL,NULL,NULL,0,NULL,NULL,NULL,0,NULL,NULL,NULL,NULL,'id chatname 3008',NULL),(NULL,'chatname',0,0,'2022-03-14 00:00:00',1,9397793,NULL,1,0,0,0,0,NULL,NULL,NULL,NULL,0,NULL,NULL,NULL,0,NULL,NULL,NULL,NULL,'id chatname 3009',NULL),(NULL,'chatname',0,0,'2022-08-31 00:00:00',3,10437273,NULL,1,0,0,0,0,NULL,NULL,NULL,NULL,0,NULL,NULL,NULL,1,NULL,NULL,NULL,NULL,'id chatname 301',NULL),(NULL,'chatname',0,0,'2022-08-30 00:00:00',8,10417722,NULL,1,0,0,0,0,NULL,NULL,NULL,NULL,0,NULL,NULL,NULL,0,NULL,NULL,NULL,NULL,'id chatname 3010',NULL),(NULL,'chatname',0,0,'2022-09-20 00:00:00',3,9230072,NULL,1,0,0,0,0,NULL,NULL,NULL,NULL,0,NULL,NULL,NULL,1,NULL,NULL,NULL,NULL,'id chatname 3011',NULL),(NULL,'chatname',0,0,'2022-04-06 00:00:00',8,9835716,NULL,1,0,0,0,0,NULL,NULL,NULL,NULL,1,NULL,NULL,NULL,0,NULL,NULL,NULL,NULL,'id chatname 3012',NULL),(NULL,'chatname',0,0,'2022-01-14 00:00:00',9,9272572,NULL,1,0,0,0,0,NULL,NULL,NULL,NULL,0,NULL,NULL,NULL,0,NULL,NULL,NULL,NULL,'id chatname 3013',NULL),(NULL,'chatname',0,0,'2022-08-21 00:00:00',1,10406811,NULL,1,0,0,0,0,NULL,NULL,NULL,NULL,0,NULL,NULL,NULL,0,NULL,NULL,NULL,NULL,'id chatname 3014',NULL),(440,'chatname',1,1,'2022-09-13 00:00:00',26,10436174,0,1,3,0,1,0,1,NULL,NULL,1,0,NULL,11,1,0,NULL,NULL,NULL,NULL,'id chatname 3015',NULL),(NULL,'chatname',1,1,'2022-09-22 00:00:00',6,10479630,0,1,1,0,0,0,1,NULL,NULL,2,1,NULL,NULL,2,0,NULL,NULL,NULL,NULL,'id chatname 3016',NULL),(NULL,'chatname',0,0,'2022-07-02 00:00:00',424,10262670,NULL,1,0,0,0,0,NULL,NULL,NULL,NULL,0,NULL,NULL,NULL,1,NULL,NULL,NULL,NULL,'id chatname 3017',NULL),(NULL,'chatname',0,0,'2022-06-20 00:00:00',1,10229176,NULL,1,0,0,0,0,NULL,NULL,NULL,NULL,0,NULL,NULL,NULL,0,NULL,NULL,NULL,NULL,'id chatname 3018',NULL),(441,'chatname',1,1,'2022-09-06 00:00:00',1,9245979,0,1,7,0,0,1,1,NULL,NULL,1,0,NULL,4,NULL,0,NULL,NULL,NULL,NULL,'id chatname 3019',NULL),(NULL,'chatname',0,0,'2022-03-10 00:00:00',1,9652517,NULL,1,0,0,0,0,NULL,NULL,NULL,NULL,0,NULL,NULL,NULL,0,NULL,NULL,NULL,NULL,'id chatname 302',NULL),(NULL,'chatname',0,0,'2021-11-28 00:00:00',2,9307966,NULL,1,0,0,0,0,NULL,NULL,NULL,NULL,0,NULL,NULL,NULL,0,NULL,NULL,NULL,NULL,'id chatname 3020',NULL),(NULL,'chatname',0,0,'2022-03-14 00:00:00',13,9549264,NULL,1,0,0,0,0,NULL,NULL,NULL,NULL,0,NULL,NULL,NULL,1,NULL,NULL,NULL,NULL,'id chatname 3021',NULL),(NULL,'chatname',1,0,'2022-09-13 00:00:00',17,10461066,NULL,1,0,0,0,0,NULL,NULL,NULL,NULL,0,NULL,NULL,NULL,0,NULL,NULL,NULL,NULL,'id chatname 3022',NULL),(442,'chatname',1,1,'2022-09-23 00:00:00',42,10502971,0,1,1,1,0,0,1,NULL,NULL,2,0,NULL,NULL,2,0,NULL,NULL,NULL,NULL,'id chatname 3023',NULL),(NULL,'chatname',0,0,'2022-03-14 00:00:00',2,9451597,NULL,1,0,0,0,0,NULL,NULL,NULL,NULL,0,NULL,NULL,NULL,0,NULL,NULL,NULL,NULL,'id chatname 3024',NULL),(NULL,'chatname',1,0,'2022-09-08 00:00:00',35,10463113,NULL,1,0,0,0,0,NULL,NULL,NULL,NULL,0,NULL,NULL,NULL,0,NULL,NULL,NULL,NULL,'id chatname 3025',NULL),(NULL,'chatname',0,0,'2022-01-05 00:00:00',7,9423308,NULL,1,0,0,0,0,NULL,NULL,NULL,NULL,0,NULL,NULL,NULL,0,NULL,NULL,NULL,NULL,'id chatname 3026',NULL),(NULL,'chatname',0,0,'2022-03-29 00:00:00',11,9689140,NULL,1,0,0,0,0,NULL,NULL,NULL,NULL,0,NULL,NULL,NULL,1,NULL,NULL,NULL,NULL,'id chatname 3027',NULL),(NULL,'chatname',0,0,'2022-03-20 00:00:00',7,9677640,NULL,1,0,0,0,0,NULL,NULL,NULL,NULL,0,NULL,NULL,NULL,0,NULL,NULL,NULL,NULL,'id chatname 3028',NULL),(443,'chatname',1,1,'2022-09-12 00:00:00',4,10131123,0,1,2,0,1,0,1,NULL,NULL,1,1,NULL,NULL,2,1,NULL,NULL,NULL,NULL,'id chatname 3029',NULL),(467,'chatname',1,1,'2022-09-07 00:00:00',5,9453055,0,1,2,0,1,0,1,NULL,NULL,4,0,NULL,6,1,0,NULL,NULL,NULL,NULL,'id chatname 303',NULL),(NULL,'chatname',0,0,'2022-08-23 00:00:00',6,10409212,NULL,1,0,0,0,0,NULL,NULL,NULL,NULL,0,NULL,NULL,NULL,1,NULL,NULL,NULL,NULL,'id chatname 3030',NULL),(NULL,'chatname',0,0,'2022-04-01 00:00:00',8,9221051,NULL,1,0,0,0,0,NULL,NULL,NULL,NULL,0,NULL,NULL,NULL,0,NULL,NULL,NULL,NULL,'id chatname 3031',NULL),(NULL,'chatname',0,0,'2022-09-20 00:00:00',5,9527455,NULL,1,0,0,0,0,NULL,NULL,NULL,NULL,0,NULL,NULL,NULL,1,NULL,NULL,NULL,NULL,'id chatname 3032',NULL),(NULL,'chatname',0,0,'2022-06-19 00:00:00',9,10163268,NULL,1,0,0,0,0,NULL,NULL,NULL,NULL,0,NULL,NULL,NULL,0,NULL,NULL,NULL,NULL,'id chatname 3033',NULL),(NULL,'chatname',0,0,'2021-10-10 00:00:00',1,9132797,NULL,1,0,0,0,0,NULL,NULL,NULL,NULL,0,NULL,NULL,NULL,0,NULL,NULL,NULL,NULL,'id chatname 3034',NULL),(NULL,'chatname',0,0,'2022-01-05 00:00:00',2,9425087,NULL,1,0,0,0,0,NULL,NULL,NULL,NULL,0,NULL,NULL,NULL,0,NULL,NULL,NULL,NULL,'id chatname 3035',NULL),(NULL,'chatname',0,0,'2022-03-14 00:00:00',1,9213050,NULL,1,0,0,0,0,NULL,NULL,NULL,NULL,0,NULL,NULL,NULL,0,NULL,NULL,NULL,NULL,'id chatname 3036',NULL),(NULL,'chatname',0,0,'2022-04-02 00:00:00',2,9281094,NULL,1,0,0,0,0,NULL,NULL,NULL,NULL,0,NULL,NULL,NULL,0,NULL,NULL,NULL,NULL,'id chatname 3037',NULL),(NULL,'chatname',0,0,'2022-08-13 00:00:00',3,10384915,NULL,1,0,0,0,0,NULL,NULL,NULL,NULL,0,NULL,NULL,NULL,0,NULL,NULL,NULL,NULL,'id chatname 3038',NULL),(NULL,'chatname',0,0,'2022-09-07 00:00:00',3,9226798,NULL,1,0,0,0,0,NULL,NULL,NULL,NULL,0,NULL,NULL,NULL,0,NULL,NULL,NULL,NULL,'id chatname 3039',NULL),(NULL,'chatname',0,0,'2022-03-14 00:00:00',3,9336898,NULL,1,0,0,0,0,NULL,NULL,NULL,NULL,1,NULL,NULL,NULL,0,NULL,NULL,NULL,NULL,'id chatname 304',NULL),(NULL,'chatname',0,0,'2022-09-21 00:00:00',3,10445441,NULL,1,0,0,0,0,NULL,NULL,NULL,NULL,1,NULL,NULL,NULL,0,NULL,NULL,NULL,NULL,'id chatname 3040',NULL),(444,'chatname',1,1,'2022-09-12 00:00:00',2,9235360,0,1,10,1,0,1,1,NULL,NULL,1,0,NULL,8,1,1,NULL,NULL,NULL,NULL,'id chatname 3041',NULL),(NULL,'chatname',0,0,'2022-09-07 00:00:00',2,9837646,NULL,1,0,0,0,0,NULL,NULL,NULL,NULL,1,NULL,NULL,NULL,0,NULL,NULL,NULL,NULL,'id chatname 3042',NULL),(NULL,'chatname',0,0,'2022-03-14 00:00:00',7,9627803,NULL,1,0,0,0,0,NULL,NULL,NULL,NULL,0,NULL,NULL,NULL,0,NULL,NULL,NULL,NULL,'id chatname 3043',NULL),(NULL,'chatname',0,0,'2022-03-14 00:00:00',4,9644692,NULL,1,0,0,0,0,NULL,NULL,NULL,NULL,0,NULL,NULL,NULL,0,NULL,NULL,NULL,NULL,'id chatname 3044',NULL),(NULL,'chatname',0,0,'2022-09-11 00:00:00',90,10470986,NULL,1,0,0,0,0,NULL,NULL,NULL,NULL,0,NULL,NULL,NULL,0,NULL,NULL,NULL,NULL,'id chatname 3045',NULL),(NULL,'chatname',0,0,'2022-08-03 00:00:00',2,10314917,NULL,1,0,0,0,0,NULL,NULL,NULL,NULL,1,NULL,NULL,NULL,0,NULL,NULL,NULL,NULL,'id chatname 3046',NULL),(NULL,'chatname',0,0,'2022-09-20 00:00:00',32,10495056,NULL,1,0,0,0,0,NULL,NULL,NULL,NULL,0,NULL,NULL,NULL,0,NULL,NULL,NULL,NULL,'id chatname 3047',NULL),(445,'chatname',1,1,'2022-09-21 00:00:00',47,10452311,0,1,5,0,0,1,1,NULL,NULL,1,1,NULL,NULL,1,0,NULL,NULL,NULL,NULL,'id chatname 3048',NULL),(NULL,'chatname',0,0,'2022-07-08 00:00:00',1,10278913,NULL,1,0,0,0,0,NULL,NULL,NULL,NULL,0,NULL,NULL,NULL,0,NULL,NULL,NULL,NULL,'id chatname 3049',NULL),(NULL,'chatname',0,0,'2022-08-09 00:00:00',6,9530427,NULL,1,0,0,0,0,NULL,NULL,NULL,NULL,0,NULL,NULL,NULL,0,NULL,NULL,NULL,NULL,'id chatname 305',NULL),(NULL,'chatname',0,0,'2022-04-19 00:00:00',8,9686702,NULL,1,0,0,0,0,NULL,NULL,NULL,NULL,0,NULL,NULL,NULL,0,NULL,NULL,NULL,NULL,'id chatname 3050',NULL),(NULL,'chatname',0,0,'2022-09-23 00:00:00',34,10502640,NULL,1,0,0,0,0,NULL,NULL,NULL,NULL,0,NULL,NULL,NULL,0,NULL,NULL,NULL,NULL,'id chatname 3051',NULL),(446,'chatname',1,1,'2022-09-01 00:00:00',3,9570195,0,1,1,0,0,0,1,NULL,NULL,1,1,NULL,1,2,0,NULL,NULL,NULL,NULL,'id chatname 3052',NULL),(NULL,'chatname',0,0,'2021-12-15 00:00:00',1,9135524,NULL,1,0,0,0,0,NULL,NULL,NULL,NULL,1,NULL,NULL,NULL,0,NULL,NULL,NULL,NULL,'id chatname 3053',NULL),(NULL,'chatname',0,0,'2022-06-01 00:00:00',2,9233100,NULL,1,0,0,0,0,NULL,NULL,NULL,NULL,1,NULL,NULL,NULL,1,NULL,NULL,NULL,NULL,'id chatname 3054',NULL),(NULL,'chatname',0,0,'2022-08-09 00:00:00',66,10257413,NULL,1,0,0,0,0,NULL,NULL,NULL,NULL,1,NULL,NULL,NULL,0,NULL,NULL,NULL,NULL,'id chatname 3055',NULL),(NULL,'chatname',0,0,'2022-09-21 00:00:00',23,10455008,NULL,1,0,0,0,0,NULL,NULL,NULL,NULL,1,NULL,NULL,NULL,1,NULL,NULL,NULL,NULL,'id chatname 3056',NULL),(NULL,'chatname',0,0,'2022-05-10 00:00:00',4,10116094,NULL,1,0,0,0,0,NULL,NULL,NULL,NULL,0,NULL,NULL,NULL,1,NULL,NULL,NULL,NULL,'id chatname 3057',NULL),(NULL,'chatname',0,0,'2022-06-13 00:00:00',4,9862568,NULL,1,0,0,0,0,NULL,NULL,NULL,NULL,1,NULL,NULL,NULL,1,NULL,NULL,NULL,NULL,'id chatname 3058',NULL),(NULL,'chatname',0,0,'2022-01-13 00:00:00',2,9450958,NULL,1,0,0,0,0,NULL,NULL,NULL,NULL,1,NULL,NULL,NULL,1,NULL,NULL,NULL,NULL,'id chatname 3059',NULL),(NULL,'chatname',0,0,'2022-03-17 00:00:00',2,9671971,NULL,1,0,0,0,0,NULL,NULL,NULL,NULL,0,NULL,NULL,NULL,0,NULL,NULL,NULL,NULL,'id chatname 306',NULL),(NULL,'chatname',0,0,'2022-01-22 00:00:00',4,9527322,NULL,1,0,0,0,0,NULL,NULL,NULL,NULL,0,NULL,NULL,NULL,0,NULL,NULL,NULL,NULL,'id chatname 3060',NULL),(448,'chatname',1,1,'2022-09-20 00:00:00',15,10487706,0,1,8,1,0,1,1,NULL,NULL,1,0,NULL,2,2,0,NULL,NULL,NULL,NULL,'id chatname 3061',NULL),(449,'chatname',1,1,'2022-09-20 00:00:00',78,10480991,0,1,2,0,1,0,1,NULL,NULL,1,1,NULL,NULL,1,0,NULL,NULL,NULL,NULL,'id chatname 3062',NULL),(450,'chatname',1,1,'2022-09-22 00:00:00',527,10508059,0,1,8,0,0,1,1,NULL,NULL,5,1,NULL,3,1,0,NULL,NULL,NULL,NULL,'id chatname 3063',NULL),(451,'chatname',1,1,'2022-09-16 00:00:00',2,10125550,0,1,1,0,0,0,1,NULL,NULL,2,0,NULL,4,NULL,0,NULL,NULL,NULL,NULL,'id chatname 3064',NULL),(NULL,'chatname',0,0,'2022-09-04 00:00:00',21,10379126,NULL,1,0,0,0,0,NULL,NULL,NULL,NULL,1,NULL,NULL,NULL,0,NULL,NULL,NULL,NULL,'id chatname 3065',NULL),(NULL,'chatname',0,0,'2022-09-22 00:00:00',48,10431626,NULL,1,0,0,0,0,NULL,NULL,NULL,NULL,1,NULL,NULL,NULL,0,NULL,NULL,NULL,NULL,'id chatname 3066',NULL),(NULL,'chatname',0,0,'2022-04-08 00:00:00',20,9842277,NULL,1,0,0,0,0,NULL,NULL,NULL,NULL,0,NULL,NULL,NULL,1,NULL,NULL,NULL,NULL,'id chatname 3067',NULL),(NULL,'chatname',0,0,'2022-05-09 00:00:00',19,10098437,NULL,1,0,0,0,0,NULL,NULL,NULL,NULL,0,NULL,NULL,NULL,0,NULL,NULL,NULL,NULL,'id chatname 3068',NULL),(452,'chatname',1,1,'2022-09-06 00:00:00',31,10459744,0,1,1,1,0,0,1,NULL,NULL,1,1,NULL,3,1,0,NULL,NULL,NULL,NULL,'id chatname 3069',NULL),(487,'chatname',1,1,'2022-09-22 00:00:00',55,10504398,0,1,1,0,1,0,1,NULL,NULL,4,1,NULL,2,1,1,NULL,NULL,NULL,NULL,'id chatname 307',NULL),(NULL,'chatname',0,0,'2022-04-25 00:00:00',1,10074499,NULL,NULL,0,0,0,0,NULL,NULL,NULL,NULL,0,NULL,NULL,NULL,0,NULL,NULL,NULL,NULL,'id chatname 3070',NULL),(NULL,'chatname',0,0,'2022-09-12 00:00:00',1,10474770,NULL,1,0,0,0,0,NULL,NULL,NULL,NULL,0,NULL,NULL,NULL,0,NULL,NULL,NULL,NULL,'id chatname 3071',NULL),(NULL,'chatname',0,0,'2021-12-14 00:00:00',1,9367801,NULL,1,0,0,0,0,NULL,NULL,NULL,NULL,1,NULL,NULL,NULL,0,NULL,NULL,NULL,NULL,'id chatname 3072',NULL),(NULL,'chatname',0,0,'2022-09-22 00:00:00',12,10502922,NULL,1,0,0,0,0,NULL,NULL,NULL,NULL,0,NULL,NULL,NULL,0,NULL,NULL,NULL,NULL,'id chatname 3073',NULL),(453,'chatname',1,1,'2022-09-21 00:00:00',28,10448814,0,1,2,0,0,0,1,NULL,NULL,2,1,NULL,1,2,0,NULL,NULL,NULL,NULL,'id chatname 3074',NULL),(NULL,'chatname',0,0,'2022-01-11 00:00:00',1,9439200,NULL,1,0,0,0,0,NULL,NULL,NULL,NULL,0,NULL,NULL,NULL,0,NULL,NULL,NULL,NULL,'id chatname 3075',NULL),(NULL,'chatname',0,0,'2022-07-09 00:00:00',9,10162607,NULL,1,0,0,0,0,NULL,NULL,NULL,NULL,1,NULL,NULL,NULL,0,NULL,NULL,NULL,NULL,'id chatname 3076',NULL),(454,'chatname',1,0,'2022-09-20 00:00:00',11,9849034,NULL,1,0,0,0,0,NULL,NULL,NULL,NULL,0,NULL,NULL,NULL,0,NULL,NULL,NULL,NULL,'id chatname 3077',NULL),(NULL,'chatname',0,0,'2022-07-03 00:00:00',1,9645949,NULL,1,0,0,0,0,NULL,NULL,NULL,NULL,1,NULL,NULL,NULL,0,NULL,NULL,NULL,NULL,'id chatname 3078',NULL),(455,'chatname',1,1,'2022-09-10 00:00:00',22,10469813,0,1,5,1,1,1,1,NULL,NULL,1,0,NULL,2,2,0,NULL,NULL,NULL,NULL,'id chatname 3079',NULL),(485,'chatname',1,1,'2022-09-08 00:00:00',2,9852621,0,1,1,0,0,0,1,NULL,NULL,1,1,NULL,1,1,0,NULL,NULL,NULL,NULL,'id chatname 308',NULL),(456,'chatname',1,1,'2022-09-12 00:00:00',5,9867898,0,0,4,0,0,1,1,NULL,NULL,1,1,NULL,29,10,0,NULL,NULL,NULL,NULL,'id chatname 3080',NULL),(457,'chatname',1,1,'2022-09-10 00:00:00',2,10271696,0,1,1,1,0,0,1,NULL,NULL,1,0,NULL,2,1,0,NULL,NULL,NULL,NULL,'id chatname 3081',NULL),(NULL,'chatname',0,0,'2021-10-21 00:00:00',1,9135945,NULL,1,0,0,0,0,NULL,NULL,NULL,NULL,1,NULL,NULL,NULL,0,NULL,NULL,NULL,NULL,'id chatname 3082',NULL),(NULL,'chatname',0,0,'2022-03-14 00:00:00',5,9455736,NULL,1,0,0,0,0,NULL,NULL,NULL,NULL,0,NULL,NULL,NULL,0,NULL,NULL,NULL,NULL,'id chatname 3083',NULL),(NULL,'chatname',0,0,'2022-05-18 00:00:00',12,10101223,NULL,1,0,0,0,0,NULL,NULL,NULL,NULL,0,NULL,NULL,NULL,1,NULL,NULL,NULL,NULL,'id chatname 3084',NULL),(NULL,'chatname',0,0,'2022-03-14 00:00:00',8,9642435,NULL,1,0,0,0,0,NULL,NULL,NULL,NULL,1,NULL,NULL,NULL,0,NULL,NULL,NULL,NULL,'id chatname 3085',NULL),(NULL,'chatname',0,0,'2021-10-07 00:00:00',1,9230605,NULL,1,0,0,0,0,NULL,NULL,NULL,NULL,1,NULL,NULL,NULL,0,NULL,NULL,NULL,NULL,'id chatname 3086',NULL),(NULL,'chatname',0,0,'2022-03-29 00:00:00',30,9542305,NULL,1,0,0,0,0,NULL,NULL,NULL,NULL,1,NULL,NULL,NULL,0,NULL,NULL,NULL,NULL,'id chatname 3087',NULL),(NULL,'chatname',0,0,'2022-07-17 00:00:00',3,9613080,NULL,1,0,0,0,0,NULL,NULL,NULL,NULL,0,NULL,NULL,NULL,0,NULL,NULL,NULL,NULL,'id chatname 3088',NULL),(NULL,'chatname',0,0,'2022-05-08 00:00:00',2,10238023,NULL,1,0,0,0,0,NULL,NULL,NULL,NULL,0,NULL,NULL,NULL,0,NULL,NULL,NULL,NULL,'id chatname 3089',NULL),(NULL,'chatname',1,0,'2022-09-18 00:00:00',11,10182350,NULL,1,0,0,0,0,NULL,NULL,NULL,NULL,0,NULL,NULL,NULL,0,NULL,NULL,NULL,NULL,'id chatname 309',NULL),(NULL,'chatname',0,0,'2022-09-22 00:00:00',54,10337373,NULL,1,0,0,0,0,NULL,NULL,NULL,NULL,0,NULL,NULL,NULL,0,NULL,NULL,NULL,NULL,'id chatname 3090',NULL),(NULL,'chatname',0,0,'2021-05-05 00:00:00',2,9172214,NULL,1,0,0,0,0,NULL,NULL,NULL,NULL,0,NULL,NULL,NULL,0,NULL,NULL,NULL,NULL,'id chatname 3091',NULL),(NULL,'chatname',0,0,'2021-12-15 00:00:00',2,9161652,NULL,NULL,0,0,0,0,NULL,NULL,NULL,NULL,0,NULL,NULL,NULL,0,NULL,NULL,NULL,NULL,'id chatname 3092',NULL),(NULL,'chatname',0,0,'2022-07-14 00:00:00',2,10099259,NULL,1,0,0,0,0,NULL,NULL,NULL,NULL,1,NULL,NULL,NULL,0,NULL,NULL,NULL,NULL,'id chatname 3093',NULL),(NULL,'chatname',0,0,'2022-04-24 00:00:00',6,10070544,NULL,1,0,0,0,0,NULL,NULL,NULL,NULL,0,NULL,NULL,NULL,0,NULL,NULL,NULL,NULL,'id chatname 3094',NULL),(NULL,'chatname',0,0,'2022-01-05 00:00:00',46,9422981,NULL,1,0,0,0,0,NULL,NULL,NULL,NULL,0,NULL,NULL,NULL,0,NULL,NULL,NULL,NULL,'id chatname 3095',NULL),(NULL,'chatname',0,0,'2022-03-14 00:00:00',14,9535348,NULL,1,0,0,0,0,NULL,NULL,NULL,NULL,0,NULL,NULL,NULL,0,NULL,NULL,NULL,NULL,'id chatname 3096',NULL),(NULL,'chatname',0,0,'2021-08-24 00:00:00',1,9138404,NULL,1,0,0,0,0,NULL,NULL,NULL,NULL,0,NULL,NULL,NULL,0,NULL,NULL,NULL,NULL,'id chatname 3097',NULL),(NULL,'chatname',0,0,'2022-07-05 00:00:00',12,10241961,NULL,1,0,0,0,0,NULL,NULL,NULL,NULL,0,NULL,NULL,NULL,0,NULL,NULL,NULL,NULL,'id chatname 3098',NULL),(NULL,'chatname',0,0,'2022-07-01 00:00:00',2,10258110,NULL,1,0,0,0,0,NULL,NULL,NULL,NULL,0,NULL,NULL,NULL,0,NULL,NULL,NULL,NULL,'id chatname 3099',NULL),(6,'chatname',1,1,'2022-09-21 00:00:00',211,10507403,0,1,6,0,0,1,1,NULL,NULL,1,0,NULL,2,NULL,1,NULL,NULL,NULL,NULL,'id chatname 31',NULL),(NULL,'chatname',0,0,'2022-05-30 00:00:00',10,10168259,NULL,1,0,0,0,0,NULL,NULL,NULL,NULL,0,NULL,NULL,NULL,0,NULL,NULL,NULL,NULL,'id chatname 310',NULL),(NULL,'chatname',0,0,'2022-02-19 00:00:00',1,9603579,NULL,1,0,0,0,0,NULL,NULL,NULL,NULL,0,NULL,NULL,NULL,0,NULL,NULL,NULL,NULL,'id chatname 3100',NULL),(NULL,'chatname',0,0,'2022-09-22 00:00:00',4,10344338,NULL,1,0,0,0,0,NULL,NULL,NULL,NULL,0,NULL,NULL,NULL,0,NULL,NULL,NULL,NULL,'id chatname 3101',NULL),(NULL,'chatname',0,0,'2022-09-14 00:00:00',201,10476816,NULL,1,0,0,0,0,NULL,NULL,NULL,NULL,0,NULL,NULL,NULL,1,NULL,NULL,NULL,NULL,'id chatname 3102',NULL),(NULL,'chatname',0,0,'2022-09-04 00:00:00',62,10295664,NULL,1,0,0,0,0,NULL,NULL,NULL,NULL,0,NULL,NULL,NULL,0,NULL,NULL,NULL,NULL,'id chatname 3103',NULL),(NULL,'chatname',0,0,'2022-09-22 00:00:00',5,9450595,NULL,1,0,0,0,0,NULL,NULL,NULL,NULL,1,NULL,NULL,NULL,0,NULL,NULL,NULL,NULL,'id chatname 3104',NULL),(NULL,'chatname',0,0,'2022-03-23 00:00:00',11,9612915,NULL,1,0,0,0,0,NULL,NULL,NULL,NULL,0,NULL,NULL,NULL,0,NULL,NULL,NULL,NULL,'id chatname 3105',NULL),(NULL,'chatname',0,0,'2022-04-28 00:00:00',3,9288450,NULL,1,0,0,0,0,NULL,NULL,NULL,NULL,1,NULL,NULL,NULL,0,NULL,NULL,NULL,NULL,'id chatname 3106',NULL),(NULL,'chatname',0,0,'2022-06-15 00:00:00',3,10206583,NULL,1,0,0,0,0,NULL,NULL,NULL,NULL,1,NULL,NULL,NULL,0,NULL,NULL,NULL,NULL,'id chatname 3107',NULL),(458,'chatname',1,1,'2022-09-21 00:00:00',59,10507221,0,1,1,0,0,0,1,NULL,NULL,5,1,NULL,2,2,0,NULL,NULL,NULL,NULL,'id chatname 3108',NULL),(NULL,'chatname',0,0,'2022-04-30 00:00:00',2,9868510,NULL,1,0,0,0,0,NULL,NULL,NULL,NULL,0,NULL,NULL,NULL,0,NULL,NULL,NULL,NULL,'id chatname 3109',NULL),(NULL,'chatname',0,0,'2022-03-14 00:00:00',4,9563606,NULL,1,0,0,0,0,NULL,NULL,NULL,NULL,1,NULL,NULL,NULL,0,NULL,NULL,NULL,NULL,'id chatname 311',NULL),(459,'chatname',1,1,'2022-09-05 00:00:00',7,10403513,0,1,1,0,1,0,1,NULL,NULL,5,0,NULL,6,1,0,NULL,NULL,NULL,NULL,'id chatname 3110',NULL),(NULL,'chatname',0,0,'2022-07-16 00:00:00',1,10301447,NULL,1,0,0,0,0,NULL,NULL,NULL,NULL,0,NULL,NULL,NULL,0,NULL,NULL,NULL,NULL,'id chatname 3111',NULL),(NULL,'chatname',0,0,'2022-03-14 00:00:00',5,9623999,NULL,1,0,0,0,0,NULL,NULL,NULL,NULL,0,NULL,NULL,NULL,0,NULL,NULL,NULL,NULL,'id chatname 3112',NULL),(NULL,'chatname',0,0,'2022-03-27 00:00:00',2,9653972,NULL,1,0,0,0,0,NULL,NULL,NULL,NULL,0,NULL,NULL,NULL,1,NULL,NULL,NULL,NULL,'id chatname 3113',NULL),(NULL,'chatname',0,0,'2022-06-17 00:00:00',375,10220012,NULL,1,0,0,0,0,NULL,NULL,NULL,NULL,1,NULL,NULL,NULL,0,NULL,NULL,NULL,NULL,'id chatname 3114',NULL),(NULL,'chatname',0,0,'2022-09-21 00:00:00',5,10280811,NULL,1,0,0,0,0,NULL,NULL,NULL,NULL,1,NULL,NULL,NULL,0,NULL,NULL,NULL,NULL,'id chatname 3115',NULL),(NULL,'chatname',0,0,'2020-09-17 00:00:00',1,9221722,NULL,1,0,0,0,0,NULL,NULL,NULL,NULL,0,NULL,NULL,NULL,0,NULL,NULL,NULL,NULL,'id chatname 3116',NULL),(461,'chatname',1,1,'2022-09-14 00:00:00',3,10370584,0,1,9,0,0,1,1,NULL,NULL,1,1,NULL,3,1,0,NULL,NULL,NULL,NULL,'id chatname 3117',NULL),(NULL,'chatname',1,0,'2022-09-22 00:00:00',4,9608047,NULL,1,0,0,0,0,NULL,NULL,NULL,NULL,0,NULL,NULL,NULL,0,NULL,NULL,NULL,NULL,'id chatname 3118',NULL),(NULL,'chatname',0,0,'2022-08-10 00:00:00',15,10377067,NULL,1,0,0,0,0,NULL,NULL,NULL,NULL,0,NULL,NULL,NULL,0,NULL,NULL,NULL,NULL,'id chatname 3119',NULL),(NULL,'chatname',0,0,'2022-01-19 00:00:00',1,9206733,NULL,1,0,0,0,0,NULL,NULL,NULL,NULL,0,NULL,NULL,NULL,0,NULL,NULL,NULL,NULL,'id chatname 312',NULL),(NULL,'chatname',0,0,'2021-05-02 00:00:00',18,9171135,NULL,1,0,0,0,0,NULL,NULL,NULL,NULL,0,NULL,NULL,NULL,0,NULL,NULL,NULL,NULL,'id chatname 3120',NULL),(NULL,'chatname',0,0,'2021-10-17 00:00:00',4,9253933,NULL,1,0,0,0,0,NULL,NULL,NULL,NULL,0,NULL,NULL,NULL,0,NULL,NULL,NULL,NULL,'id chatname 3121',NULL),(NULL,'chatname',1,0,'2022-09-21 00:00:00',156,10396838,NULL,1,0,0,0,0,NULL,NULL,NULL,NULL,0,NULL,NULL,NULL,0,NULL,NULL,NULL,NULL,'id chatname 3122',NULL),(NULL,'chatname',0,0,'2022-06-21 00:00:00',1,9233758,NULL,1,0,0,0,0,NULL,NULL,NULL,NULL,1,NULL,NULL,NULL,0,NULL,NULL,NULL,NULL,'id chatname 3123',NULL),(NULL,'chatname',0,0,'2022-03-14 00:00:00',3,9609182,NULL,1,0,0,0,0,NULL,NULL,NULL,NULL,1,NULL,NULL,NULL,0,NULL,NULL,NULL,NULL,'id chatname 3124',NULL),(462,'chatname',1,1,'2022-09-22 00:00:00',186,10510512,1,1,2,0,0,1,19,4,NULL,1,0,NULL,5,27,0,'quebec','quebec',0,1,'id chatname 3125',NULL),(NULL,'chatname',0,0,'2022-06-09 00:00:00',4,10197948,NULL,1,0,0,0,0,NULL,NULL,NULL,NULL,0,NULL,NULL,NULL,0,NULL,NULL,NULL,NULL,'id chatname 3126',NULL),(NULL,'chatname',0,0,'2022-06-20 00:00:00',35,10226078,NULL,1,0,0,0,0,NULL,NULL,NULL,NULL,0,NULL,NULL,NULL,0,NULL,NULL,NULL,NULL,'id chatname 3127',NULL),(NULL,'chatname',0,0,'2021-11-20 00:00:00',4,9348000,NULL,1,0,0,0,0,NULL,NULL,NULL,NULL,0,NULL,NULL,NULL,0,NULL,NULL,NULL,NULL,'id chatname 3128',NULL),(NULL,'chatname',0,0,'2022-07-02 00:00:00',2,10241087,NULL,1,0,0,0,0,NULL,NULL,NULL,NULL,1,NULL,NULL,NULL,0,NULL,NULL,NULL,NULL,'id chatname 3129',NULL),(NULL,'chatname',0,0,'2022-07-26 00:00:00',1,9233023,NULL,1,0,0,0,0,NULL,NULL,NULL,NULL,0,NULL,NULL,NULL,0,NULL,NULL,NULL,NULL,'id chatname 313',NULL),(NULL,'chatname',0,0,'2021-12-29 00:00:00',3,9206308,NULL,1,0,0,0,0,NULL,NULL,NULL,NULL,0,NULL,NULL,NULL,0,NULL,NULL,NULL,NULL,'id chatname 3130',NULL),(NULL,'chatname',0,0,'2022-08-14 00:00:00',11,10239271,NULL,1,0,0,0,0,NULL,NULL,NULL,NULL,1,NULL,NULL,NULL,0,NULL,NULL,NULL,NULL,'id chatname 3131',NULL),(NULL,'chatname',0,0,'2021-12-10 00:00:00',32,9353812,NULL,1,0,0,0,0,NULL,NULL,NULL,NULL,0,NULL,NULL,NULL,0,NULL,NULL,NULL,NULL,'id chatname 3132',NULL),(NULL,'chatname',0,0,'2021-11-22 00:00:00',22,9234875,NULL,1,0,0,0,0,NULL,NULL,NULL,NULL,0,NULL,NULL,NULL,0,NULL,NULL,NULL,NULL,'id chatname 3133',NULL),(NULL,'chatname',0,0,'2022-02-11 00:00:00',1,9569461,NULL,NULL,0,0,0,0,NULL,NULL,NULL,NULL,0,NULL,NULL,NULL,0,NULL,NULL,NULL,NULL,'id chatname 3134',NULL),(463,'chatname',1,0,'2022-09-22 00:00:00',3,9233019,NULL,1,0,0,0,1,NULL,NULL,NULL,NULL,0,NULL,NULL,NULL,0,NULL,NULL,NULL,NULL,'id chatname 3135',NULL),(NULL,'chatname',0,0,'2021-11-27 00:00:00',9,9353670,NULL,1,0,0,0,0,NULL,NULL,NULL,NULL,0,NULL,NULL,NULL,1,NULL,NULL,NULL,NULL,'id chatname 3136',NULL),(NULL,'chatname',0,0,'2022-03-14 00:00:00',34,9598184,NULL,1,0,0,0,0,NULL,NULL,NULL,NULL,0,NULL,NULL,NULL,0,NULL,NULL,NULL,NULL,'id chatname 3137',NULL),(464,'chatname',1,1,'2022-09-23 00:00:00',52,10422078,1,1,18,0,0,1,19,8,NULL,1,0,NULL,18,3,1,'quebec','quebec',1,1,'id chatname 3138',NULL),(465,'chatname',1,0,'2022-09-22 00:00:00',3,9237887,NULL,1,0,0,0,1,NULL,NULL,NULL,NULL,0,NULL,NULL,NULL,0,NULL,NULL,NULL,NULL,'id chatname 3139',NULL),(NULL,'chatname',0,0,'2021-11-04 00:00:00',1,9234079,NULL,1,0,0,0,0,NULL,NULL,NULL,NULL,1,NULL,NULL,NULL,0,NULL,NULL,NULL,NULL,'id chatname 314',NULL),(NULL,'chatname',0,0,'2022-09-22 00:00:00',3,10293854,NULL,1,0,0,0,0,NULL,NULL,NULL,NULL,0,NULL,NULL,NULL,0,NULL,NULL,NULL,NULL,'id chatname 3140',NULL),(NULL,'chatname',0,0,'2022-05-24 00:00:00',36,10152468,NULL,1,0,0,0,0,NULL,NULL,NULL,NULL,0,NULL,NULL,NULL,0,NULL,NULL,NULL,NULL,'id chatname 3141',NULL),(466,'chatname',1,1,'2022-09-20 00:00:00',1,10441689,0,1,2,0,0,1,1,NULL,NULL,1,0,NULL,1,1,0,NULL,NULL,NULL,NULL,'id chatname 3142',NULL),(NULL,'chatname',0,0,'2022-03-24 00:00:00',2,9686326,NULL,1,0,0,0,0,NULL,NULL,NULL,NULL,0,NULL,NULL,NULL,0,NULL,NULL,NULL,NULL,'id chatname 3143',NULL),(NULL,'chatname',0,0,'2021-12-28 00:00:00',5,9418506,NULL,1,0,0,0,0,NULL,NULL,NULL,NULL,0,NULL,NULL,NULL,1,NULL,NULL,NULL,NULL,'id chatname 3144',NULL),(NULL,'chatname',0,0,'2022-05-23 00:00:00',3,10143854,NULL,1,0,0,0,0,NULL,NULL,NULL,NULL,0,NULL,NULL,NULL,0,NULL,NULL,NULL,NULL,'id chatname 3145',NULL),(NULL,'chatname',0,0,'2022-01-17 00:00:00',4,9522084,NULL,1,0,0,0,0,NULL,NULL,NULL,NULL,1,NULL,NULL,NULL,0,NULL,NULL,NULL,NULL,'id chatname 3146',NULL),(NULL,'chatname',0,0,'2022-08-22 00:00:00',74,10402669,NULL,1,0,0,0,0,NULL,NULL,NULL,NULL,0,NULL,NULL,NULL,0,NULL,NULL,NULL,NULL,'id chatname 3147',NULL),(468,'chatname',1,1,'2022-08-24 00:00:00',45,10411346,0,1,8,0,0,1,1,NULL,NULL,5,0,NULL,12,1,0,NULL,NULL,NULL,NULL,'id chatname 3148',NULL),(NULL,'chatname',0,0,'2022-05-29 00:00:00',7,10165909,NULL,NULL,0,0,0,0,NULL,NULL,NULL,NULL,0,NULL,NULL,NULL,0,NULL,NULL,NULL,NULL,'id chatname 3149',NULL),(NULL,'chatname',0,0,'2021-07-25 00:00:00',2,9147665,NULL,1,0,0,0,0,NULL,NULL,NULL,NULL,0,NULL,NULL,NULL,0,NULL,NULL,NULL,NULL,'id chatname 315',NULL),(469,'chatname',1,1,'2022-09-23 00:00:00',228,10477882,1,1,17,0,0,1,29,3,NULL,1,0,NULL,9,4,0,'quebec','quebec',1,1,'id chatname 3150',NULL),(NULL,'chatname',0,0,'2022-01-27 00:00:00',1,9539236,NULL,1,0,0,0,0,NULL,NULL,NULL,NULL,0,NULL,NULL,NULL,0,NULL,NULL,NULL,NULL,'id chatname 3151',NULL),(NULL,'chatname',0,0,'2021-10-16 00:00:00',1,9128816,NULL,1,0,0,0,0,NULL,NULL,NULL,NULL,0,NULL,NULL,NULL,0,NULL,NULL,NULL,NULL,'id chatname 3152',NULL),(470,'chatname',1,1,'2022-09-22 00:00:00',4,10078163,0,1,1,0,0,0,1,NULL,NULL,1,1,NULL,1,1,0,NULL,NULL,NULL,NULL,'id chatname 3153',NULL),(471,'chatname',1,0,'2022-09-22 00:00:00',8,10234092,NULL,1,0,0,0,0,NULL,NULL,NULL,NULL,0,NULL,NULL,NULL,0,NULL,NULL,NULL,NULL,'id chatname 3154',NULL),(NULL,'chatname',0,0,'2022-08-31 00:00:00',25,10245201,NULL,1,0,0,0,0,NULL,NULL,NULL,NULL,0,NULL,NULL,NULL,1,NULL,NULL,NULL,NULL,'id chatname 3155',NULL),(NULL,'chatname',0,0,'2021-12-12 00:00:00',2,9363368,NULL,1,0,0,0,0,NULL,NULL,NULL,NULL,1,NULL,NULL,NULL,0,NULL,NULL,NULL,NULL,'id chatname 3156',NULL),(NULL,'chatname',1,0,'2022-09-22 00:00:00',96,10476775,NULL,1,0,0,0,1,NULL,NULL,NULL,NULL,0,NULL,NULL,NULL,0,NULL,NULL,NULL,NULL,'id chatname 3157',NULL),(NULL,'chatname',0,0,'2022-04-02 00:00:00',4,9282799,NULL,1,0,0,0,0,NULL,NULL,NULL,NULL,1,NULL,NULL,NULL,0,NULL,NULL,NULL,NULL,'id chatname 3158',NULL),(NULL,'chatname',0,0,'2022-03-14 00:00:00',1,9180770,NULL,1,0,0,0,0,NULL,NULL,NULL,NULL,0,NULL,NULL,NULL,0,NULL,NULL,NULL,NULL,'id chatname 3159',NULL),(NULL,'chatname',0,0,'2022-07-25 00:00:00',1,10328148,NULL,1,0,0,0,0,NULL,NULL,NULL,NULL,0,NULL,NULL,NULL,0,NULL,NULL,NULL,NULL,'id chatname 316',NULL),(NULL,'chatname',0,0,'2022-07-10 00:00:00',10,10234090,NULL,1,0,0,0,0,NULL,NULL,NULL,NULL,1,NULL,NULL,NULL,0,NULL,NULL,NULL,NULL,'id chatname 3160',NULL),(NULL,'chatname',1,0,'2022-09-22 00:00:00',11,9280993,NULL,1,0,0,0,0,NULL,NULL,NULL,NULL,0,NULL,NULL,NULL,0,NULL,NULL,NULL,NULL,'id chatname 3161',NULL),(NULL,'chatname',0,0,'2021-09-15 00:00:00',3,10260472,NULL,1,0,0,0,0,NULL,NULL,NULL,NULL,0,NULL,NULL,NULL,0,NULL,NULL,NULL,NULL,'id chatname 3162',NULL),(NULL,'chatname',0,0,'2022-03-31 00:00:00',52,9701868,NULL,1,0,0,0,0,NULL,NULL,NULL,NULL,0,NULL,NULL,NULL,0,NULL,NULL,NULL,NULL,'id chatname 3163',NULL),(NULL,'chatname',0,0,'2021-10-29 00:00:00',30,9310209,NULL,1,0,0,0,0,NULL,NULL,NULL,NULL,1,NULL,NULL,NULL,0,NULL,NULL,NULL,NULL,'id chatname 3164',NULL),(472,'chatname',1,1,'2022-09-11 00:00:00',41,10452323,0,1,1,0,0,0,1,NULL,NULL,1,1,NULL,1,1,0,NULL,NULL,NULL,NULL,'id chatname 3165',NULL),(NULL,'chatname',0,0,'2022-09-03 00:00:00',2,10316263,NULL,1,0,0,0,0,NULL,NULL,NULL,NULL,0,NULL,NULL,NULL,0,NULL,NULL,NULL,NULL,'id chatname 3166',NULL),(NULL,'chatname',0,0,'2022-09-20 00:00:00',29,10457969,NULL,1,0,0,0,0,NULL,NULL,NULL,NULL,1,NULL,NULL,NULL,0,NULL,NULL,NULL,NULL,'id chatname 3167',NULL),(473,'chatname',1,1,'2022-09-22 00:00:00',4,10510100,0,1,9,0,0,0,1,NULL,NULL,1,1,NULL,2,2,0,NULL,NULL,NULL,NULL,'id chatname 3168',NULL),(NULL,'chatname',1,0,'2022-09-22 00:00:00',15,10102553,NULL,1,0,0,0,0,NULL,NULL,NULL,NULL,0,NULL,NULL,NULL,0,NULL,NULL,NULL,NULL,'id chatname 3169',NULL),(NULL,'chatname',0,0,'2022-03-14 00:00:00',36,9614780,NULL,1,0,0,0,0,NULL,NULL,NULL,NULL,0,NULL,NULL,NULL,0,NULL,NULL,NULL,NULL,'id chatname 317',NULL),(NULL,'chatname',0,0,'2022-04-09 00:00:00',11,9839560,NULL,1,0,0,0,0,NULL,NULL,NULL,NULL,0,NULL,NULL,NULL,0,NULL,NULL,NULL,NULL,'id chatname 3170',NULL),(NULL,'chatname',0,0,'2021-11-15 00:00:00',2,9224635,NULL,1,0,0,0,0,NULL,NULL,NULL,NULL,1,NULL,NULL,NULL,0,NULL,NULL,NULL,NULL,'id chatname 3171',NULL),(NULL,'chatname',0,0,'2022-04-02 00:00:00',3,9620232,NULL,1,0,0,0,0,NULL,NULL,NULL,NULL,1,NULL,NULL,NULL,0,NULL,NULL,NULL,NULL,'id chatname 3172',NULL),(NULL,'chatname',0,0,'2021-11-14 00:00:00',1,9214511,NULL,1,0,0,0,0,NULL,NULL,NULL,NULL,0,NULL,NULL,NULL,0,NULL,NULL,NULL,NULL,'id chatname 3173',NULL),(NULL,'chatname',0,0,'2022-04-16 00:00:00',69,9599893,NULL,1,0,0,0,0,NULL,NULL,NULL,NULL,0,NULL,NULL,NULL,1,NULL,NULL,NULL,NULL,'id chatname 3174',NULL),(NULL,'chatname',0,0,'2022-07-17 00:00:00',1,10303720,NULL,1,0,0,0,0,NULL,NULL,NULL,NULL,0,NULL,NULL,NULL,0,NULL,NULL,NULL,NULL,'id chatname 3175',NULL),(NULL,'chatname',0,0,'2022-06-27 00:00:00',4,10244863,NULL,1,0,0,0,0,NULL,NULL,NULL,NULL,0,NULL,NULL,NULL,0,NULL,NULL,NULL,NULL,'id chatname 3176',NULL),(NULL,'chatname',0,0,'2022-04-09 00:00:00',2,9845458,NULL,1,0,0,0,0,NULL,NULL,NULL,NULL,0,NULL,NULL,NULL,0,NULL,NULL,NULL,NULL,'id chatname 3177',NULL),(474,'chatname',1,1,'2022-09-20 00:00:00',275,10482907,0,1,5,0,1,1,1,NULL,NULL,4,1,NULL,4,1,1,NULL,NULL,NULL,NULL,'id chatname 3178',NULL),(NULL,'chatname',0,0,'2022-01-17 00:00:00',1,9483738,NULL,1,0,0,0,0,NULL,NULL,NULL,NULL,0,NULL,NULL,NULL,0,NULL,NULL,NULL,NULL,'id chatname 3179',NULL),(NULL,'chatname',0,0,'2021-11-09 00:00:00',1,9235672,NULL,1,0,0,0,0,NULL,NULL,NULL,NULL,0,NULL,NULL,NULL,0,NULL,NULL,NULL,NULL,'id chatname 318',NULL),(NULL,'chatname',0,0,'2021-09-01 00:00:00',2,9231125,NULL,1,0,0,0,0,NULL,NULL,NULL,NULL,1,NULL,NULL,NULL,0,NULL,NULL,NULL,NULL,'id chatname 3180',NULL),(475,'chatname',1,1,'2022-09-18 00:00:00',8,10499754,0,1,3,0,1,0,1,NULL,NULL,1,1,NULL,2,1,0,NULL,NULL,NULL,NULL,'id chatname 3181',NULL),(NULL,'chatname',0,0,'2022-07-09 00:00:00',4,10280508,NULL,1,0,0,0,0,NULL,NULL,NULL,NULL,0,NULL,NULL,NULL,0,NULL,NULL,NULL,NULL,'id chatname 3182',NULL),(NULL,'chatname',0,0,'2022-07-15 00:00:00',178,10297398,NULL,1,0,0,0,0,NULL,NULL,NULL,NULL,0,NULL,NULL,NULL,0,NULL,NULL,NULL,NULL,'id chatname 3183',NULL),(476,'chatname',1,1,'2022-09-22 00:00:00',15,10115506,0,1,12,0,0,1,1,NULL,NULL,3,0,NULL,4,2,1,NULL,NULL,NULL,NULL,'id chatname 3184',NULL),(NULL,'chatname',0,0,'2022-06-01 00:00:00',6,10179096,NULL,1,0,0,0,0,NULL,NULL,NULL,NULL,1,NULL,NULL,NULL,0,NULL,NULL,NULL,NULL,'id chatname 3185',NULL),(NULL,'chatname',0,0,'2022-07-30 00:00:00',2,10276938,NULL,1,0,0,0,0,NULL,NULL,NULL,NULL,0,NULL,NULL,NULL,0,NULL,NULL,NULL,NULL,'id chatname 3186',NULL),(NULL,'chatname',0,0,'2021-11-25 00:00:00',1,9202990,NULL,NULL,0,0,0,0,NULL,NULL,NULL,NULL,1,NULL,NULL,NULL,0,NULL,NULL,NULL,NULL,'id chatname 3187',NULL),(NULL,'chatname',0,0,'2022-08-17 00:00:00',5,10139926,NULL,1,0,0,0,0,NULL,NULL,NULL,NULL,1,NULL,NULL,NULL,0,NULL,NULL,NULL,NULL,'id chatname 3188',NULL),(NULL,'chatname',0,0,'2022-05-13 00:00:00',2,9834361,NULL,1,0,0,0,0,NULL,NULL,NULL,NULL,1,NULL,NULL,NULL,0,NULL,NULL,NULL,NULL,'id chatname 3189',NULL),(NULL,'chatname',0,0,'2022-08-14 00:00:00',223,10388035,NULL,1,0,0,0,0,NULL,NULL,NULL,NULL,0,NULL,NULL,NULL,0,NULL,NULL,NULL,NULL,'id chatname 319',NULL),(477,'chatname',1,1,'2022-09-16 00:00:00',19,10483212,0,1,2,0,1,0,1,NULL,NULL,5,1,NULL,3,2,0,NULL,NULL,NULL,NULL,'id chatname 3190',NULL),(NULL,'chatname',0,0,'2022-08-17 00:00:00',46,10306883,NULL,1,0,0,0,0,NULL,NULL,NULL,NULL,1,NULL,NULL,NULL,0,NULL,NULL,NULL,NULL,'id chatname 3191',NULL),(NULL,'chatname',0,0,'2022-07-01 00:00:00',7,10259414,NULL,1,0,0,0,0,NULL,NULL,NULL,NULL,1,NULL,NULL,NULL,0,NULL,NULL,NULL,NULL,'id chatname 3192',NULL),(NULL,'chatname',0,0,'2022-09-19 00:00:00',12,10279531,NULL,1,0,0,0,0,NULL,NULL,NULL,NULL,1,NULL,NULL,NULL,1,NULL,NULL,NULL,NULL,'id chatname 3193',NULL),(NULL,'chatname',0,0,'2022-04-12 00:00:00',1,9846187,NULL,1,0,0,0,0,NULL,NULL,NULL,NULL,0,NULL,NULL,NULL,0,NULL,NULL,NULL,NULL,'id chatname 3194',NULL),(478,'chatname',1,1,'2022-09-22 00:00:00',231,10490848,1,1,16,0,0,1,6,NULL,NULL,2,0,NULL,12,9,1,'ontario','multiple',1,1,'id chatname 3195',NULL),(NULL,'chatname',0,0,'2022-03-28 00:00:00',4,9696261,NULL,1,0,0,0,0,NULL,NULL,NULL,NULL,1,NULL,NULL,NULL,0,NULL,NULL,NULL,NULL,'id chatname 3196',NULL),(NULL,'chatname',0,0,'2021-06-21 00:00:00',1,9613081,NULL,1,0,0,0,0,NULL,NULL,NULL,NULL,0,NULL,NULL,NULL,0,NULL,NULL,NULL,NULL,'id chatname 3197',NULL),(479,'chatname',1,1,'2022-09-06 00:00:00',5,10326350,0,1,8,0,0,1,1,NULL,NULL,1,1,NULL,2,1,0,NULL,NULL,NULL,NULL,'id chatname 3198',NULL),(NULL,'chatname',0,0,'2022-03-14 00:00:00',1,9460348,NULL,1,0,0,0,0,NULL,NULL,NULL,NULL,0,NULL,NULL,NULL,0,NULL,NULL,NULL,NULL,'id chatname 3199',NULL),(NULL,'chatname',0,0,'2022-09-22 00:00:00',3,9441879,NULL,1,0,0,0,0,NULL,NULL,NULL,NULL,1,NULL,NULL,NULL,1,NULL,NULL,NULL,NULL,'id chatname 32',NULL),(NULL,'chatname',0,0,'2022-09-22 00:00:00',7,10464776,NULL,1,0,0,0,0,NULL,NULL,NULL,NULL,1,NULL,NULL,NULL,0,NULL,NULL,NULL,NULL,'id chatname 320',NULL),(NULL,'chatname',0,0,'2021-11-05 00:00:00',1,9231249,NULL,1,0,0,0,0,NULL,NULL,NULL,NULL,1,NULL,NULL,NULL,0,NULL,NULL,NULL,NULL,'id chatname 3200',NULL),(NULL,'chatname',0,0,'2022-05-15 00:00:00',72,10126446,NULL,1,0,0,0,0,NULL,NULL,NULL,NULL,0,NULL,NULL,NULL,0,NULL,NULL,NULL,NULL,'id chatname 3201',NULL),(NULL,'chatname',0,0,'2022-03-14 00:00:00',33,9640657,NULL,1,0,0,0,0,NULL,NULL,NULL,NULL,0,NULL,NULL,NULL,0,NULL,NULL,NULL,NULL,'id chatname 3202',NULL),(NULL,'chatname',0,0,'2022-06-09 00:00:00',2,9601701,NULL,1,0,0,0,0,NULL,NULL,NULL,NULL,0,NULL,NULL,NULL,1,NULL,NULL,NULL,NULL,'id chatname 3203',NULL),(NULL,'chatname',1,0,'2022-08-30 00:00:00',13,9858095,NULL,1,0,0,0,0,NULL,NULL,NULL,NULL,0,NULL,NULL,NULL,0,NULL,NULL,NULL,NULL,'id chatname 3204',NULL),(480,'chatname',1,1,'2022-09-23 00:00:00',1,10506857,0,1,2,0,1,0,1,NULL,NULL,4,1,NULL,2,1,0,NULL,NULL,NULL,NULL,'id chatname 3205',NULL),(NULL,'chatname',0,0,'2022-07-03 00:00:00',22,10264143,NULL,1,0,0,0,0,NULL,NULL,NULL,NULL,0,NULL,NULL,NULL,0,NULL,NULL,NULL,NULL,'id chatname 3206',NULL),(NULL,'chatname',0,0,'2022-08-23 00:00:00',2,9335339,NULL,1,0,0,0,0,NULL,NULL,NULL,NULL,1,NULL,NULL,NULL,0,NULL,NULL,NULL,NULL,'id chatname 3207',NULL),(NULL,'chatname',0,0,'2022-04-26 00:00:00',26,10079285,NULL,1,0,0,0,0,NULL,NULL,NULL,NULL,0,NULL,NULL,NULL,0,NULL,NULL,NULL,NULL,'id chatname 3208',NULL),(NULL,'chatname',0,0,'2022-03-14 00:00:00',1,9235230,NULL,1,0,0,0,0,NULL,NULL,NULL,NULL,1,NULL,NULL,NULL,0,NULL,NULL,NULL,NULL,'id chatname 3209',NULL),(516,'chatname',1,1,'2022-09-22 00:00:00',13,10437670,0,1,18,1,1,1,1,NULL,NULL,1,0,NULL,31,1,0,NULL,NULL,NULL,NULL,'id chatname 321',NULL),(NULL,'chatname',0,0,'2021-11-30 00:00:00',1,9364295,NULL,1,0,0,0,0,NULL,NULL,NULL,NULL,1,NULL,NULL,NULL,0,NULL,NULL,NULL,NULL,'id chatname 3210',NULL),(481,'chatname',1,1,'2022-09-22 00:00:00',7,9443500,0,1,2,0,1,0,1,NULL,NULL,2,0,NULL,2,1,0,NULL,NULL,NULL,NULL,'id chatname 3211',NULL),(NULL,'chatname',0,0,'2022-03-14 00:00:00',1,9179014,NULL,1,0,0,0,0,NULL,NULL,NULL,NULL,0,NULL,NULL,NULL,0,NULL,NULL,NULL,NULL,'id chatname 3212',NULL),(NULL,'chatname',0,0,'2021-11-27 00:00:00',3,9206286,NULL,1,0,0,0,0,NULL,NULL,NULL,NULL,0,NULL,NULL,NULL,0,NULL,NULL,NULL,NULL,'id chatname 3213',NULL),(NULL,'chatname',0,0,'2022-06-14 00:00:00',15,10211264,NULL,1,0,0,0,0,NULL,NULL,NULL,NULL,0,NULL,NULL,NULL,0,NULL,NULL,NULL,NULL,'id chatname 3214',NULL),(NULL,'chatname',0,0,'2022-01-09 00:00:00',8,10211728,NULL,1,0,0,0,0,NULL,NULL,NULL,NULL,1,NULL,NULL,NULL,0,NULL,NULL,NULL,NULL,'id chatname 3215',NULL),(NULL,'chatname',0,0,'2022-09-21 00:00:00',32,10436217,NULL,1,0,0,0,0,NULL,NULL,NULL,NULL,0,NULL,NULL,NULL,0,NULL,NULL,NULL,NULL,'id chatname 3216',NULL),(NULL,'chatname',0,0,'2022-09-22 00:00:00',99,10504446,NULL,1,0,0,0,0,NULL,NULL,NULL,NULL,0,NULL,NULL,NULL,1,NULL,NULL,NULL,NULL,'id chatname 3217',NULL),(NULL,'chatname',0,0,'2022-01-17 00:00:00',5,9228361,NULL,NULL,0,0,0,0,NULL,NULL,NULL,NULL,1,NULL,NULL,NULL,0,NULL,NULL,NULL,NULL,'id chatname 3218',NULL),(NULL,'chatname',0,0,'2022-03-17 00:00:00',11,9616771,NULL,1,0,0,0,0,NULL,NULL,NULL,NULL,0,NULL,NULL,NULL,0,NULL,NULL,NULL,NULL,'id chatname 3219',NULL),(NULL,'chatname',0,0,'2022-07-10 00:00:00',14,9835122,NULL,1,0,0,0,0,NULL,NULL,NULL,NULL,0,NULL,NULL,NULL,0,NULL,NULL,NULL,NULL,'id chatname 322',NULL),(NULL,'chatname',0,0,'2022-07-21 00:00:00',45,10295498,NULL,1,0,0,0,0,NULL,NULL,NULL,NULL,0,NULL,NULL,NULL,0,NULL,NULL,NULL,NULL,'id chatname 3220',NULL),(482,'chatname',1,1,'2022-09-13 00:00:00',2,10410096,1,1,7,0,0,1,73,25,2,1,0,NULL,69,1,0,'ontario','ontario',0,1,'id chatname 3221',NULL),(483,'chatname',1,1,'2022-09-19 00:00:00',63,10372366,0,1,7,1,1,0,1,NULL,NULL,5,1,NULL,8,1,1,NULL,NULL,NULL,NULL,'id chatname 3222',NULL),(NULL,'chatname',0,0,'2022-09-21 00:00:00',2,10483924,NULL,1,0,0,0,0,NULL,NULL,NULL,NULL,0,NULL,NULL,NULL,0,NULL,NULL,NULL,NULL,'id chatname 3223',NULL),(484,'chatname',1,1,'2022-08-31 00:00:00',1,10427171,0,1,2,0,0,0,1,NULL,NULL,3,1,NULL,2,2,0,NULL,NULL,NULL,NULL,'id chatname 3224',NULL),(NULL,'chatname',0,0,'2021-11-15 00:00:00',1,9338367,NULL,1,0,0,0,0,NULL,NULL,NULL,NULL,0,NULL,NULL,NULL,0,NULL,NULL,NULL,NULL,'id chatname 3225',NULL),(NULL,'chatname',0,0,'2022-04-10 00:00:00',43,9843842,NULL,1,0,0,0,0,NULL,NULL,NULL,NULL,0,NULL,NULL,NULL,0,NULL,NULL,NULL,NULL,'id chatname 3226',NULL),(NULL,'chatname',0,0,'2022-03-17 00:00:00',1,9669799,NULL,1,0,0,0,0,NULL,NULL,NULL,NULL,1,NULL,NULL,NULL,0,NULL,NULL,NULL,NULL,'id chatname 3227',NULL),(NULL,'chatname',0,0,'2022-06-14 00:00:00',2,10121931,NULL,1,0,0,0,0,NULL,NULL,NULL,NULL,0,NULL,NULL,NULL,0,NULL,NULL,NULL,NULL,'id chatname 3228',NULL),(NULL,'chatname',0,0,'2022-08-04 00:00:00',1,10356157,NULL,1,0,0,0,0,NULL,NULL,NULL,NULL,1,NULL,NULL,NULL,0,NULL,NULL,NULL,NULL,'id chatname 3229',NULL),(NULL,'chatname',0,0,'2022-03-14 00:00:00',1,9230213,NULL,1,0,0,0,0,NULL,NULL,NULL,NULL,1,NULL,NULL,NULL,1,NULL,NULL,NULL,NULL,'id chatname 323',NULL),(NULL,'chatname',0,0,'2022-09-15 00:00:00',2,10488932,NULL,1,0,0,0,0,NULL,NULL,NULL,NULL,0,NULL,NULL,NULL,0,NULL,NULL,NULL,NULL,'id chatname 3230',NULL),(NULL,'chatname',0,0,'2022-03-23 00:00:00',1,9684218,NULL,1,0,0,0,0,NULL,NULL,NULL,NULL,0,NULL,NULL,NULL,0,NULL,NULL,NULL,NULL,'id chatname 3231',NULL),(NULL,'chatname',0,0,'2022-03-14 00:00:00',2,9636338,NULL,1,0,0,0,0,NULL,NULL,NULL,NULL,0,NULL,NULL,NULL,0,NULL,NULL,NULL,NULL,'id chatname 3232',NULL),(NULL,'chatname',0,0,'2022-09-23 00:00:00',142,10254071,NULL,1,0,0,0,0,NULL,NULL,NULL,NULL,1,NULL,NULL,NULL,0,NULL,NULL,NULL,NULL,'id chatname 3233',NULL),(NULL,'chatname',0,0,'2021-11-27 00:00:00',1,9202333,NULL,1,0,0,0,0,NULL,NULL,NULL,NULL,0,NULL,NULL,NULL,0,NULL,NULL,NULL,NULL,'id chatname 3234',NULL),(NULL,'chatname',0,0,'2021-11-30 00:00:00',2,9312830,NULL,1,0,0,0,0,NULL,NULL,NULL,NULL,1,NULL,NULL,NULL,0,NULL,NULL,NULL,NULL,'id chatname 3235',NULL),(486,'chatname',1,1,'2022-09-15 00:00:00',10,10251481,0,1,2,0,1,0,1,NULL,NULL,1,1,NULL,2,1,0,NULL,NULL,NULL,NULL,'id chatname 3236',NULL),(NULL,'chatname',0,0,'2021-09-26 00:00:00',1,9233776,NULL,1,0,0,0,0,NULL,NULL,NULL,NULL,0,NULL,NULL,NULL,0,NULL,NULL,NULL,NULL,'id chatname 3237',NULL),(NULL,'chatname',0,0,'2021-07-16 00:00:00',1,9155092,NULL,1,0,0,0,0,NULL,NULL,NULL,NULL,0,NULL,NULL,NULL,0,NULL,NULL,NULL,NULL,'id chatname 3238',NULL),(NULL,'chatname',0,0,'2022-03-14 00:00:00',9,9571175,NULL,1,0,0,0,0,NULL,NULL,NULL,NULL,0,NULL,NULL,NULL,0,NULL,NULL,NULL,NULL,'id chatname 3239',NULL),(NULL,'chatname',0,0,'2022-07-11 00:00:00',4,10232577,NULL,1,0,0,0,0,NULL,NULL,NULL,NULL,0,NULL,NULL,NULL,1,NULL,NULL,NULL,NULL,'id chatname 324',NULL),(NULL,'chatname',0,0,'2022-05-30 00:00:00',7,9655011,NULL,1,0,0,0,0,NULL,NULL,NULL,NULL,0,NULL,NULL,NULL,0,NULL,NULL,NULL,NULL,'id chatname 3240',NULL),(488,'chatname',1,1,'2022-09-02 00:00:00',9,10292934,1,0,2,0,0,1,1,NULL,NULL,1,0,NULL,4,NULL,0,NULL,NULL,NULL,NULL,'id chatname 3241',NULL),(NULL,'chatname',0,0,'2022-08-22 00:00:00',2,9336763,NULL,1,0,0,0,0,NULL,NULL,NULL,NULL,0,NULL,NULL,NULL,0,NULL,NULL,NULL,NULL,'id chatname 3242',NULL),(NULL,'chatname',0,0,'2022-07-09 00:00:00',14,9530613,NULL,1,0,0,0,0,NULL,NULL,NULL,NULL,0,NULL,NULL,NULL,0,NULL,NULL,NULL,NULL,'id chatname 3243',NULL),(NULL,'chatname',0,0,'2021-09-07 00:00:00',1,9153373,NULL,1,0,0,0,0,NULL,NULL,NULL,NULL,0,NULL,NULL,NULL,0,NULL,NULL,NULL,NULL,'id chatname 3244',NULL),(489,'chatname',1,1,'2022-09-01 00:00:00',5,10356353,0,1,5,0,0,1,1,NULL,NULL,1,0,NULL,5,2,0,NULL,NULL,NULL,NULL,'id chatname 3245',NULL),(490,'chatname',1,1,'2022-09-21 00:00:00',8,10505607,0,1,4,0,1,0,1,NULL,NULL,2,0,NULL,4,4,0,NULL,NULL,NULL,NULL,'id chatname 3246',NULL),(NULL,'chatname',0,0,'2022-04-14 00:00:00',3,9333680,NULL,1,0,0,0,0,NULL,NULL,NULL,NULL,0,NULL,NULL,NULL,0,NULL,NULL,NULL,NULL,'id chatname 3247',NULL),(NULL,'chatname',0,0,'2022-07-29 00:00:00',17,10251675,NULL,1,0,0,0,0,NULL,NULL,NULL,NULL,1,NULL,NULL,NULL,0,NULL,NULL,NULL,NULL,'id chatname 3248',NULL),(NULL,'chatname',0,0,'2022-03-14 00:00:00',4,9304293,NULL,1,0,0,0,0,NULL,NULL,NULL,NULL,0,NULL,NULL,NULL,0,NULL,NULL,NULL,NULL,'id chatname 3249',NULL),(NULL,'chatname',0,0,'2022-08-25 00:00:00',8,10104199,NULL,1,0,0,0,0,NULL,NULL,NULL,NULL,0,NULL,NULL,NULL,1,NULL,NULL,NULL,NULL,'id chatname 325',NULL),(NULL,'chatname',0,0,'2021-05-27 00:00:00',1,9231127,NULL,1,0,0,0,0,NULL,NULL,NULL,NULL,1,NULL,NULL,NULL,0,NULL,NULL,NULL,NULL,'id chatname 3250',NULL),(NULL,'chatname',0,0,'2022-09-22 00:00:00',2,9316489,NULL,1,0,0,0,0,NULL,NULL,NULL,NULL,0,NULL,NULL,NULL,0,NULL,NULL,NULL,NULL,'id chatname 3251',NULL),(491,'chatname',1,1,'2022-09-19 00:00:00',3,10253106,0,1,2,0,0,0,1,NULL,NULL,1,0,NULL,5,1,0,NULL,NULL,NULL,NULL,'id chatname 3252',NULL),(NULL,'chatname',0,0,'2022-06-06 00:00:00',54,10189428,NULL,1,0,0,0,0,NULL,NULL,NULL,NULL,1,NULL,NULL,NULL,0,NULL,NULL,NULL,NULL,'id chatname 3253',NULL),(NULL,'chatname',0,0,'2022-05-05 00:00:00',4,10101328,NULL,1,0,0,0,0,NULL,NULL,NULL,NULL,0,NULL,NULL,NULL,0,NULL,NULL,NULL,NULL,'id chatname 3254',NULL),(NULL,'chatname',0,0,'2021-10-07 00:00:00',1,9228807,NULL,1,0,0,0,0,NULL,NULL,NULL,NULL,0,NULL,NULL,NULL,0,NULL,NULL,NULL,NULL,'id chatname 3255',NULL),(NULL,'chatname',0,0,'2022-01-16 00:00:00',3,9193208,NULL,1,0,0,0,0,NULL,NULL,NULL,NULL,1,NULL,NULL,NULL,0,NULL,NULL,NULL,NULL,'id chatname 3256',NULL),(NULL,'chatname',0,0,'2022-09-21 00:00:00',10,10455210,NULL,1,0,0,0,0,NULL,NULL,NULL,NULL,0,NULL,NULL,NULL,0,NULL,NULL,NULL,NULL,'id chatname 3257',NULL),(NULL,'chatname',0,0,'2021-12-25 00:00:00',1,9393596,NULL,1,0,0,0,0,NULL,NULL,NULL,NULL,0,NULL,NULL,NULL,0,NULL,NULL,NULL,NULL,'id chatname 3258',NULL),(NULL,'chatname',0,0,'2022-03-07 00:00:00',3,9340787,NULL,1,0,0,0,0,NULL,NULL,NULL,NULL,1,NULL,NULL,NULL,0,NULL,NULL,NULL,NULL,'id chatname 3259',NULL),(518,'chatname',1,1,'2022-09-06 00:00:00',13,9282293,0,1,1,0,1,0,1,NULL,NULL,3,0,NULL,2,1,1,NULL,NULL,NULL,NULL,'id chatname 326',NULL),(492,'chatname',1,1,'2022-08-28 00:00:00',7,10388692,0,1,1,0,1,0,1,NULL,NULL,1,1,NULL,NULL,1,1,NULL,NULL,NULL,NULL,'id chatname 3260',NULL),(NULL,'chatname',0,0,'2021-12-29 00:00:00',20,9419093,NULL,1,0,0,0,0,NULL,NULL,NULL,NULL,0,NULL,NULL,NULL,1,NULL,NULL,NULL,NULL,'id chatname 3261',NULL),(NULL,'chatname',0,0,'2022-09-18 00:00:00',56,10498198,NULL,1,0,0,0,0,NULL,NULL,NULL,NULL,1,NULL,NULL,NULL,1,NULL,NULL,NULL,NULL,'id chatname 3262',NULL),(NULL,'chatname',0,0,'2021-08-05 00:00:00',2,9174503,NULL,1,0,0,0,0,NULL,NULL,NULL,NULL,1,NULL,NULL,NULL,0,NULL,NULL,NULL,NULL,'id chatname 3263',NULL),(493,'chatname',1,1,'2022-09-22 00:00:00',19,10414647,0,1,5,0,0,1,1,NULL,NULL,3,0,NULL,2,1,0,NULL,NULL,NULL,NULL,'id chatname 3264',NULL),(NULL,'chatname',0,0,'2022-05-26 00:00:00',6,10157649,NULL,1,0,0,0,0,NULL,NULL,NULL,NULL,0,NULL,NULL,NULL,0,NULL,NULL,NULL,NULL,'id chatname 3265',NULL),(NULL,'chatname',0,0,'2022-07-11 00:00:00',11,10284923,NULL,1,0,0,0,0,NULL,NULL,NULL,NULL,0,NULL,NULL,NULL,0,NULL,NULL,NULL,NULL,'id chatname 3266',NULL),(NULL,'chatname',0,0,'2022-08-23 00:00:00',13,10074697,NULL,1,0,0,0,0,NULL,NULL,NULL,NULL,0,NULL,NULL,NULL,0,NULL,NULL,NULL,NULL,'id chatname 3267',NULL),(NULL,'chatname',0,0,'2021-11-03 00:00:00',1,9310062,NULL,1,0,0,0,0,NULL,NULL,NULL,NULL,0,NULL,NULL,NULL,0,NULL,NULL,NULL,NULL,'id chatname 3268',NULL),(NULL,'chatname',1,0,'2022-08-26 00:00:00',6,9831519,NULL,1,0,0,0,0,NULL,NULL,NULL,NULL,0,NULL,NULL,NULL,0,NULL,NULL,NULL,NULL,'id chatname 3269',NULL),(NULL,'chatname',0,0,'2022-09-22 00:00:00',6,10388203,NULL,1,0,0,0,0,NULL,NULL,NULL,NULL,1,NULL,NULL,NULL,1,NULL,NULL,NULL,NULL,'id chatname 327',NULL),(NULL,'chatname',0,0,'2022-03-14 00:00:00',5,9385083,NULL,1,0,0,0,0,NULL,NULL,NULL,NULL,1,NULL,NULL,NULL,0,NULL,NULL,NULL,NULL,'id chatname 3270',NULL),(494,'chatname',1,1,'2022-09-15 00:00:00',4,9233266,0,1,1,0,0,0,1,NULL,NULL,1,1,NULL,NULL,1,0,NULL,NULL,NULL,NULL,'id chatname 3271',NULL),(NULL,'chatname',0,0,'2022-07-16 00:00:00',2,9834468,NULL,1,0,0,0,0,NULL,NULL,NULL,NULL,1,NULL,NULL,NULL,0,NULL,NULL,NULL,NULL,'id chatname 3272',NULL),(NULL,'chatname',0,0,'2022-08-15 00:00:00',1,10372108,NULL,1,0,0,0,0,NULL,NULL,NULL,NULL,1,NULL,NULL,NULL,0,NULL,NULL,NULL,NULL,'id chatname 3273',NULL),(495,'chatname',1,1,'2022-09-22 00:00:00',13,10434212,0,1,3,0,1,0,1,NULL,NULL,2,0,NULL,3,1,0,NULL,NULL,NULL,NULL,'id chatname 3274',NULL),(NULL,'chatname',0,0,'2022-01-07 00:00:00',4,9400143,NULL,1,0,0,0,0,NULL,NULL,NULL,NULL,0,NULL,NULL,NULL,0,NULL,NULL,NULL,NULL,'id chatname 3275',NULL),(NULL,'chatname',0,0,'2022-06-13 00:00:00',1,10208417,NULL,1,0,0,0,0,NULL,NULL,NULL,NULL,0,NULL,NULL,NULL,0,NULL,NULL,NULL,NULL,'id chatname 3276',NULL),(NULL,'chatname',0,0,'2022-06-12 00:00:00',1,10203718,NULL,1,0,0,0,0,NULL,NULL,NULL,NULL,1,NULL,NULL,NULL,0,NULL,NULL,NULL,NULL,'id chatname 3277',NULL),(NULL,'chatname',0,0,'2022-04-10 00:00:00',5,9843803,NULL,1,0,0,0,0,NULL,NULL,NULL,NULL,0,NULL,NULL,NULL,0,NULL,NULL,NULL,NULL,'id chatname 3278',NULL),(496,'chatname',1,1,'2022-09-16 00:00:00',49,10246108,0,1,1,0,0,1,1,NULL,NULL,6,1,NULL,3,2,0,NULL,NULL,NULL,NULL,'id chatname 3279',NULL),(NULL,'chatname',0,0,'2022-02-19 00:00:00',6,9598626,NULL,1,0,0,0,0,NULL,NULL,NULL,NULL,0,NULL,NULL,NULL,0,NULL,NULL,NULL,NULL,'id chatname 328',NULL),(NULL,'chatname',0,0,'2022-07-08 00:00:00',15,10255318,NULL,1,0,0,0,0,NULL,NULL,NULL,NULL,1,NULL,NULL,NULL,0,NULL,NULL,NULL,NULL,'id chatname 3280',NULL),(NULL,'chatname',0,0,'2021-10-13 00:00:00',1,9163805,NULL,1,0,0,0,0,NULL,NULL,NULL,NULL,0,NULL,NULL,NULL,0,NULL,NULL,NULL,NULL,'id chatname 3281',NULL),(NULL,'chatname',0,0,'2022-08-11 00:00:00',1,10375309,NULL,1,0,0,0,0,NULL,NULL,NULL,NULL,1,NULL,NULL,NULL,0,NULL,NULL,NULL,NULL,'id chatname 3282',NULL),(497,'chatname',1,0,'2022-09-22 00:00:00',13,10406373,NULL,1,0,0,0,0,NULL,NULL,NULL,NULL,0,NULL,NULL,NULL,0,NULL,NULL,NULL,NULL,'id chatname 3283',NULL),(NULL,'chatname',0,0,'2022-07-25 00:00:00',9,10228340,NULL,1,0,0,0,0,NULL,NULL,NULL,NULL,0,NULL,NULL,NULL,0,NULL,NULL,NULL,NULL,'id chatname 3284',NULL),(NULL,'chatname',0,0,'2022-06-25 00:00:00',10,9452891,NULL,1,0,0,0,0,NULL,NULL,NULL,NULL,0,NULL,NULL,NULL,0,NULL,NULL,NULL,NULL,'id chatname 3285',NULL),(NULL,'chatname',0,0,'2022-06-25 00:00:00',9,10159693,NULL,1,0,0,0,0,NULL,NULL,NULL,NULL,1,NULL,NULL,NULL,0,NULL,NULL,NULL,NULL,'id chatname 3286',NULL),(NULL,'chatname',0,0,'2022-09-21 00:00:00',10,10107281,NULL,1,0,0,0,0,NULL,NULL,NULL,NULL,0,NULL,NULL,NULL,0,NULL,NULL,NULL,NULL,'id chatname 3287',NULL),(NULL,'chatname',0,0,'2022-07-25 00:00:00',1,9235470,NULL,1,0,0,0,0,NULL,NULL,NULL,NULL,1,NULL,NULL,NULL,1,NULL,NULL,NULL,NULL,'id chatname 3288',NULL),(498,'chatname',1,1,'2022-09-19 00:00:00',14,10308238,1,1,4,0,0,1,8,NULL,NULL,2,0,NULL,13,2,0,'quebec','multiple',1,1,'id chatname 3289',NULL),(NULL,'chatname',0,0,'2021-11-15 00:00:00',2,9318349,NULL,1,0,0,0,0,NULL,NULL,NULL,NULL,1,NULL,NULL,NULL,0,NULL,NULL,NULL,NULL,'id chatname 329',NULL),(NULL,'chatname',1,0,'2022-09-05 00:00:00',4,10418365,NULL,1,0,0,0,0,NULL,NULL,NULL,NULL,0,NULL,NULL,NULL,0,NULL,NULL,NULL,NULL,'id chatname 3290',NULL),(NULL,'chatname',0,0,'2022-07-05 00:00:00',56,10257213,NULL,1,0,0,0,0,NULL,NULL,NULL,NULL,1,NULL,NULL,NULL,0,NULL,NULL,NULL,NULL,'id chatname 3291',NULL),(NULL,'chatname',0,0,'2021-12-14 00:00:00',12,9392509,NULL,1,0,0,0,0,NULL,NULL,NULL,NULL,1,NULL,NULL,NULL,0,NULL,NULL,NULL,NULL,'id chatname 3292',NULL),(NULL,'chatname',0,0,'2022-09-22 00:00:00',7,10510370,NULL,1,0,0,0,0,NULL,NULL,NULL,NULL,0,NULL,NULL,NULL,0,NULL,NULL,NULL,NULL,'id chatname 3293',NULL),(NULL,'chatname',0,0,'2021-11-14 00:00:00',1,9337234,NULL,1,0,0,0,0,NULL,NULL,NULL,NULL,0,NULL,NULL,NULL,0,NULL,NULL,NULL,NULL,'id chatname 3294',NULL),(NULL,'chatname',0,0,'2022-04-16 00:00:00',3,9858743,NULL,NULL,0,0,0,0,NULL,NULL,NULL,NULL,0,NULL,NULL,NULL,0,NULL,NULL,NULL,NULL,'id chatname 3295',NULL),(NULL,'chatname',0,0,'2021-12-02 00:00:00',1,9201050,NULL,1,0,0,0,0,NULL,NULL,NULL,NULL,0,NULL,NULL,NULL,0,NULL,NULL,NULL,NULL,'id chatname 3296',NULL),(NULL,'chatname',0,0,'2022-04-18 00:00:00',24,9861617,NULL,1,0,0,0,0,NULL,NULL,NULL,NULL,0,NULL,NULL,NULL,0,NULL,NULL,NULL,NULL,'id chatname 3297',NULL),(NULL,'chatname',0,0,'2022-03-14 00:00:00',1,9663240,NULL,1,0,0,0,0,NULL,NULL,NULL,NULL,0,NULL,NULL,NULL,0,NULL,NULL,NULL,NULL,'id chatname 3298',NULL),(499,'chatname',1,1,'2022-09-22 00:00:00',234,10499670,0,1,1,1,0,0,1,NULL,NULL,1,0,NULL,1,2,0,NULL,NULL,NULL,NULL,'id chatname 3299',NULL),(NULL,'chatname',0,0,'2022-07-01 00:00:00',668,10259756,NULL,1,0,0,0,0,NULL,NULL,NULL,NULL,1,NULL,NULL,NULL,0,NULL,NULL,NULL,NULL,'id chatname 33',NULL),(NULL,'chatname',0,0,'2022-09-18 00:00:00',3,10344337,NULL,1,0,0,0,0,NULL,NULL,NULL,NULL,0,NULL,NULL,NULL,0,NULL,NULL,NULL,NULL,'id chatname 330',NULL),(NULL,'chatname',0,0,'2022-07-19 00:00:00',25,10310916,NULL,1,0,0,0,0,NULL,NULL,NULL,NULL,0,NULL,NULL,NULL,0,NULL,NULL,NULL,NULL,'id chatname 3300',NULL),(NULL,'chatname',0,0,'2021-11-18 00:00:00',3,9233469,NULL,1,0,0,0,0,NULL,NULL,NULL,NULL,1,NULL,NULL,NULL,0,NULL,NULL,NULL,NULL,'id chatname 3301',NULL),(NULL,'chatname',0,0,'2022-04-18 00:00:00',24,9861582,NULL,1,0,0,0,0,NULL,NULL,NULL,NULL,0,NULL,NULL,NULL,0,NULL,NULL,NULL,NULL,'id chatname 3302',NULL),(NULL,'chatname',0,0,'2022-04-20 00:00:00',30,9865843,NULL,1,0,0,0,0,NULL,NULL,NULL,NULL,0,NULL,NULL,NULL,0,NULL,NULL,NULL,NULL,'id chatname 3303',NULL),(NULL,'chatname',0,0,'2021-10-21 00:00:00',9,9273621,NULL,1,0,0,0,0,NULL,NULL,NULL,NULL,0,NULL,NULL,NULL,0,NULL,NULL,NULL,NULL,'id chatname 3304',NULL),(NULL,'chatname',0,0,'2022-09-18 00:00:00',5,9264841,NULL,1,0,0,0,0,NULL,NULL,NULL,NULL,0,NULL,NULL,NULL,0,NULL,NULL,NULL,NULL,'id chatname 3305',NULL),(500,'chatname',1,1,'2022-09-22 00:00:00',386,10512096,0,1,14,1,0,1,1,NULL,NULL,12,1,NULL,87,1,1,NULL,NULL,NULL,NULL,'id chatname 3306',NULL),(NULL,'chatname',0,0,'2022-07-08 00:00:00',3,9624696,NULL,1,0,0,0,0,NULL,NULL,NULL,NULL,1,NULL,NULL,NULL,0,NULL,NULL,NULL,NULL,'id chatname 3307',NULL),(501,'chatname',1,1,'2022-09-19 00:00:00',2,10257463,0,1,9,0,0,1,1,NULL,NULL,1,0,NULL,4,1,1,NULL,NULL,NULL,NULL,'id chatname 3308',NULL),(NULL,'chatname',1,0,'2022-09-22 00:00:00',4,9232004,NULL,1,0,0,0,0,NULL,NULL,NULL,NULL,0,NULL,NULL,NULL,0,NULL,NULL,NULL,NULL,'id chatname 3309',NULL),(NULL,'chatname',0,0,'2021-10-26 00:00:00',1,9222136,NULL,1,0,0,0,0,NULL,NULL,NULL,NULL,0,NULL,NULL,NULL,0,NULL,NULL,NULL,NULL,'id chatname 331',NULL),(502,'chatname',1,1,'2022-09-19 00:00:00',6,10340061,0,1,4,0,0,1,1,NULL,NULL,1,1,NULL,2,1,0,NULL,NULL,NULL,NULL,'id chatname 3310',NULL),(NULL,'chatname',0,0,'2022-07-19 00:00:00',12,10308137,NULL,1,0,0,0,0,NULL,NULL,NULL,NULL,1,NULL,NULL,NULL,0,NULL,NULL,NULL,NULL,'id chatname 3311',NULL),(NULL,'chatname',0,0,'2022-08-05 00:00:00',19,10334523,NULL,1,0,0,0,0,NULL,NULL,NULL,NULL,1,NULL,NULL,NULL,0,NULL,NULL,NULL,NULL,'id chatname 3312',NULL),(503,'chatname',1,1,'2022-09-22 00:00:00',5,9842369,0,1,5,0,0,1,1,NULL,NULL,1,0,NULL,2,1,0,NULL,NULL,NULL,NULL,'id chatname 3313',NULL),(NULL,'chatname',0,0,'2022-05-07 00:00:00',29,10115094,NULL,1,0,0,0,0,NULL,NULL,NULL,NULL,0,NULL,NULL,NULL,0,NULL,NULL,NULL,NULL,'id chatname 3314',NULL),(NULL,'chatname',0,0,'2022-06-21 00:00:00',2,10168911,NULL,1,0,0,0,0,NULL,NULL,NULL,NULL,0,NULL,NULL,NULL,0,NULL,NULL,NULL,NULL,'id chatname 3315',NULL),(NULL,'chatname',0,0,'2021-12-05 00:00:00',1,9222641,NULL,1,0,0,0,0,NULL,NULL,NULL,NULL,0,NULL,NULL,NULL,0,NULL,NULL,NULL,NULL,'id chatname 3316',NULL),(NULL,'chatname',0,0,'2022-03-14 00:00:00',1,9230347,NULL,1,0,0,0,0,NULL,NULL,NULL,NULL,0,NULL,NULL,NULL,0,NULL,NULL,NULL,NULL,'id chatname 3317',NULL),(NULL,'chatname',0,0,'2022-06-09 00:00:00',5,9655398,NULL,1,0,0,0,0,NULL,NULL,NULL,NULL,1,NULL,NULL,NULL,0,NULL,NULL,NULL,NULL,'id chatname 3318',NULL),(NULL,'chatname',0,0,'2022-03-08 00:00:00',8,9645847,NULL,1,0,0,0,0,NULL,NULL,NULL,NULL,0,NULL,NULL,NULL,1,NULL,NULL,NULL,NULL,'id chatname 3319',NULL),(NULL,'chatname',0,0,'2022-03-15 00:00:00',66,9665116,NULL,1,0,0,0,0,NULL,NULL,NULL,NULL,0,NULL,NULL,NULL,0,NULL,NULL,NULL,NULL,'id chatname 332',NULL),(NULL,'chatname',0,0,'2022-01-19 00:00:00',1,9524533,NULL,1,0,0,0,0,NULL,NULL,NULL,NULL,0,NULL,NULL,NULL,0,NULL,NULL,NULL,NULL,'id chatname 3320',NULL),(NULL,'chatname',0,0,'2022-07-28 00:00:00',13,10213321,NULL,1,0,0,0,0,NULL,NULL,NULL,NULL,1,NULL,NULL,NULL,0,NULL,NULL,NULL,NULL,'id chatname 3321',NULL),(NULL,'chatname',0,0,'2022-03-14 00:00:00',58,9555043,NULL,1,0,0,0,0,NULL,NULL,NULL,NULL,0,NULL,NULL,NULL,0,NULL,NULL,NULL,NULL,'id chatname 3322',NULL),(NULL,'chatname',0,0,'2022-07-07 00:00:00',49,10238266,NULL,1,0,0,0,0,NULL,NULL,NULL,NULL,0,NULL,NULL,NULL,1,NULL,NULL,NULL,NULL,'id chatname 3323',NULL),(NULL,'chatname',0,0,'2022-08-30 00:00:00',21,10357463,NULL,1,0,0,0,0,NULL,NULL,NULL,NULL,0,NULL,NULL,NULL,1,NULL,NULL,NULL,NULL,'id chatname 3324',NULL),(NULL,'chatname',0,0,'2022-03-26 00:00:00',9,9692513,NULL,1,0,0,0,0,NULL,NULL,NULL,NULL,0,NULL,NULL,NULL,0,NULL,NULL,NULL,NULL,'id chatname 3325',NULL),(NULL,'chatname',0,0,'2022-09-23 00:00:00',77,10505848,NULL,1,0,0,0,0,NULL,NULL,NU
[truncated: 583,222 more chars]
