# Supplementary material for: Estimating turnover and industry longevity of Canadian sex workers
Source: PLoS One. 2024 Mar 27;19(3):e0298523. doi: 10.1371/journal.pone.0298523 (PMC10971545; doi:10.1371/journal.pone.0298523)
Supplement: S2 File — (ZIP) [file pone.0298523.s002.zip]

Archive with 7 entries (6 files):
- S2_File/
- S2_File/PPDB.pm
- S2_File/turnover-histogram.tsv
- S2_File/turnover.tsv
- S2_File/turnover-months.tsv
- S2_File/README.txt
- S2_File/turnover.pl
