# Supplementary material for: Estimating turnover and industry longevity of Canadian sex workers
Source: PLoS One. 2024 Mar 27;19(3):e0298523. doi: 10.1371/journal.pone.0298523 (PMC10971545; doi:10.1371/journal.pone.0298523)
Supplement: S2 File — (ZIP) [file pone.0298523.s002.zip › S2_File/turnover-histogram.tsv]

months	workers
1	827
2	413
3	276
4	212
5	179
6	178
7	128
8	120
9	114
10	57
11	84
12	137
13	501
