# Supplementary material for: Estimating turnover and industry longevity of Canadian sex workers
Source: PLoS One. 2024 Mar 27;19(3):e0298523. doi: 10.1371/journal.pone.0298523 (PMC10971545; doi:10.1371/journal.pone.0298523)
Supplement: S2 File — (ZIP) [file pone.0298523.s002.zip › S2_File/turnover.tsv]

month	advertisers	total	quit	hired
2022-10	76	1441	215	358
2022-11	75	1584	212	281
2022-12	75	1653	232	207
2023-01	75	1628	198	241
2023-02	72	1671	234	192
2023-03	72	1629	253	229
2023-04	73	1605	243	257
2023-05	72	1619	213	236
2023-06	68	1642	250	261
2023-07	69	1653	221	186
2023-08	66	1618	223	208
2023-09	64	1603	253	216
