# Supplementary material for: Estimating turnover and industry longevity of Canadian sex workers
Source: PLoS One. 2024 Mar 27;19(3):e0298523. doi: 10.1371/journal.pone.0298523 (PMC10971545; doi:10.1371/journal.pone.0298523)
Supplement: S2 File — (ZIP) [file pone.0298523.s002.zip › S2_File/README.txt]

Turnover calculation

Monthly and yearly turnover are calculated with the
turnover.pl Perl script. This script can be run as 
follows if the hasurl_osf file has been created:

 PPDB=hasurl_osf ./turnover.pl

Turnover calculations are done for each advertiser
and the average for each month and the year is 
calculated for all advertisers.

There are two options for turnover.pl:

-e a comma delimited list of advertisers to exclude
-s do an edit distance comparison on names
