# Supplementary material for: Estimating turnover and industry longevity of Canadian sex workers
Source: PLoS One. 2024 Mar 27;19(3):e0298523. doi: 10.1371/journal.pone.0298523 (PMC10971545; doi:10.1371/journal.pone.0298523)
Supplement: S2 File — (ZIP) [file pone.0298523.s002.zip › S2_File/turnover.pl]

#!/usr/bin/perl
# calculate employee turnover for collective web advertisers
use Text::Levenshtein qw(distance);
use PPDB;
use Getopt::Std;
use strict;
my %opt;
getopts("se:",\%opt);

# -s do spell check on names
# -e"ids..." exclude ids from analysis

my @exclude = split /[,\s]/, $opt{e};
my $where;
if (scalar @exclude) {
    $where = "where n.id not in ('".(join "','",@exclude)."')";
}
my $NOLOG = 0;
my $dh = PPDB::conn();
my $query = 
    "select substring(n.sampled,1,7) mon,n.id id,n.working,n.workers,lower(n.names) names,h.primaryurls ".
    "from hasurlnames n join hasurl h on n.id=h.id $where order by n.sampled";
print "QUERY $query\n";
my $get = $dh->prepare($query);

$get->execute or die $get->errstr;
my (%months,%workers,$then,$now,%urlmap,%idmonths);
while (my $row = $get->fetch) {
    my ($mon,$id,$working,$workers,$names,$primaryurls) = @$row;
    $urlmap{$id} = $primaryurls;
    $idmonths{$id}{$mon}++ if defined $workers;
    $months{$mon}++;
    my @n = split /,/, $names; 
    foreach my $n (@n) { 
        my ($f,$l) = split / /, $n; 
        $workers{$id}{$n}{$mon}++;
    }
} 
$get->finish;
my $maxmonths = scalar(keys %months);
print "maxmonths $maxmonths\n";

my ($then, $now);
open TSV, "> turnover.tsv" or die "can't open turnover.tsv: $!";
print TSV "month\tadvertisers\ttotal\tquit\thired\n";
close TSV;
my ($start, $end);
foreach $now (sort keys %months) {
    $start = $now unless defined $start;
    &report(\%workers,$then,$now) if defined $then;
    $then = $now;
    $end = $now;
}

&report(\%workers,$start,$end,$NOLOG);

&monthsworked(\%workers,\%idmonths,$maxmonths);

# sd formula
# https://math.stackexchange.com/a/198339
# SD = sqrt(sum(x^2)/N - (sum(x)/N)^2)
sub SD {
    my ($x2, $x, $N) = @_;
    sqrt($x2/$N - ($x/$N)**2);
}

sub report {
    my ($f,$then,$now,$log) = @_;
    $log = 1 unless defined $log;
    print "$then -> $now:\n";
    my @missed;
    my $N = my $currentt = my $prevt = my $nct = my $ut = my $quitt = my $hiret = 0;
    my %sorted;
    foreach my $id (sort keys %$f) { 
        # current list of people who never change as of the 6 month mark
        # next if $id =~ m/222stevenrobin|charlenewam|davidlam123|redrosespa/;
        my $current = my $prev = my $nc = my $quit = my $hired = 0;
        foreach my $n (sort keys %{$f->{$id}}) {
            $nc++ if defined $f->{$id}{$n}{$then} or defined $f->{$id}{$n}{$now};
            $quit++ if defined $f->{$id}{$n}{$then} and not defined $f->{$id}{$n}{$now};
            $hired++ if not defined $f->{$id}{$n}{$then} and defined $f->{$id}{$n}{$now};
            $current++ if defined $f->{$id}{$n}{$now};
            $prev++ if defined $f->{$id}{$n}{$then};
        }
        $sorted{$id} = { 
            rate=>($quit+$hired)/$nc, 
            nc=>$nc, 
            quit=>$quit, 
            hired=>$hired, 
            current=>$current, 
            prev=>$prev 
        } if $nc > 0;
        $ut+=$quit+$hired; 
        $quitt+=$quit;
        $hiret+=$hired;
        $nct+=$nc;
        $currentt+=$current;
        $prevt+=$prev;
        $N++ unless $prev == 0 or $current == 0; 
        push @missed, $id if $prev == 0 or $current == 0;
    }
    foreach my $id (sort { $sorted{$a}{rate} <=> $sorted{$b}{rate} } keys %sorted) {
        my ($current, $prev, $nc, $quit, $hired) = @{$sorted{$id}}{qw/current prev nc quit hired/};
        printf "id $id workers $now %d $then %d both months %d (%d = quit %d, hired %d) p quit %.4f p q+h %.4f\n", 
                $current, $prev, $nc, $quit+$hired, $quit, $hired, $quit/$nc, ($quit+$hired)/$nc if $nc > 0; 
    }
    my $av = ($currentt+$prevt)/2;
    printf "overall %d advertisers, workers $now %d $then %d both %d av %.2f (%d = quit %d, hired %d) ".
        "p quit %.2f\n", 
        $N, $currentt, $prevt, $nct, $av, $ut, $quitt, $hiret, $quitt/$av;
    if ($log) {
        open TSV, ">> turnover.tsv" or die "failed to open turnover.tsv: $!";
        # month, advertisers, total, quit, hired
        printf TSV "%s\t%d\t%d\t%d\t%d\n", $then, $N, $prevt, $quitt, $hiret;
        close TSV;
    }
    printf "missing %s\n", join ",", @missed;
}

sub monthsworked {
    my ($months,$idmonths,$maxmonths) = @_;
    my $worked = 0;
    my $workers = 0;
    my $wkd2;
    my @monthsworked;
    my %hist;
    my $minwkd;
    my $maxwkd;
    my ($firsties, $lasties, $singles, %included);
    # use Data::Dumper; print Dumper($months);
    print "now $end\n";
    foreach my $id (sort keys %$idmonths) { 
        next unless scalar keys %{$idmonths->{$id}} == $maxmonths;
        $included{$id}++;
        my @names = sort keys %{$months->{$id}};
        foreach my $n (@names) { 
            if ($opt{s}) {
                # look for spelling mistakes for newly seen names
                if (defined $months->{$id}{$n}{$end} and 1 == scalar(keys(%{$months->{$id}{$n}}))) {
                    print "$id: new name $n\n";
                    my @dist = distance($n, @names);
                    for (my $i=0; $i<scalar(@dist); $i++) {
                        print "$id ($urlmap{$id}): similar names: $n $names[$i]\n" if $dist[$i] == 1 and $n ne $names[$i];
                    }
                }
            }
            $workers ++;
            my $mwkd = scalar keys %{$months->{$id}{$n}};
            $firsties++ if $mwkd == 1 and $months->{$id}{$n}{'2022-10'};
            $lasties++ if $mwkd == 1 and $months->{$id}{$n}{'2023-10'};
            $singles++ if $mwkd == 1;
            $hist{$mwkd}++;
            push @monthsworked, $mwkd;
            $worked += $mwkd;
            $wkd2 += $mwkd**2;
            $maxwkd = $mwkd if $mwkd > $maxwkd;
            $minwkd = $mwkd if not defined $minwkd or $mwkd < $minwkd;
        }
    }
    open HIST, "> turnover-histogram.tsv" or die "can't open turnover-histogram.tsv: $!";
    print HIST "months\tworkers\n";
    print "histogram: months worked x workers/100\n";
    foreach my $wkd ($minwkd..$maxwkd) { 
        printf "%3d %s (%d, p=%.2f)\n", $wkd, ">" x int($hist{$wkd}/100), $hist{$wkd}, $hist{$wkd}/$workers;
        printf HIST "%d\t%d\n", $wkd, $hist{$wkd};
    }
    close HIST;
    open RAW, "> turnover-months.tsv" or die "can't open turnover-months.tsv: $!";
    print RAW "months\n";
    foreach my $m (sort @monthsworked) {
        print RAW "$m\n";
    }
    close RAW;
    my $included = scalar keys %included;
    printf "advertisers %d workers %d (firsties %d, lasties %d, all single months %d) total worked %d av worked %.4f SD %.4f\n",
        $included, $workers, $firsties, $lasties, $singles, $worked, $worked/$workers, &SD($wkd2,$worked,$workers);
}
